# Supplementary material for: The Symbiodinium Proteome Response to Thermal and Nutrient Stresses
Source: Plant Cell Physiol. 2022 Dec 24;64(4):433–47. doi: 10.1093/pcp/pcac175 (PMC10109209; doi:10.1093/pcp/pcac175)
Supplement: pcac175_Supp [file pcac175_supp.zip]

Archive with 9 entries (9 files):
- suppl_data/pcp-2022-e-00267-File007.xlsx
- suppl_data/pcp-2022-e-00267-File008.xlsx
- suppl_data/pcp-2022-e-00267-File009.xlsx
- suppl_data/pcp-2022-e-00267-File010.xlsx
- suppl_data/pcp-2022-e-00267-File011.xlsx
- suppl_data/pcp-2022-e-00267-File012.xlsx
- suppl_data/pcp-2022-e-00267-File013.xlsx
- suppl_data/pcp-2022-e-00267-File014.xlsx
- suppl_data/pcp-2022-e-00267-File015.pdf
