# Supplementary material for: The Symbiodinium Proteome Response to Thermal and Nutrient Stresses
Source: Plant Cell Physiol. 2022 Dec 24;64(4):433–47. doi: 10.1093/pcp/pcac175 (PMC10109209; doi:10.1093/pcp/pcac175)
Supplement: pcac175_Supp [file pcac175_supp.zip › suppl_data/pcp-2022-e-00267-File007.xlsx]

## Sheet: 25v34 AllData
	log-ratios C1 vs C2	FDR PolySTest C1 vs C2	FDR limma C1 vs C2	FDR Miss test C1 vs C2	FDR rank products C1 vs C2	FDR permutation test C1 vs C2	FDR t-test C1 vs C2	Selected	LC1	LT2	LC3	LT4	LC4	LT5	LC5	LT6	LC6	LT7	LC7	LT8	LC8	HNT1	HNC2	HNT3	HNC3	HNT4	HNC4	HNT5	HNC5	HNT7	HNC6	HLT2	HLC1	HLT4	HLC3	HLT5	HLC5	HLT6	HLC6	HLT7	HLC7	X34Dum1
A0A1Q9CJK1	-1.06458	1.15e-27	1.34e-11	2.87e-28	5.1e-08	0.0108225	6.5e-09	TRUE	28.6235	29.918	28.7266	29.8431	28.3907	29.8379	28.8145	30.0079	28.8486	29.8265	28.418	30.1082	28.4599	29.8988	28.7478	29.7432	29.1295	29.7596	28.6897	29.9516	28.7609	29.7364	29.6841	29.7892	29.193	29.7724	28.6164	29.9319	28.9525	30.0173	28.898	29.9421	28.9128	NA
A0A1Q9CRD2	-1.06322	3.72e-22	7.14e-08	9.3e-23	7.41e-06	0.0108225	2.33e-07	TRUE	29.1645	30.3015	29.0099	30.3525	28.7909	30.4618	29.2346	29.9204	28.7501	30.0588	29.3961	29.4832	29.1402	30.1411	29.1225	30.3787	29.1064	30.3997	28.9281	30.5894	29.5085	30.2396	30.3088	29.976	28.9543	30.4438	28.6721	29.6443	28.6769	29.5531	28.4629	29.8262	28.5792	NA
A0A1Q9CYF7	0.637426	7.91e-22	2.26e-07	1.98e-22	0.000311357	0.0108225	1.52e-07	TRUE	27.9925	27.4357	28.1982	27.8295	28.2357	27.6421	28.1209	27.5678	27.928	27.6351	28.1361	27.8038	28.2884	27.2603	28.1474	27.6708	28.427	27.7841	28.3504	27.6231	28.5184	27.3729	28.329	27.4862	27.459	27.6972	28.0511	27.341	28.3454	27.225	28.1427	27.2135	28.2909	NA
A0A1Q9DLJ1	-1.33558	2.25e-19	2.67e-11	5.63e-20	7.28e-09	0.0108225	1.64e-08	TRUE	26.6871	28.1586	26.5665	28.2568	26.4904	28.2263	26.7627	28.141	26.5012	28.4413	26.7525	28.2207	27.0005	28.1014	27.0602	28.1824	26.9945	28.1849	26.5797	28.5478	27.2426	28.1504	28.1979	28.0999	27.346	28.2179	26.3405	27.9216	26.7166	28.29	26.612	27.9501	26.7285	NA
A0A1Q9DYJ8	-1.09608	4.65e-18	6.43e-11	1.16e-18	3.35e-08	0.0108225	1.27e-08	TRUE	26.9524	28.2129	27.0207	28.0295	26.6988	28.0612	27.1478	28.3822	27.0796	28.316	26.6933	28.2495	26.7908	28.0825	27.2829	28.0508	27.37	28.0578	26.906	28.2336	27.1286	28.0305	27.9737	28.2855	26.2888	27.995	26.9246	27.8644	27.0693	28.4068	27.1907	28.1282	27.3842	NA
A0A1Q9E9V0	-1.83023	4.9e-16	6.43e-11	1.23e-16	2.11e-09	0.0108225	2.97e-08	TRUE	26.2502	28.195	26.1548	28.0367	24.875	28.0878	25.8495	27.9571	25.8593	28.1485	26.324	27.8683	26.3254	27.9774	26.4446	28.0549	26.2809	28.0653	26.0469	28.4051	26.2208	28.1272	28.0649	27.8727	26.7388	28.3286	25.6104	27.4192	26.0494	27.4744	25.794	27.5938	25.585	NA
A0A1Q9D779	0.752896	1.85e-15	7.72e-07	4.61e-16	6.27e-05	0.0108225	1.37e-06	TRUE	27.3249	26.7303	27.2804	26.4589	27.1621	26.4721	27.2877	26.5394	27.1065	26.5055	27.7221	25.8775	27.7332	26.2334	27.1286	26.5694	27.1561	26.5969	27.1988	26.5045	27.1145	26.5295	27.0834	26.181	26.1219	26.5297	27.0572	26.0861	26.9006	26.1619	27.0224	26.0779	26.8312	NA
A0A1Q9DR48	0.482226	1.97e-14	1.55e-05	4.92e-15	0.00860282	0.0108225	4.49e-06	TRUE	28.0491	27.9031	28.3732	28.0767	28.4285	28.0316	28.3653	28.0253	28.0929	27.9773	28.793	27.4867	28.2492	27.8168	28.0612	27.9355	28.117	28.0746	28.3113	28.0154	28.514	27.9896	28.3786	27.7563	28.4238	27.8468	28.4776	27.8795	28.8191	27.5028	28.1671	27.555	28.317	NA
A0A1Q9C5M9	0.515979	3.57e-14	1.43e-05	8.93e-15	0.00863943	0.0108225	1.27e-05	TRUE	27.0435	26.7737	27.8525	27.075	27.3706	26.9146	27.5535	26.7891	27.2099	27.0592	27.6348	26.7784	27.4812	26.9873	27.2197	27.2002	27.4176	27.0358	27.3648	27.1522	27.7635	26.996	27.6751	27.1906	27.3463	27.1613	27.9827	27.1817	28.1482	27.1304	27.5789	27.0601	27.6448	NA
A0A1Q9CHC6	0.531386	3.57e-14	9.96e-05	8.93e-15	0.0115784	0.0108225	9.24e-05	TRUE	27.3782	26.8351	27.8184	27.1622	27.472	27.3645	27.771	26.7842	27.3898	26.6757	27.9817	26.6473	27.5402	27.0261	27.4188	27.1795	26.7379	27.2203	27.6665	27.2032	27.9595	27.2307	27.5861	27.506	27.9411	26.9915	27.7725	27.0844	28.0278	27.0794	27.3295	27.0618	27.3602	NA
A0A1Q9DD82	-1.17886	3.57e-14	1.12e-08	8.93e-15	4.79e-07	0.0108225	3.62e-07	TRUE	26.2108	28.0107	26.0941	27.8538	26.3325	27.6905	26.3304	27.7864	26.0442	27.9258	26.3212	27.6642	26.1504	27.6102	26.9349	27.9406	27.4236	27.7445	26.4458	27.9653	27.1643	27.6542	27.7876	27.828	26.8241	27.7114	26.0158	27.3179	26.2549	27.402	26.4379	27.364	26.3732	NA
A0A1Q9E704	0.593791	3.8e-14	1.63e-06	9.51e-15	0.000797323	0.0108225	7.39e-07	TRUE	27.3363	26.4295	27.2643	26.7415	26.9053	26.5799	27.2672	26.4049	26.915	26.718	27.629	26.0733	27.5956	26.4487	27.1507	26.8236	26.8954	26.6565	27.0885	26.8382	27.4153	26.6238	27.2268	26.5192	27.1844	26.8883	27.0299	26.4312	27.0054	26.3431	26.8846	26.3947	26.7723	NA
A0A1Q9CDT0	0.790662	1.33e-13	2.56e-07	3.32e-14	9.04e-05	0.0108225	2.08e-06	TRUE	27.1085	26.1811	27.0652	26.0067	26.7183	26.2183	26.6659	25.9527	26.8153	26.3748	27.3266	25.3359	27.5137	26.2842	26.9914	26.722	27.2718	26.3882	26.941	26.623	27.2013	26.7132	27.2821	26.6629	27.1196	26.4761	26.9577	26.1291	27.0242	25.8631	27.1099	26.5046	27.0419	NA
A0A1Q9DGC0	-2.50436	4.1e-13	5.88e-13	1.03e-13	5.61e-12	0.0108225	2.14e-10	TRUE	24.2008	27.3948	24.5212	27.5091	24.2815	27.7882	25.4311	27.3616	24.8936	27.6909	25.0333	26.7348	25.7302	26.7438	24.571	27.3686	25.3074	27.7028	25.1234	27.6786	24.7462	27.5724	26.9967	27.0307	25.4464	27.5005	24.5174	27.7941	25.0004	28.1163	24.6114	28.0764	24.5815	NA
A0A1Q9C9B4	-2.13877	1.14e-12	5.49e-10	2.86e-13	2.29e-09	0.0108225	2.33e-07	TRUE	25.1082	27.2622	24.1734	27.0305	24.1188	27.0732	24.7978	27.4261	25.1493	27.296	24.9632	27.3739	25.6085	26.9166	23.4055	26.6103	24.9477	27.1457	24.9318	27.0636	24.7936	26.9897	26.8754	26.8251	25.6867	26.7594	23.1174	26.5563	24.5433	26.6738	24.729	26.7461	25.4241	NA
U6EFV0	0.980891	7.5e-12	3.64e-08	1.88e-12	7.41e-06	0.0108225	1.6e-07	TRUE	26.5309	25.3847	27.0299	25.7057	26.3655	25.602	26.2352	25.1516	25.9262	25.0641	26.9959	25.4974	26.982	25.6359	26.9283	26.2334	26.6834	25.7859	26.6075	26.2239	26.9863	26.239	26.8013	25.9356	26.4216	25.9773	26.7884	25.3744	26.8729	25.3098	26.4618	25.7409	26.5985	NA
A0A1Q9C0C1	-1.2551	3.33e-11	5.22e-09	8.33e-12	1.6e-06	0.0108225	2.33e-07	TRUE	25.0948	26.574	25.0312	26.4384	24.9279	26.4891	24.965	26.4625	24.6905	26.8708	25.0615	26.5425	25.3269	26.521	25.6136	26.5785	25.6592	26.6168	25.2289	26.9199	25.8408	26.4774	26.8209	26.5244	25.6232	26.7657	24.7114	26.1974	25.0509	26.2102	24.7723	26.1444	25.0981	NA
A0A1Q9CQB8	-1.24998	3.33e-11	2.85e-11	8.33e-12	6.94e-08	0.0108225	6.5e-09	TRUE	25.3218	26.7106	24.6922	26.4818	25.1818	26.3603	25.1049	26.5136	25.2289	26.7643	25.2458	26.8195	25.355	26.5548	25.2585	26.6558	25.5847	26.5843	25.1763	26.7633	25.5055	26.5472	26.5862	26.6242	25.5951	26.6518	24.9416	26.1784	25.0746	26.3202	25.1035	26.323	25.2004	NA
A0A1Q9D050	3.35235	3.33e-11	1.5e-09	8.33e-12	0.000563052	0.0108225	2.97e-08	TRUE	27.1512	24.1784	26.5198	22.6424	26.3506	23.113	26.7137	23.5147	26.4748	23.7159	27.2451	21.4159	27.2969	NA	26.1488	22.9269	25.6035	24.1093	26.9439	23.9786	26.3198	21.386	26.2856	NA	22.6534	22.6796	26.8275	22.9114	26.8057	NA	26.7943	23.1786	26.8371	NA
A0A1Q9CDH4	-1.01745	1.36e-10	1.76e-05	3.4e-11	0.000119313	0.0108225	6.28e-05	TRUE	26.7897	27.3479	25.9609	27.3809	26.6528	27.6462	26.4209	27.0711	26.4841	26.8077	26.7251	27.4838	26.798	28.0986	26.8498	27.2084	26.178	27.1834	26.3509	27.6952	26.5756	27.626	27.525	27.5075	26.5221	27.7535	25.7569	26.9308	25.54	27.2861	24.8428	26.5828	25.6913	NA
A0A1Q9DWU8	0.642169	2.51e-10	2.26e-07	6.28e-11	0.000784163	0.0108225	2.33e-07	TRUE	26.4482	25.8118	26.0835	25.6234	26.092	25.4795	25.9226	25.7315	25.813	25.5388	26.1924	25.8551	26.2969	25.4831	26.2482	25.638	26.4219	25.672	26.0034	25.3539	26.2674	25.417	26.0822	25.5733	NA	25.619	26.1146	25.092	26.0372	25.0895	26.0056	24.9726	26.1961	NA
A0A1Q9E3K5	0.659074	3.82e-10	0.00349331	9.56e-11	0.0270547	0.0108225	0.00519414	TRUE	27.1904	26.7892	26.8825	26.5093	27.2395	26.4406	27.3211	26.5842	27.2526	26.9548	27.4855	26.211	27.8151	25.8993	26.9685	26.6479	27.3214	26.8934	27.3859	26.5664	26.9434	26.5236	27.0651	25.6771	24.8658	26.5581	26.9457	25.9796	26.8799	25.5312	26.8416	26.0878	27.0196	NA
A0A1Q9BSY4	-0.600719	4.93e-10	9.31e-06	1.23e-10	0.00039079	0.0108225	7.14e-06	TRUE	26.6471	27.4209	26.5969	27.3772	26.5094	27.2391	26.1925	27.2652	26.2278	27.4056	26.5789	27.1672	26.4585	27.3122	26.9231	27.2953	27.0743	27.3482	26.5439	27.4046	27.0324	27.2582	27.2315	27.1635	26.1734	27.5029	26.535	26.8925	26.6112	26.6859	26.7307	26.7898	26.47	NA
A0A1Q9DIS8	0.762397	3.46e-09	1.39e-05	8.64e-10	0.000244735	0.0108225	2.69e-05	TRUE	25.4516	25.0338	25.2932	24.9747	25.3441	24.7841	25.3191	25.0273	25.0814	24.9817	25.8572	24.8918	25.6868	24.5111	25.2689	24.4489	26.1127	24.8215	25.3814	24.6746	25.2709	24.439	25.4312	24.2682	24.4037	24.8682	25.3328	24.0277	25.5349	24.5466	25.5141	23.6503	25.2481	NA
A0A1Q9DJH5	0.523133	5.22e-09	0.000233188	1.31e-09	0.0228328	0.0108225	0.000235144	TRUE	27.0039	26.6139	27.2706	26.7728	26.5497	26.5192	26.5952	26.1416	26.3537	26.3679	27.0146	26.28	27.0148	26.2303	26.861	26.996	27.2589	26.7519	27.1702	26.7936	27.4053	26.5866	27.462	26.73	27.1847	26.8458	27.3009	26.0552	27.4362	26.1484	27.0852	26.6538	26.9438	NA
A0A1Q9CCW0	0.439076	1.15e-08	0.0011778	2.87e-09	0.0386692	0.0363636	0.000963103	TRUE	29.2795	28.9215	29.6894	29.3776	29.4362	29.568	29.9449	29.2098	29.8505	29.4326	30.1024	29.3125	30.344	28.6955	29.4446	29.253	29.938	29.3696	29.7171	29.6897	30.0074	29.493	29.9117	28.875	29.8739	29.3087	29.2918	29.1035	29.6675	29.5765	29.3897	29.2761	29.3172	NA
G9I8S8	0.358132	1.15e-08	0.270268	2.87e-09	1	0.554006	0.24921	TRUE	29.9901	29.0493	30.3596	28.3957	30.1944	28.808	30.0462	29.0637	30.543	28.6596	28.6332	29.4256	29.3114	29.0171	28.4417	29.0166	27.9427	28.7934	30.1402	28.0976	28.0421	28.5059	27.7559	30.1414	29.9858	28.3906	30.158	30.6291	30.2516	30.7513	30.3335	30.7087	30.6283	NA
A0A1Q9D9X1	0.501643	1.48e-08	0.000381696	3.69e-09	0.0216708	0.0176523	0.000448942	TRUE	26.1529	25.5361	25.8452	25.6182	26.1311	25.6455	25.9638	25.3845	26.0212	25.2131	26.152	25.0627	25.8998	25.7211	26.1647	25.8093	25.2291	25.4181	26.0286	25.7619	26.3721	25.9021	26.1242	26.1642	26.5002	25.6635	25.8898	25.6017	26.3461	24.8326	25.8326	25.3274	26.0779	NA
A0A1Q9EC13	-1.41287	1.81e-08	1.12e-08	4.52e-09	1.55e-07	0.0108225	1.53e-07	TRUE	24.2631	25.9072	24.6282	26.3135	25.2474	25.9325	24.5532	25.8108	24.4489	25.5768	24.6333	26.1329	24.6747	25.7844	24.4753	26.4234	24.1126	26.2194	25.0124	26.4821	24.9187	25.9358	26.0271	25.4402	24.0381	26.4502	23.7691	25.786	24.5647	25.3774	23.8573	25.5189	23.7918	NA
U6EFN7	1.22602	2.61e-08	6.38e-07	6.53e-09	7.41e-06	0.0108225	2.28e-06	TRUE	25.6933	24.1512	26.6014	24.928	25.3331	25.6719	26.2377	24.1491	25.3192	24.2471	26.0534	23.3884	26.7624	24.5027	25.4148	24.5465	24.7617	25.0192	26.3069	24.8367	25.6855	24.6632	25.6957	24.9002	25.3732	24.7227	25.8669	24.7125	26.5684	24.8994	25.9714	24.8767	26.0513	NA
A0A1Q9F016	0.524704	2.99e-08	0.000233851	7.46e-09	0.0190456	0.0176523	0.000239367	TRUE	26.6757	25.7759	26.7321	26.3634	26.8887	26.5282	26.6415	25.9911	26.6335	25.8953	26.9672	25.7499	26.8083	25.7451	26.0379	26.2553	25.9298	26.1445	26.7362	26.1348	26.8953	26.4156	26.5322	26.1831	26.8033	26.2551	27.2896	26.2523	27.0272	26.6326	26.3132	26.1503	26.6353	NA
A0A1Q9E996	0.910132	4.04e-08	9.22e-08	1.01e-08	0.000784163	0.0108225	1.52e-07	TRUE	25.099	24.3949	25.018	24.0503	24.9542	24.2087	24.6987	24.2423	24.9912	24.2954	24.9088	24.6417	25.5401	NA	25.3722	NA	25.2816	24.3787	25.2844	24.0725	25.178	23.8142	24.999	24.1918	24.0837	NA	24.8106	24.0419	25.1899	23.9015	25.2709	23.7166	25.3426	NA
A0A1Q9CBC6	-0.827552	4.9e-08	1.23e-08	1.43e-05	9.86e-06	0.0108225	1.08e-07	TRUE	29.4126	30.4587	29.2973	30.2708	29.0674	30.3251	29.6022	30.4737	29.4285	30.5222	29.3691	29.9719	29.5633	30.094	29.493	30.1276	29.0742	30.253	29.0736	30.3449	29.55	30.2764	30.18	30.2028	30.0025	30.0618	29.1039	30.0162	29.1178	30.1725	29.0586	30.0121	29.3453	NA
A0A1Q9ELQ4	-0.569267	5.19e-08	0.000408179	1.3e-08	0.00502741	0.0108225	0.000635009	TRUE	26.5891	27.305	26.6105	27.0578	26.7934	27.0635	27.0811	27.2393	27.0133	26.9661	26.6171	28.3122	26.8509	27.2501	26.239	27.1434	26.5666	27.0473	26.9077	26.5861	25.9463	26.7005	26.4618	27.3922	26.2225	27.0964	26.5035	27.6613	27.1475	27.3806	26.7344	27.3971	26.8616	NA
A0A1Q9ESZ4	0.253871	6.32e-08	0.133556	1.58e-08	0.361873	0.365213	0.12009	TRUE	26.6875	26.6301	26.8379	26.3819	26.5393	26.3292	26.7873	26.5385	26.8361	26.4645	26.5916	26.5595	26.8517	26.3536	26.7969	26.3057	26.915	26.4273	26.6509	26.5152	26.4955	26.3397	26.5645	26.4234	24.6246	26.2147	26.73	26.1045	27.0706	26.1529	26.8294	26.4497	27.0843	NA
A0A1Q9CRG1	0.474188	1.38e-07	0.00158908	3.45e-08	0.0386692	0.0176523	0.0015748	TRUE	27.1422	26.8147	26.9444	26.6154	27.1517	26.6521	26.7677	26.7655	26.6683	26.4578	27.0735	25.6236	25.9721	26.5538	26.9167	26.4921	26.4569	26.57	26.9736	26.3333	27.1844	26.4394	26.7028	26.5894	27.5937	26.1195	27.0148	26.4991	27.3956	26.6655	26.8112	26.3097	27.2613	NA
A0A1Q9C5U7	-1.37939	1.68e-07	4.21e-08	2.73e-07	4.79e-07	0.0108225	2.33e-07	TRUE	24.3613	25.5768	24.4314	25.6606	24.5123	24.7991	24.7673	26.1718	25.0494	25.5919	23.1927	26.0904	23.714	25.3514	24.3512	26.0834	24.2337	25.6923	24.9471	25.1807	24.0109	25.0675	25.1242	25.9598	24.139	26.0298	24.3307	26.7823	25.0077	26.3642	24.486	26.115	24.1908	NA
A0A1Q9F0D7	-1.61072	1.68e-07	4.21e-08	5.73e-06	0.000111924	0.0108225	1.6e-07	TRUE	NA	25.2324	22.5436	24.2258	NA	24.5312	22.8268	25.1246	23.7244	24.8405	NA	24.4929	NA	24.2005	23.037	24.2245	NA	23.8468	23.2059	24.2424	22.9063	24.4844	22.9063	25.1139	23.6764	NA	NA	25.5438	22.7743	25.3357	23.3902	25.5219	23.3292	NA
A0A1Q9D9C7	0.714925	1.91e-07	5.66e-08	9.55e-08	0.000384201	0.0108225	1.6e-07	TRUE	25.4672	24.543	25.1602	24.4883	25.2958	24.4107	25.2087	24.2758	24.8803	24.4693	25.4689	24.2388	25.152	24.5637	25.1203	24.4406	24.9878	24.5774	25.3634	24.5487	25.2304	24.2138	25.0511	24.4303	NA	24.781	25.0301	25.126	25.0804	24.0311	24.9794	23.965	25.0663	NA
A0A1Q9DKL5	0.440837	2.73e-07	0.00181623	6.82e-08	0.062906	0.02331	0.00177482	TRUE	28.5371	28.0775	28.7813	27.7663	28.0339	27.7021	28.3213	27.6089	28.5719	27.9534	28.2856	27.4555	28.3082	28.0655	28.5414	28.0254	28.082	27.752	28.0586	28.242	28.2506	28.2449	28.4552	28.5539	28.9221	28.0596	28.7261	28.4231	28.8355	28.3066	28.6511	28.5388	28.9563	NA
A0A1Q9DYD9	0.344496	2.73e-07	0.0125036	6.82e-08	0.177118	0.0568182	0.0101181	TRUE	27.7662	27.3095	28.5255	27.8677	27.8845	27.9934	28.1549	27.6594	27.9598	27.7204	28.2563	28.0085	28.1686	27.644	27.868	28.2682	28.3705	27.8854	28.249	28.0536	28.5004	28.039	28.3242	27.8919	28.705	28.1022	28.7775	28.1232	28.9682	28.429	28.2995	28.2712	28.2991	NA
A0A1Q9D6Y6	0.499592	1.34e-06	0.000291109	3.35e-07	0.022119	0.0108225	0.000285016	TRUE	27.1741	26.7251	27.8333	26.8787	27.5372	26.9972	27.232	26.9797	27.0837	26.7265	27.5908	27.1031	27.0144	26.4969	27.0053	27.3052	27.3743	27.1639	27.7387	26.9142	27.6856	27.127	27.4197	26.7201	27.9911	27.3103	27.8697	27.0432	28.0576	27.2367	27.3549	27.3431	27.606	NA
A0A1Q9E3J4	0.486882	2.08e-06	0.0538291	5.21e-07	0.304388	0.161427	0.0557912	TRUE	28.4453	27.4882	28.6876	27.818	28.381	27.8341	28.5125	27.3544	28.5456	26.8417	28.3773	26.7844	26.7356	27.2146	28.1151	27.7168	26.5609	27.635	28.4628	27.4307	28.1549	27.4277	27.7615	28.0702	27.4957	27.5407	28.5832	28.3207	29.1504	28.3207	27.5541	28.4261	28.6165	NA
A0A1Q9CID8	-0.766419	2.36e-06	8.84e-06	5.89e-07	0.000368019	0.0108225	1.37e-05	TRUE	25.3816	26.7848	25.6676	26.0059	24.9702	26.1388	25.3707	26.4097	25.561	26.5067	25.0272	25.6493	24.4431	26.4203	25.9089	25.9404	25.3432	26.1854	25.429	26.1757	24.9407	25.981	25.8783	26.426	25.6541	25.4935	25.558	26.3485	25.4818	26.1092	25.2685	26.1755	26.0096	NA
A0A1Q9CFD2	0.623231	2.47e-06	0.000848812	6.17e-07	0.0115784	0.0176523	0.00124966	TRUE	25.5506	24.8837	25.3421	24.8708	25.1743	24.6476	25.4973	24.5264	25.3046	23.9746	25.7834	24.2254	25.9369	24.7634	25.0407	25.189	24.775	24.7898	25.4144	24.8257	25.4944	24.8067	25.049	24.5954	23.6767	24.9422	25.0929	24.4605	25.5603	23.9552	25.1579	24.5607	25.3876	NA
A0A1Q9D1Y5	-0.551975	3.71e-06	9.74e-05	9.27e-07	0.00140434	0.0108225	9.66e-05	TRUE	25.7602	26.1397	25.7408	26.5449	25.5868	26.5782	25.7723	26.046	25.5055	26.2599	25.8338	25.9385	25.526	26.3153	25.8474	26.5123	25.8675	26.5034	25.73	26.5912	26.0493	25.9906	26.2219	25.847	25.304	26.525	25.3452	25.9235	25.6708	26.0709	25.0148	25.6067	25.4453	NA
A0A1Q9F2P2	-0.623356	5.8e-06	0.00061205	1.45e-06	0.0041091	0.0108225	0.000858585	TRUE	25.366	26.4741	25.6466	26.5267	25.7957	26.3153	25.4259	26.3173	25.4531	25.6708	25.5562	24.9088	25.4988	26.338	25.3903	26.4915	NA	26.2946	25.8114	26.3095	25.5154	25.9828	25.6084	26.0806	25.0045	25.9533	25.538	26.3533	26.0565	25.8667	24.3045	25.6418	25.5801	NA
A0A1Q9C3R8	-1.16361	7.36e-06	1.84e-06	5.32e-06	7.41e-06	0.0108225	6.57e-06	TRUE	24.8243	26.4346	23.8012	25.9768	24.2102	25.4357	23.7703	25.4818	23.5368	25.4184	24.6139	25.6637	24.5227	25.9662	24.4003	25.3926	24.4164	25.3682	24.2531	25.2301	24.2984	25.1376	24.9842	25.7798	24.88	25.2433	NA	24.5601	23.5248	24.4125	23.864	24.651	23.6341	NA
A0A1Q9C6C4	1.18573	8.49e-06	2.12e-06	7.08e-05	0.0155587	0.0108225	2.22e-06	TRUE	24.3328	23.1707	24.3937	23.1289	23.5566	23.3418	24.5372	22.8546	24.3683	22.8273	25.3987	NA	25.1348	NA	24.2958	23.3404	23.6828	23.5616	24.8523	23.4354	24.4305	23.0838	24.5937	NA	NA	23.353	24.3257	22.8084	24.441	NA	23.2213	NA	24.1787	NA
A0A1Q9C7P0	-0.498825	1.07e-05	0.0094435	2.67e-06	0.0629459	0.0108225	0.0126943	TRUE	28.1013	28.7862	27.6907	28.3225	28.2329	28.499	28.1813	29.006	28.6548	28.8795	27.1076	29.1862	27.4307	28.1944	27.9473	28.0603	27.8732	28.055	27.9578	27.7316	27.9234	28.0209	27.5215	28.0658	28.016	27.3409	27.3019	28.9551	28.0033	28.7814	28.0516	28.2212	28.0123	NA
A0A1Q9CBL0	0.301134	1.07e-05	0.1536	2.67e-06	0.52286	0.432344	0.147263	TRUE	28.8166	27.8736	29.2844	27.6594	28.461	27.5692	28.5191	27.907	28.8931	27.1953	28.0319	28.1297	27.7421	28.0453	28.0933	28.1964	28.0518	27.879	28.2416	27.8979	28.0284	28.06	27.8153	28.759	28.2666	27.8523	28.9353	28.8238	28.8694	29.1375	28.6595	29.3189	28.8582	NA
A0A1Q9F2F5	0.701752	1.15e-05	4.08e-06	3.82e-06	0.000292453	0.0108225	7.14e-06	TRUE	24.9797	24.3198	24.9271	24.3058	24.7845	24.5152	24.7069	24.1359	24.9964	24.0065	25.0641	24.1851	25.0841	24.3195	25.0424	24.3205	25.1772	24.6086	25.1753	24.5956	25.0696	24.3443	24.9163	23.7558	24.1275	24.53	24.9399	23.799	25.0043	23.5138	24.5319	23.6601	24.5003	NA
A0A1Q9E7J3	0.79378	1.24e-05	3.11e-06	1.37e-05	0.0129755	0.0108225	9.97e-07	TRUE	24.1929	23.2371	23.4188	22.8809	23.6046	22.9505	23.4022	22.7161	23.3935	NA	23.824	23.2747	23.812	NA	23.9195	23.1114	NA	22.979	24.2779	22.937	23.9178	22.6549	23.9484	NA	NA	22.8928	23.4609	NA	24.0607	NA	23.7036	NA	23.4215	NA
A0A1Q9E4G2	-1.02635	1.35e-05	0.00473012	3.37e-06	0.514431	0.0108225	0.098705	TRUE	NA	24.4325	NA	24.2838	NA	24.2453	22.595	24.6568	22.8382	24.6918	NA	24.5637	NA	24.6941	NA	24.7219	NA	24.2696	NA	24.5256	23.8324	24.5621	24.7708	25.7152	23.9823	24.5097	NA	24.5308	NA	25.6418	NA	24.0367	NA	NA
A0A1Q9EXI4	NA	1.91e-05	NA	1.91e-05	NA	NA	NA	TRUE	24.1143	NA	24.0157	NA	23.8521	NA	24.2617	NA	24.3077	NA	NA	NA	23.071	NA	23.9922	NA	23.7341	NA	23.8435	NA	23.1594	NA	NA	NA	23.4815	NA	23.8068	NA	24.3703	NA	24.4904	NA	24.4849	NA
A0A1Q9F4T9	-0.645643	2.6e-05	0.000159298	6.49e-06	0.0813382	0.0108225	0.00111636	TRUE	23.8766	24.4786	24.4435	24.5443	NA	25.1126	24.1116	24.8966	24.2599	25.0155	24.162	24.7892	24.3809	25.2597	24.0961	24.7545	NA	24.8915	23.9774	25.3543	23.6094	25.1283	25.1109	24.6779	24.4892	24.6411	NA	24.6437	NA	24.9728	NA	24.8315	NA	NA
A0A1Q9CMD4	0.2789	3.08e-05	0.0243879	7.7e-06	0.237026	0.114231	0.0162546	TRUE	27.1949	27.1837	27.7843	27.2995	27.6031	27.3295	27.4257	27.5165	27.3915	27.4251	27.6975	27.9293	27.5995	27.0291	27.2502	27.2835	27.6248	27.2787	27.7349	27.0974	27.7259	27.362	27.4526	27.2269	28.1846	27.4294	28.0092	27.5214	28.2059	27.824	27.4755	27.4143	27.9159	NA
A0A1Q9D7G5	-0.359171	3.08e-05	0.00713604	7.7e-06	0.0332166	0.0108225	0.00617179	TRUE	27.1325	27.8042	26.9013	27.55	26.9467	27.2984	26.5363	27.5213	26.6543	27.5547	26.7777	27.3042	27.0444	27.6634	27.446	27.5413	27.4473	27.3877	26.9209	27.6327	27.3422	27.5609	27.5889	27.4886	26.9828	27.4427	26.7642	27.0599	26.9125	26.6664	27.2085	26.9077	27.0707	NA
A0A1Q9EMH4	0.69877	3.24e-05	8.09e-06	3.38e-05	0.0332166	0.0108225	6.44e-06	TRUE	24.4606	NA	24.1026	23.8742	24.2176	23.9428	24.6824	23.6108	24.1071	23.4409	24.9423	23.4838	24.6648	NA	NA	23.6869	24.4743	24.0842	24.6878	23.9887	24.5718	23.6171	24.0403	NA	NA	23.8685	24.5154	23.2302	24.3697	23.6541	24.1917	NA	24.0559	NA
A0A1Q9DYG4	0.429673	3.31e-05	0.000419513	8.28e-06	0.0453015	0.0108225	0.000448942	TRUE	25.8841	25.4064	26.2572	25.4878	25.9375	25.5714	26.0065	25.3083	25.9488	25.3538	26.1977	25.4792	26.1321	25.5804	25.6441	26.2418	26.0568	25.9662	26.2563	25.8612	26.2898	25.9027	26.14	25.5036	26.4078	26.1752	26.2441	25.417	26.4893	25.8325	26.1391	25.9455	25.9958	NA
U6EFV1	0.880556	3.31e-05	3.2e-05	8.28e-06	0.00143234	0.0108225	0.00011083	TRUE	25.2749	24.3833	26.4093	24.9052	25.8428	25.017	25.5904	24.5681	25.2082	24.2985	26.1656	23.8066	25.9747	24.7546	25.6323	25.633	25.5821	25.7209	25.9143	25.2091	26.2874	25.3513	26.1207	24.8077	25.6325	25.7729	26.4374	25.2353	26.3158	25.0661	25.8551	25.2695	25.5125	NA
A0A1Q9D3N5	0.800163	3.86e-05	2.14e-05	9.65e-06	0.215888	0.0108225	0.000643924	TRUE	23.7913	NA	23.7738	23.1607	23.651	23.357	23.8512	22.6718	23.6238	NA	24.0797	NA	23.5793	NA	NA	NA	23.6536	23.0464	23.8222	NA	24.3521	22.8733	24.1155	NA	NA	23.2217	24.0643	NA	24.0721	NA	23.7435	NA	23.6563	NA
A0A1Q9CWB5	-0.599005	4.13e-05	0.000846944	1.03e-05	0.0143178	0.0108225	0.00161661	TRUE	26.1286	26.8753	25.9062	25.9939	25.7999	26.1721	26.0162	26.8522	26.2124	26.6538	25.2627	27.215	25.577	26.4409	26.1565	26.4647	26.2811	25.7741	25.7367	25.8729	25.8212	26.1469	25.6601	26.9981	25.5938	25.8526	25.4999	26.9109	25.944	27.0935	26.3839	26.7468	26.4044	NA
A0A1Q9E092	0.780237	4.35e-05	0.00277316	1.09e-05	0.790256	0.02331	0.176505	TRUE	23.8793	NA	23.7085	NA	23.8768	NA	23.8884	NA	23.6048	NA	23.766	22.8615	24.0201	NA	NA	23.286	NA	NA	23.7645	NA	24.2259	NA	23.8585	NA	24.249	NA	23.5243	NA	23.9263	NA	23.844	NA	23.6734	NA
A0A1Q9EAT7	0.908887	5.24e-05	0.00176541	1.31e-05	0.140161	0.02331	0.00353485	TRUE	26.4359	25.4954	27.2722	26.3745	26.7552	26.684	27.0902	26.0775	27.0602	24.7184	26.1374	26.0219	NA	NA	26.0282	25.8301	NA	25.982	26.9259	25.2927	26.9637	25.1988	27.02	26.086	26.4939	25.5025	27.1791	27.5483	28.488	26.8294	27.0773	26.615	26.9626	NA
A0A1Q9DST8	0.866179	5.81e-05	1.45e-05	0.000720181	0.0332166	0.0108225	6.38e-05	TRUE	23.8255	23.4052	23.7693	22.875	23.313	22.912	23.6536	23.0828	23.7565	23.072	23.7762	23.1339	24.0852	NA	NA	NA	24.6504	23.2973	23.7314	23.0128	23.9121	23.0613	23.4908	NA	NA	22.8257	NA	21.974	24.0074	NA	23.6048	NA	24.1074	NA
A0A1Q9DF44	-0.503077	7.82e-05	0.000304709	1.96e-05	0.00316834	0.0108225	0.000297608	TRUE	26.5331	27.2255	27.0147	27.7716	26.8688	27.8047	27.2278	27.4034	26.6942	27.747	27.1743	27.0177	26.3691	26.9733	26.6701	27.4246	26.4999	27.5756	27.0939	27.3677	27.0724	27.1457	27.2096	27.0005	26.2814	27.0957	26.9263	27.2332	27.0599	27.4755	26.524	26.9401	26.7551	NA
A0A1Q9CR97	-0.741499	9.56e-05	3.32e-05	3.19e-05	0.00379562	0.0108225	6.42e-05	TRUE	24.0691	25.3365	24.651	24.9781	24.6637	24.8575	24.5271	25.2904	24.2071	24.2671	24.2353	NA	NA	25.056	24.3529	25.408	NA	25.2772	24.0616	24.8878	23.438	24.7741	24.446	24.7436	NA	24.7297	24.5871	24.9415	24.1551	25.3318	23.5472	24.5375	24.1335	NA
A0A1Q9CHP1	0.548075	0.000106346	0.000407781	2.66e-05	0.0177312	0.0108225	0.000617892	TRUE	25.1345	24.689	24.9896	24.3602	24.5509	24.3048	24.8101	24.0055	24.6804	24.2321	24.9037	24.43	25.2228	24.6893	25.0896	24.6562	25.0026	24.1277	24.8962	24.5676	25.1889	24.6437	24.8934	24.6086	23.8897	23.8645	24.6815	23.6831	24.8779	NA	24.7589	23.6649	24.8774	NA
A0A1Q9E889	0.718055	0.000123799	4.13e-05	4.9e-05	0.00475581	0.0108225	6.42e-05	TRUE	25.3061	24.4472	24.751	24.9626	25.2818	24.7757	25.0834	24.1972	25.0085	24.4707	25.628	24.1354	25.4024	23.9515	25.2987	24.4133	25.1254	25.0867	25.5613	24.1813	25.5485	24.5032	25.4326	24.2584	24.3567	24.474	24.7748	23.9813	24.83	23.853	24.6223	NA	24.6458	NA
A0A1Q9C2F0	-0.796513	0.000124957	3.12e-05	0.00793606	0.00103134	0.0108225	6.28e-05	TRUE	23.1353	24.0866	23.4092	24.9897	23.5242	24.7719	23.6325	24.6805	23.2898	24.4065	23.6981	24.044	22.9276	24.0519	23.5493	24.7173	NA	24.9427	24.0343	24.2079	24.2947	24.0285	24.0561	23.7409	23.5001	24.1822	23.5098	24.1071	23.7487	24.2046	22.9049	NA	NA	NA
A0A1Q9C9M1	0.256986	0.000167786	0.0125036	4.19e-05	0.153089	0.0568182	0.00626268	TRUE	26.39	26.3969	26.1587	26.2087	26.3854	26.3554	26.4799	26.3884	26.4246	26.2882	26.2926	25.9179	26.1668	26.1141	26.3439	25.9496	26.2681	26.1972	26.4236	25.8398	26.5945	25.8097	26.2823	25.8366	25.8369	25.8011	26.1403	25.9363	26.527	25.9137	26.1985	25.7126	26.1635	NA
A0A1Q9EQ13	0.490726	0.000167786	0.000676632	4.19e-05	0.0324561	0.0108225	0.000663895	TRUE	25.6906	25.6944	26.1594	26.0126	25.9897	25.8095	26.204	26.0542	26.0094	25.997	26.29	26.3646	26.7447	25.6048	26.0236	25.673	26.3036	25.5513	26.2906	25.3139	26.5434	25.6263	26.0037	25.4503	26.5353	26.0685	26.6629	25.8703	26.9817	26.3672	26.3287	25.743	26.607	NA
U6EGF5	0.837048	0.00017258	4.78e-05	8.63e-05	0.0287289	0.0108225	8.21e-05	TRUE	23.5813	23.4769	24.0231	23.5534	24.5885	23.5322	23.6263	23.5551	23.5935	23.4772	24.8458	NA	25.2069	23.2982	24.0434	NA	NA	23.4725	24.385	23.6027	24.678	23.3943	24.2337	NA	24.103	NA	NA	23.2444	24.5529	23.3015	24.7056	NA	24.082	NA
A0A1Q9E4J8	0.614685	0.000172697	5.32e-05	8.63e-05	0.00380192	0.0108225	9.24e-05	TRUE	24.4703	24.1302	24.7083	24.1431	24.9045	23.9399	24.6137	23.8002	24.8232	24.8579	24.8733	23.7455	25.4094	23.7808	24.4804	24.6986	25.2792	24.5732	24.8161	24.3614	24.9018	24.1909	24.6911	24.2032	24.4554	24.3111	24.3661	23.5681	24.5357	23.8718	25.0111	24.3242	24.7664	NA
A0A1Q9CX31	0.568529	0.000177022	4.43e-05	0.000338582	0.0253197	0.0108225	2.84e-05	TRUE	24.4925	24.015	24.0132	23.5095	24.185	23.4615	24.1169	23.5591	23.9414	23.6826	24.197	24.1418	24.4476	23.8954	24.5296	23.8726	25.1246	23.5846	24.1122	23.6263	24.6124	23.8325	24.3693	24.121	24.5522	23.7596	NA	23.5711	24.1312	NA	24.1053	NA	24.3176	NA
G9I8Q7	0.297576	0.000180828	0.204301	4.52e-05	0.710765	0.474583	0.189025	TRUE	27.0517	26.3221	27.6969	26.4285	26.6562	26.6118	26.9988	26.5695	27.1576	26.1741	26.6002	26.2652	26.082	26.4683	26.6683	26.5404	25.9703	26.3765	27.108	26.4724	26.852	26.6108	26.5177	27.2764	27.1856	26.1606	28.0881	27.6527	27.9013	28.1659	27.2431	27.6986	27.8119	NA
A0A1Q9DB51	NA	0.000185146	NA	0.000185146	NA	NA	NA	TRUE	23.1786	NA	22.8225	NA	NA	NA	23.4819	NA	23.4041	NA	23.2593	NA	23.7788	NA	23.1776	NA	23.3672	NA	NA	NA	22.9392	NA	22.9734	NA	NA	NA	23.1685	NA	22.862	NA	22.8172	NA	22.7366	NA
A0A1Q9DI38	0.83726	0.00018644	4.66e-05	0.000581551	0.0164342	0.0108225	9.66e-05	TRUE	24.5086	23.6077	24.616	24.6981	25.6697	24.2805	24.9877	24.4237	25.0165	NA	25.3251	23.8513	25.0177	23.5372	24.7214	24.2049	NA	24.4591	25.243	23.7983	24.8876	24.2485	24.6394	NA	NA	24.0435	24.2588	23.9402	24.9176	23.4713	24.1114	23.2971	24.4899	NA
A0A1Q9CAL9	0.77451	0.000187136	0.000310329	4.68e-05	0.0063983	0.0108225	0.000582048	TRUE	26.041	24.6383	25.9083	24.8283	25.4368	25.5702	25.9348	24.7267	25.8386	25.5504	26.3684	25.7807	25.0194	24.6878	25.7216	24.6423	25.6805	25.4121	25.7044	24.5873	26.1479	24.9544	25.5328	24.5407	24.4709	24.122	25.6504	25.2975	26.7017	25.4622	25.493	24.8236	26.1172	NA
A0A1Q9EJ86	0.437945	0.000195863	0.00104201	4.9e-05	0.0282381	0.02331	0.000846035	TRUE	25.2421	25.0325	24.643	24.8932	25.2563	24.9382	25.1585	24.388	24.6384	24.8316	25.3394	25.0524	25.1986	24.5189	25.1908	25.0802	24.8626	24.6558	25.34	24.8271	25.6315	24.8444	25.3428	24.5719	25.7302	24.9465	25.2551	24.5128	25.3885	24.4392	24.8131	24.2055	24.886	NA
A0A1Q9BXX4	-0.574982	0.000212792	5.32e-05	0.00133183	0.00202823	0.0108225	5.99e-05	TRUE	24.3075	25.1918	24.3202	25.2673	24.3474	24.9124	24.4328	25.3554	24.4684	25.0984	23.9541	24.2565	24.1147	25.0757	24.8702	25.2058	24.7756	24.8564	24.1664	24.8788	24.5741	24.9531	24.8339	25.0934	24.1338	25.15	24.1212	24.5354	24.3329	24.8236	24.9585	24.8211	23.9559	NA
A0A1Q9CN28	1.03268	0.000221833	5.55e-05	0.000312808	0.0396414	0.0108225	0.0017839	TRUE	24.3184	23.2305	23.9984	23.8377	24.9443	22.5002	24.7353	23.795	24.5195	23.8982	23.7198	NA	24.1729	NA	NA	NA	24.2633	23.6163	24.5728	22.6574	23.7259	22.67	23.949	NA	NA	22.9167	23.957	NA	24.1435	NA	24.6569	NA	24.3499	NA
A0A1Q9E3T0	0.616606	0.000269793	0.105311	6.74e-05	0.695097	0.254011	0.110224	TRUE	28.3158	27.6395	28.2637	26.2164	NA	26.6278	28.5531	27.2178	28.3619	27.4813	26.0769	26.2331	26.1525	27.4141	27.4763	27.1316	26.9896	26.4385	27.5429	26.4923	27.2959	26.8952	27.0582	28.3354	28.3044	26.3847	28.2568	28.3266	29.0255	28.1968	28.8282	29.0842	29.4793	NA
A0A1Q9BUT7	0.785467	0.000328172	0.000268277	8.2e-05	0.0041091	0.0108225	0.000596475	TRUE	25.3989	25.2763	25.3966	25.5048	26.061	25.4574	25.9997	25.7383	25.8153	26.0667	26.4294	25.3379	26.2562	24.9771	25.5521	24.7177	26.6853	25.0716	25.6538	24.892	26.0861	25.1533	26.0435	24.143	24.966	24.5159	25.7098	24.6328	25.8248	24.6762	25.2268	24.168	25.5972	NA
A0A1Q9ENC3	0.909454	0.000423862	0.000209374	0.000141287	0.0663146	0.0108225	0.00265663	TRUE	23.4773	NA	23.5613	NA	23.2391	22.644	23.8692	NA	23.4618	22.6069	23.8627	23.7548	24.2786	NA	NA	22.4247	23.3983	22.7726	24.0915	22.1676	23.4654	NA	23.2304	NA	NA	NA	23.6972	NA	24.3659	23.0712	24.1348	22.8535	23.312	NA
A0A1Q9CGJ6	-0.41323	0.000521917	0.101868	0.000130479	0.513653	0.185859	0.098705	TRUE	28.4371	28.1886	27.5497	28.49	27.9783	28.7968	28.9974	28.6746	28.8052	28.3393	28.2192	27.7455	27.4691	27.5825	26.9974	27.6617	26.2876	28.6386	28.5663	27.8501	26.7464	27.775	27.4035	27.5019	27.1174	27.6713	27.2874	27.9312	27.5401	28.26	27.0684	28.0963	27.7832	NA
A0A1Q9CKU8	0.259141	0.000521917	0.106937	0.000130479	0.365515	0.31348	0.0975264	TRUE	27.4388	27.3382	27.3018	27.5905	27.5024	27.3482	27.6082	26.8393	27.0531	26.7839	27.5384	26.7371	27.529	27.2394	27.5392	27.3754	27.7038	27.498	27.7039	27.3886	27.8422	27.0544	27.8631	27.0406	26.4948	27.7499	27.5693	26.7488	27.2041	26.5594	26.7754	26.6811	26.834	NA
A0A1Q9D916	0.89203	0.000528285	0.000176095	0.000244239	0.0313436	0.0108225	0.000466987	TRUE	24.3512	23.1986	25.1093	23.1424	23.4191	22.7737	24.9322	23.5237	25.0917	NA	24.5143	NA	24.3976	NA	24.4516	23.5594	NA	23.7624	24.4853	23.9432	24.1645	23.5541	24.0979	23.8695	24.2971	23.7525	25.0012	23.8029	24.8622	24.4977	24.9164	24.6437	25.2871	NA
A0A1Q9CNA2	0.764572	0.000577785	0.000144446	0.00409224	0.0293486	0.0176523	0.000171149	TRUE	23.5908	22.9684	23.7459	22.8859	23.5777	22.6808	23.5362	22.9492	23.9961	NA	23.4779	23.3127	24.2702	NA	NA	22.4231	23.4669	23.0968	23.8798	22.695	22.8333	22.6966	23.309	23.1068	23.1086	NA	24.065	23.044	24.0621	23.5623	24.4725	23.3108	24.5118	NA
A0A1Q9CGS1	-0.669925	0.000605508	0.000151377	0.00839119	0.00216659	0.0108225	0.000328124	TRUE	23.2953	24.3231	23.5059	24.2283	24.2015	23.886	23.7982	24.5568	23.8931	24.0085	22.9255	24.3996	23.1411	24.4765	23.5852	24.3827	22.4424	24.2421	23.7451	23.5507	23.2577	23.9573	23.4551	24.3466	NA	23.9951	23.9139	24.68	23.9719	24.0922	24.052	24.2846	23.5074	NA
A0A1Q9EYC6	-0.618126	0.000655159	0.000218386	0.000224067	0.0215954	0.0108225	0.000285653	TRUE	24.203	25.0576	24.7254	24.7944	24.0086	24.6042	24.45	25.3181	24.6957	25.2383	NA	24.8012	NA	25.1607	24.207	24.8935	24.3336	24.749	23.9167	24.8294	NA	24.8221	24.4599	25.1387	NA	24.7963	24.4733	25.6558	24.3983	25.3938	25.0337	25.7536	24.8771	NA
A0A1Q9DPN0	-0.469228	0.000705526	0.000176382	0.00492792	0.0277973	0.0108225	9.41e-05	TRUE	22.9097	23.4619	22.7582	23.2931	23.0842	23.4126	23.3306	22.7656	22.6327	22.9765	22.9979	23.6927	23.1031	23.4876	22.9131	23.2455	NA	23.1643	22.5035	23.6494	22.5947	23.3464	23.134	23.421	23.0342	23.5506	22.8352	23.4966	23.1521	23.5484	NA	23.6908	22.7937	NA
A0A1Q9E9N4	-0.615266	0.000932752	0.000233188	0.00167222	0.00208497	0.0108225	0.000318657	TRUE	24.554	25.6993	24.7423	25.9477	24.8715	25.7515	25.0429	25.5314	24.4946	25.3858	24.753	25.14	25.0808	25.6808	25.0371	25.8643	25.3383	25.5964	25.0081	25.727	25.5967	25.6324	25.7054	25.3057	25.1761	26.0939	24.5445	25.4364	24.6946	24.894	24.5007	24.8305	24.4493	NA
A0A1Q9CY12	-0.470509	0.00112165	0.00176205	0.000280413	0.0169508	0.0108225	0.00197564	TRUE	24.9213	25.607	24.4423	25.5527	24.638	25.4274	24.58	25.2644	24.3173	25.4645	24.8414	25.3981	24.9806	25.2298	24.8136	25.6119	25.1891	25.6071	24.4961	25.6089	25.1197	25.2807	25.429	25.2346	25.2488	25.4761	24.6698	24.8658	24.7744	24.2438	24.6415	24.8769	24.945	NA
A0A1Q9F1Z9	1.81462	0.00114914	0.000287285	0.00560603	0.0958078	0.0176523	0.000675084	TRUE	24.2544	22.0432	25.7975	NA	24.3244	NA	24.4905	23.4072	25.0726	22.3207	22.4226	22.8095	22.9952	22.4914	23.8086	22.5318	NA	22.0375	24.6896	21.7779	23.1208	22.147	22.8341	23.452	24.851	22.3324	25.8623	24.1985	26.2744	23.4117	26.4223	24.1491	26.5106	NA
A0A1Q9CHN6	0.251033	0.00117173	0.0816756	0.000292933	0.409857	0.258373	0.0736918	TRUE	26.7475	26.6084	26.3414	26.1966	26.3405	26.1506	26.169	26.5749	26.3647	26.6119	26.5569	26.5358	26.4915	26.1323	26.6867	26.2204	26.6948	26.2241	26.3722	26.125	26.7385	25.9397	26.5114	25.854	25.5994	26.4464	26.3338	25.4211	26.2665	NA	26.8008	25.6299	26.2792	NA
A0A1Q9BXN5	-0.400853	0.00125123	0.0278199	0.000312808	0.0915459	0.0176523	0.0281048	TRUE	26.7011	26.5429	26.5886	27.037	26.0162	27.4397	27.0496	26.9084	26.9682	27.4926	27.2367	26.8492	27.5891	26.9544	26.4024	27.0475	26.2998	27.1607	26.6041	27.9075	26.6858	27.4833	27.5783	26.8096	26.8906	27.5755	26.3013	26.6384	26.1968	26.8208	26.3066	26.9614	26.501	NA
A0A1Q9F4W2	-0.656883	0.00152678	0.000381696	0.00132581	0.0771661	0.0108225	0.00171303	TRUE	23.7476	24.9018	23.4218	24.5685	NA	24.7594	24.3454	24.2564	23.7678	25.0974	NA	24.2651	24.5524	24.4799	24.0619	24.5843	NA	24.6347	23.1296	25.0564	23.5929	24.4273	24.4057	24.772	24.4298	24.6665	NA	24.1635	23.7752	24.1639	NA	24.8645	24.1335	NA
A0A1Q9EV03	-0.676563	0.00153853	0.000384632	0.00977851	0.00644946	0.0108225	0.000637366	TRUE	23.5315	24.4287	23.4399	24.4706	NA	24.3051	23.473	24.3665	22.9439	24.4534	23.66	24.611	23.3703	23.9346	23.7317	24.3411	NA	24.7043	24.5371	24.1487	23.7929	23.8637	23.9474	23.869	23.2994	24.5132	23.203	23.4596	23.4285	23.635	23.0423	23.4595	22.8544	NA
A0A1Q9E983	0.461189	0.00164618	0.051189	0.000411544	0.482262	0.148601	0.047074	TRUE	25.2978	24.9369	23.9729	24.7705	25.5917	24.8453	25.848	24.9906	25.1239	24.8158	25.0368	24.8649	25.1247	NA	25.1535	24.52	25.4311	25.0328	25.5414	24.385	25.3458	24.0021	24.9416	NA	25.5029	24.317	24.0181	24.3467	24.5931	NA	25.155	23.5671	23.8319	NA
A0A1Q9EJJ4	-0.730069	0.00164618	0.000904411	0.000411544	0.0282381	0.0108225	0.00177482	TRUE	25.0726	25.2643	24.379	24.6707	24.8711	25.2794	24.414	24.2563	24.6671	25.2965	24.0681	23.7298	24.4395	25.0244	25.0074	25.2324	NA	25.576	24.1886	25.7737	23.8796	25.6862	24.8254	25.1948	24.204	24.8572	23.9261	25.1488	23.9151	25.8197	24.7386	26.021	24.5539	NA
A0A1Q9C726	0.502569	0.00172529	0.000431322	0.0096359	0.0322028	0.0108225	0.000459399	TRUE	25.2055	24.8191	24.9645	24.4083	24.8249	24.4738	25.0336	24.9097	24.8843	24.7519	24.8345	24.8333	24.6892	24.2945	25.3788	23.9248	24.3716	24.5298	25.0263	24.4259	24.8535	24.4729	24.7012	24.3612	NA	23.9358	25.3968	24.8626	25.3567	24.5532	24.8831	24.3495	25.5429	NA
A0A1Q9DC43	-0.57405	0.00196955	0.000492388	0.0181382	0.228627	0.0108225	0.000847823	TRUE	22.9308	23.783	23.2753	23.469	NA	23.6089	23.1858	23.85	23.0143	23.9183	22.9776	23.6043	22.9579	NA	NA	23.4762	NA	23.4356	22.9572	23.866	22.7967	24.0154	23.7381	23.6536	NA	NA	NA	NA	NA	NA	NA	23.3199	NA	NA
A0A1Q9DFZ7	0.991562	0.00200843	0.00368041	0.000502107	0.167239	0.0295639	0.00868366	TRUE	24.6863	NA	25.4288	23.1355	25.0011	22.7939	25.3078	NA	25.1796	NA	23.1027	24.5192	NA	24.4771	25.5235	24.7247	25.9053	23.1695	25.1416	23.829	25.821	23.8984	25.3988	24.919	24.6743	24.3037	25.5131	24.193	26.1385	25.7649	25.0779	24.9991	25.321	NA
A0A1Q9EB01	0.742831	0.00201201	0.00067067	0.000869406	0.0442608	0.0108225	0.00116403	TRUE	24.6925	23.9226	25.1951	25.4399	25.754	25.2852	25.3527	24.5572	25.0855	24.4502	25.8467	25.0928	24.8062	23.7528	24.4449	25.1655	NA	24.7064	25.6991	24.4643	25.9012	25.3496	25.6224	24.2247	25.7133	24.602	25.756	24.8031	25.9514	25.1679	25.6806	24.0911	25.459	NA
A0A1Q9C391	-0.381744	0.00239856	0.00852495	0.000599639	0.0177312	0.0108225	0.00945345	TRUE	24.9408	25.2532	24.5315	25.2537	24.9935	25.388	24.9358	25.1369	24.5967	25.0753	25.1857	25.1464	24.617	25.2123	24.9037	25.355	NA	25.3019	24.8451	25.3948	25.0027	25.3615	25.332	25.0206	25.0182	25.2173	23.6468	24.9649	24.8118	24.6903	24.8042	24.7549	24.2536	NA
A0A1Q9CL82	-0.765268	0.00268268	0.00067067	0.0130493	0.048241	0.02331	0.0012283	TRUE	23.4171	24.1806	22.6282	23.9814	NA	23.5046	23.6157	24.8287	23.5165	24.5529	22.8977	24.7476	NA	NA	23.4717	23.9089	NA	23.6731	22.9204	23.2708	22.9524	NA	23.416	24.1398	23.4211	23.6564	NA	24.1092	23.018	24.1909	24.2883	24.1258	NA	NA
A0A1Q9DAU9	0.469808	0.0029991	0.000749775	0.00433128	0.0729112	0.0108225	0.000582048	TRUE	24.0032	23.6565	23.4065	NA	NA	23.3688	23.6064	NA	23.6279	23.0118	23.906	23.441	24.0693	23.2338	24.0639	23.279	23.4114	23.4424	23.7023	23.3357	24.1469	23.0926	23.7	23.0677	23.4773	NA	23.532	22.9529	23.575	NA	23.4175	22.7352	23.3612	NA
A0A1Q9DMU6	0.464813	0.00304936	0.000762341	0.00224143	0.0442608	0.0108225	0.000707664	TRUE	25.0775	24.9189	25.0842	24.5381	24.7608	24.3393	25.1541	24.0355	24.7107	24.4084	24.8238	25.1319	24.6528	24.2943	24.3795	24.779	NA	24.1888	25.1074	24.3597	25.0435	24.2521	24.8045	23.9792	24.7343	24.5693	24.9767	24.556	25.3978	24.0292	25.1187	24.5792	24.5696	NA
A0A1Q9DIX8	0.901223	0.00328669	0.000821673	0.0636436	0.238692	0.0108225	0.0201434	TRUE	23.5842	23.1196	NA	NA	23.6126	22.7928	23.7705	23.396	23.6614	NA	24.1405	23.2192	24.013	NA	NA	NA	23.3502	22.842	23.8658	21.7692	23.4997	22.0586	23.669	NA	NA	NA	NA	NA	23.3608	NA	NA	NA	23.1968	NA
A0A1Q9CM18	0.39383	0.00332783	0.0083056	0.000831958	0.135334	0.0599884	0.0079804	TRUE	26.1506	26.0485	27.1082	26.5204	26.5617	26.4888	26.6806	26.0961	26.0435	25.7812	26.7791	26.3566	26.5958	25.6784	25.8528	26.6074	26.5136	26.4611	26.7222	25.8397	26.5503	25.8956	26.5938	25.7559	26.4237	26.5861	27.1085	26.2456	27.0838	26.2657	26.2833	26.0703	26.5096	NA
A0A1Q9C7M1	0.376045	0.00334902	0.00180183	0.000837255	0.0642195	0.0176523	0.00134378	TRUE	25.4891	25.2298	24.9917	24.807	25.1678	25.0929	25.2135	24.925	25.2639	25.1402	25.6958	NA	25.4609	25.1008	24.9209	24.6972	NA	24.9202	24.9725	24.7538	25.0247	24.8299	25.1832	24.7303	25.1304	24.9223	25.1152	24.412	25.1718	24.347	25.138	24.3553	25.1586	NA
A0A1Q9DV13	0.429194	0.00347762	0.0618366	0.000869406	0.339854	0.185859	0.0673626	TRUE	25.5283	24.3634	26.1203	24.9502	25.9945	25.1858	26.2717	25.447	26.3598	25.1671	25.6318	24.9092	24.8608	24.9622	25.3313	25.1391	25.6768	25.4265	26.2159	24.8904	25.7332	25.1155	25.5078	25.6713	25.0497	25.3249	26.0472	26.4336	26.3052	26.5961	26.0256	26.5296	26.1303	NA
A0A1Q9E398	0.297463	0.00524592	0.00187464	0.00174864	0.136057	0.0176523	0.000495908	TRUE	24.7485	24.6052	24.7745	24.512	24.4905	24.5327	24.692	24.7104	24.7152	24.3707	24.7097	24.665	25.0379	24.6524	24.8992	24.3771	24.912	24.3326	24.857	24.4878	24.7467	24.4167	24.6396	24.8632	25.0137	24.5841	25.0786	24.6743	25.195	24.7732	25.0192	24.6334	25.2928	NA
A0A1Q9CKW4	-0.822317	0.00558998	0.00139749	0.0207294	0.278837	0.0108225	0.0101181	TRUE	22.6634	23.8409	NA	23.7008	NA	23.922	22.1342	23.4012	22.2029	23.8174	NA	NA	22.8297	23.5791	NA	23.3986	NA	23.9529	NA	23.3857	22.9313	23.0128	23.205	23.124	NA	23.4321	NA	NA	NA	NA	NA	22.7167	NA	NA
A0A1Q9C939	0.372049	0.00614541	0.00153635	0.0611475	0.147373	0.02331	0.000637366	TRUE	23.9926	23.6057	23.5115	23.4762	23.4148	23.0308	23.448	23.4288	23.4997	23.3059	23.3449	NA	NA	23.5109	23.9659	23.5766	23.7762	23.2272	23.5349	23.3265	23.8633	23.2801	23.4791	23.0521	23.8907	23.1817	23.9682	22.9279	23.7303	NA	23.6552	NA	23.7149	NA
A0A1Q9DIE8	-0.676212	0.00623415	0.0361455	0.00155854	0.506971	0.0889328	0.0458173	TRUE	27.5509	27.0028	27.8072	27.1677	26.9524	28.2732	28.5438	27.4332	29.275	27.888	26.7077	28.8369	27.756	28.0444	27.3892	27.5362	27.2521	27.7162	27.7756	28.724	26.1971	28.2858	27.1365	27.6391	26.8271	27.6759	27.3618	28.7753	27.064	29.4159	27.6885	30.1551	27.9498	NA
U6EFR9	1.06093	0.00660938	0.00165235	0.0754916	0.316218	0.0363636	0.00265663	TRUE	NA	NA	25.4105	23.6761	24.5635	23.8492	24.3579	22.9636	23.7892	NA	25.5496	NA	24.3122	NA	NA	23.7306	NA	24.3078	24.98	22.8993	24.3979	23.3788	24.7566	NA	NA	24.1548	25.0978	23.3653	25.37	NA	NA	NA	23.2466	NA
A0A1Q9D706	0.725	0.00695571	0.00173893	0.01468	0.261221	0.0176523	0.00161661	TRUE	23.9331	23.2064	23.5556	NA	NA	NA	23.3198	NA	23.8524	NA	23.6868	23.1746	24.4111	22.8354	24.3131	NA	NA	NA	23.1948	23.1467	24.0753	23.4448	23.7659	23.3875	23.6624	NA	NA	NA	23.3999	NA	24.5303	22.5909	24.0221	NA
A0A1Q9EA76	-0.793528	0.00720734	0.00180183	0.0358271	0.0600511	0.0176523	0.00362755	TRUE	22.711	23.0181	NA	23.6022	NA	23.8305	23.1569	23.9782	24.4512	23.8183	NA	24.8167	23.4293	24.0776	22.6726	23.969	23.5587	23.5533	23.2317	24.2925	22.3287	24.1018	23.1978	23.9876	23.192	24.2684	NA	24.9254	23.8158	24.7615	23.913	24.9911	23.6441	NA
A0A1Q9DX59	0.74279	0.00749855	0.00187464	0.198007	0.449387	0.0176523	0.00177482	TRUE	23.0795	NA	23.0213	22.6986	23.3842	22.7409	23.2141	NA	22.5313	22.2446	24.0297	NA	23.3259	NA	NA	NA	NA	22.5785	23.0145	22.1391	23.2551	22.8187	23.6063	NA	NA	22.3034	NA	NA	NA	NA	NA	NA	NA	NA
A0A1Q9F763	0.29996	0.00839156	0.00237217	0.00419578	0.237026	0.02331	0.00146034	TRUE	23.6426	23.4809	23.6725	23.0894	23.7108	23.0499	23.7001	NA	23.3715	23.1166	23.6214	NA	23.7321	NA	23.6656	23.5889	NA	23.0674	23.4476	23.3365	23.7137	23.4018	23.4956	23.3605	23.4768	23.2674	23.6971	23.6434	23.5724	NA	23.6701	23.3699	23.6396	NA
A0A1Q9EEL3	-0.381409	0.0102984	0.0025746	0.00560603	0.22916	0.0176523	0.00259933	TRUE	22.5743	22.9078	NA	23.224	NA	23.0362	NA	23.0566	22.5777	NA	22.9552	NA	22.446	23.2842	NA	22.9424	NA	23.183	22.414	23.2163	22.6816	23.0254	23.0665	23.1728	NA	23.1005	22.581	22.969	NA	22.8128	NA	22.7909	22.7351	NA
A0A1Q9D817	0.425947	0.0104166	0.00260416	0.00839119	0.0373938	0.0527009	0.00411745	TRUE	24.634	24.5956	24.2516	24.0889	24.4771	23.8438	24.4048	23.9414	24.2975	24.3042	24.5132	23.8106	24.5115	23.8394	24.3755	NA	24.2202	24.2348	24.6921	24.0613	24.5975	23.8804	24.4516	NA	24.1858	23.7724	24.0458	23.4165	24.0861	23.5573	24.0014	23.2613	23.805	NA
A0A1Q9E401	0.6251	0.011374	0.0028435	0.0296953	0.0642195	0.0176523	0.00521897	TRUE	25.4599	25.0799	24.7473	25.3785	25.9753	25.1042	25.6708	25.3621	25.5449	25.4475	25.6897	25.8787	25.9476	24.6096	25.2075	24.5788	25.1066	25.189	25.7249	24.65	25.4547	24.5772	25.4997	24.3958	NA	24.4613	25.2808	23.6995	25.2093	24.3789	25.2996	23.9148	24.8888	NA
A0A1Q9BYL8	0.932579	0.0116425	0.00388085	0.00560603	0.377595	0.02331	0.00077944	TRUE	22.6869	NA	23.4618	NA	NA	NA	22.8464	NA	22.8449	NA	23.6763	NA	23.4521	NA	NA	22.7006	23.4917	22.3927	23.0938	22.6389	24.037	22.3101	23.6793	NA	NA	NA	23.8633	NA	24.4813	NA	24.3173	22.9397	23.4736	NA
A0A1Q9CHC2	0.320447	0.0135596	0.0278199	0.0033899	0.140161	0.10209	0.0246025	TRUE	26.8847	26.8993	26.7586	26.7205	26.6189	26.7349	26.899	26.4919	26.6706	26.8206	27.2556	26.5062	27.4451	26.6718	27.2545	26.4932	27.1502	26.7	26.8909	26.9988	27.3124	26.9416	27.118	26.3882	26.1541	26.8941	26.7734	25.8433	26.8002	26.0487	26.7178	26.1686	26.6479	NA
A0A1Q9D590	-0.888969	0.0147838	0.00539132	0.00492792	0.048241	0.0108225	0.00856963	TRUE	26.0142	26.8398	25.3799	25.7039	25.0947	25.542	25.6988	26.5695	26.0145	26.2499	23.6796	26.4984	24.3939	26.7497	25.8039	26.0793	NA	25.949	25.682	25.5624	24.5709	25.847	25.0979	27.2706	26.7163	25.2178	25.6551	26.9679	25.9448	27.6777	25.6168	27.3348	26.4729	NA
A0A1Q9EC94	0.299243	0.0164459	0.133556	0.00411147	0.669196	0.347594	0.130744	TRUE	25.669	25.5285	25.8529	25.3591	25.8809	25.0748	25.267	25.0689	25.5991	25.5077	25.3219	24.0401	24.489	25.5344	24.3477	25.4457	NA	25.3099	25.7114	25.4888	NA	25.3756	25.3267	25.7277	26.0963	25.3411	25.71	25.4727	25.9749	24.9104	25.9988	24.9385	26.1092	NA
A0A1Q9EPM6	0.536584	0.0165477	0.00413692	0.129445	0.0386692	0.0176523	0.00737882	TRUE	25.0592	24.6365	24.8156	24.9342	24.7776	25.0496	25.0259	24.7484	24.2631	24.6395	24.9671	25.1022	25.0763	24.4416	25.2432	24.909	25.4907	24.9689	25.3554	24.3782	25.4338	23.9965	25.1242	24.0556	24.6114	24.1428	24.884	23.5606	24.9185	23.8989	24.6716	23.4458	24.7444	NA
A0A1Q9EY41	0.457486	0.0168181	0.00713313	0.00560603	0.0485752	0.0295639	0.00845882	TRUE	25.9323	25.1955	25.7777	25.2862	25.4919	25.5113	25.6857	24.6855	25.5862	24.6431	26.084	NA	25.3839	25.2572	25.6514	25.3933	NA	25.5764	25.7389	25.427	25.7795	25.2995	25.7535	24.9988	24.8112	25.3873	25.5326	24.7029	25.4377	24.5124	24.9107	24.3554	25.0765	NA
A0A1Q9EK91	0.480536	0.0168181	0.00751197	0.00560603	0.212811	0.0762112	0.00530424	TRUE	22.6067	22.5107	23.0456	22.2434	23.2077	NA	22.5819	NA	22.8435	22.5995	23.0798	NA	22.9225	NA	22.966	NA	23.158	22.5563	23.2974	NA	22.744	22.0076	22.8126	23.0731	23.8591	22.8418	22.2769	22.4445	23.4854	22.5787	22.9742	22.5208	23.4477	NA
A0A1Q9DCF4	0.633232	0.0171602	0.00572007	0.00630562	0.0472945	0.0690449	0.0080357	TRUE	24.9366	24.7781	24.2772	24.5589	25.3244	24.3647	25.0892	24.8121	25.0807	24.7558	24.1929	24.6873	24.8713	23.9579	24.9302	24.0227	25.4803	24.2246	24.9499	23.4173	24.411	23.7012	24.4444	23.5563	23.2505	23.6171	24.1562	24.0397	24.6806	23.1582	25.2382	23.7361	24.9261	NA
A0A1Q9EWS0	0.817657	0.0189169	0.00836165	0.00630562	0.136384	0.0527009	0.0114798	TRUE	26.0948	24.7869	26.6075	24.6458	25.0727	24.7125	25.8022	24.7402	26.0583	24.927	25.3749	NA	23.8018	24.7811	25.5594	24.031	24.857	24.8103	25.6496	24.0251	24.8422	24.2694	24.5394	25.6939	25.5862	23.3982	26.0834	25.6145	26.4718	25.518	26.1779	25.7621	26.5992	NA
A0A1Q9DK79	0.430691	0.0195359	0.00488398	0.0177675	0.0642195	0.0599884	0.00541465	TRUE	25.7707	25.6495	25.6832	25.397	25.4714	25.2026	25.4911	25.0693	25.2137	25.235	25.6414	25.2124	25.8019	25.6952	26.3042	25.7644	26.0511	25.2409	25.6369	25.843	26.231	25.5524	26.1283	25.491	25.3309	25.5978	25.4443	24.848	25.8601	24.5594	25.7139	24.7581	25.9834	NA
A0A1Q9C831	0.320165	0.0197117	0.0618366	0.00492792	0.377595	0.225483	0.0582468	TRUE	27.5338	27.2475	28.3946	27.4731	27.3161	27.4131	27.8727	26.9686	27.3082	27.0008	27.9875	26.1837	27.2626	27.3474	27.3465	27.9063	27.1716	27.824	27.8542	27.408	27.7643	27.3841	27.6433	27.3416	27.8365	27.8413	28.2342	27.4525	28.1698	27.8023	27.4129	27.6007	27.9162	NA
A0A1Q9CD48	0.421233	0.0197117	0.253143	0.00492792	0.790256	0.579004	0.272044	TRUE	NA	NA	29.0428	NA	NA	NA	28.6125	27.966	28.0509	27.5034	NA	NA	NA	NA	NA	NA	NA	27.8018	28.471	NA	NA	NA	28.1642	NA	NA	NA	28.8921	28.8937	29.7059	29.1445	29.7776	29.5582	29.3755	NA
A0A1Q9CPI2	-0.315628	0.0197117	0.0327582	0.00492792	0.154309	0.0568182	0.0277809	TRUE	25.3594	26.0965	25.0572	25.8116	25.483	25.6952	25.0935	25.8437	25.071	25.5533	25.4225	25.5591	25.4057	26.0767	26.0179	25.8057	25.9888	25.7728	25.2652	25.7265	25.7842	25.7554	25.7606	25.6147	NA	25.6612	25.0377	25.2411	25.2131	NA	24.691	25.1043	25.3048	NA
A0A1Q9CT26	0.312823	0.0200674	0.0769559	0.00501686	0.365515	0.251377	0.0749339	TRUE	26.1957	26.2279	26.7514	26.3418	26.6968	26.562	26.4146	26.6906	26.6798	26.8143	26.7844	27.5483	26.5205	25.7845	26.1462	26.284	26.8742	26.4673	27.1803	25.7469	26.8357	26.0964	26.4184	26.0534	26.9826	26.1641	26.9363	26.8341	27.6433	26.9436	26.7894	26.5433	27.0148	NA
A0A1Q9DTX6	0.8956	0.0203487	0.273449	0.00678291	1	NA	NA	TRUE	NA	NA	NA	NA	28.7234	NA	NA	NA	NA	NA	28.9244	NA	30.8217	NA	NA	NA	NA	28.476	29.0169	NA	NA	NA	NA	NA	NA	NA	NA	NA	NA	NA	NA	NA	NA	NA
A0A1Q9D0J7	-0.515064	0.0215653	0.00539132	0.021516	0.346899	0.0176523	0.014649	TRUE	22.7177	23.3774	NA	22.8824	NA	22.7798	NA	22.6956	22.1078	22.9181	NA	NA	22.0309	22.8914	NA	22.9427	NA	23.1572	22.3541	23.4397	22.4169	22.8221	23.1173	23.4347	22.6457	22.853	NA	22.8123	NA	NA	NA	22.5626	22.2428	NA
A0A1Q9EGN2	0.596683	0.0215653	0.00539132	0.556259	0.345105	0.02331	0.00717142	TRUE	NA	NA	24.3999	23.4488	24.5115	23.6466	24.0374	NA	23.8031	23.6105	NA	NA	23.4912	NA	NA	24.2646	NA	23.9985	24.3351	23.5373	25.0687	24.3104	24.8716	24.0239	24.7026	23.9142	NA	23.5323	24.9402	NA	24.2677	23.5482	24.3697	NA
A0A1Q9DR09	-0.515838	0.0224241	0.0163794	0.00560603	0.365515	0.0176523	0.00447677	TRUE	NA	23.0122	22.9766	23.2549	NA	22.5357	NA	23.2967	22.6061	22.7235	NA	23.7449	NA	22.9216	NA	23.2484	NA	23.2209	22.6132	22.736	22.5508	22.9474	22.3318	NA	NA	22.8109	22.5359	23.9375	22.8511	23.143	NA	23.7729	NA	NA
A0A1Q9E984	0.618475	0.0224241	0.0538291	0.00560603	0.737332	0.146341	0.0736918	TRUE	23.8132	NA	23.7196	23.2078	NA	NA	23.6241	NA	22.2725	NA	23.3347	NA	24.0799	NA	23.1757	NA	NA	NA	23.2027	22.2536	23.7758	22.8059	23.7996	NA	NA	NA	23.182	22.7674	22.8986	NA	23.0036	NA	23.3981	NA
A0A1Q9E6L1	0.565136	0.0226026	0.00565065	0.437393	0.304388	0.02331	0.0107617	TRUE	23.7013	22.7723	23.3823	23.5585	24.4812	23.2686	23.6986	23.6693	23.4438	23.6947	23.7566	NA	23.2145	22.4041	NA	NA	NA	23.1628	23.7901	22.4383	23.7385	22.9218	23.7042	NA	NA	22.9681	NA	23.4716	23.9762	NA	23.4206	NA	23.6108	NA
A0A1Q9DLA5	0.509385	0.0230128	0.00575319	0.0802804	0.0386692	0.0295639	0.00997266	TRUE	25.2273	24.7452	25.0256	25.0918	25.2993	24.9028	25.1498	24.6859	24.7863	24.5614	25.5473	23.6209	25.1694	24.7334	25.2837	25.4265	25.5816	25.1486	25.2025	25.1009	25.5403	24.7966	25.5069	24.2367	24.6931	25.2712	25.0441	24.055	24.7385	23.7046	25.0878	24.313	24.8202	NA
A0A1Q9DPK3	0.577431	0.023942	0.00598549	0.182455	0.0442608	0.041958	0.0079804	TRUE	24.7221	23.9362	24.8726	25.1596	25.4945	24.9968	25.2996	24.706	24.7799	24.1544	26.0813	24.7776	25.9099	24.2359	24.7204	24.5078	24.5701	24.695	25.1096	24.821	25.6699	24.8191	25.4467	23.5893	24.6889	24.8686	24.6494	24.3834	25.1143	23.6456	24.6254	24.4153	24.2553	NA
A0A1Q9CJK5	0.549155	0.0240054	0.00600134	0.437393	0.365515	0.047138	0.00626268	TRUE	22.6627	NA	23.3691	22.8155	22.897	22.5388	23.0889	23.0101	23.6806	22.7884	NA	NA	NA	NA	NA	23.1895	NA	22.7876	23.7171	22.7625	23.5463	NA	23.1	NA	NA	NA	23.9335	22.9392	23.7426	23.0913	24.196	23.0763	23.4551	NA
A0A1Q9CC83	-0.522716	0.0253343	0.00633357	0.119505	0.0442608	0.02331	0.00916848	TRUE	23.2781	24.3506	22.9308	24.3731	NA	23.9692	22.9254	23.6431	22.6017	23.955	23.5743	23.4221	23.3653	24.1374	23.8089	23.9614	23.6129	24.2203	NA	24.0947	24.1038	24.2871	24.3473	24.5045	NA	24.2199	23.4048	23.75	23.2637	23.383	23.5076	23.2532	23.5414	NA
A0A1Q9D6V9	0.375701	0.0273884	0.0068471	0.0459757	0.298876	0.0721341	0.00480077	TRUE	24.4702	23.8621	24.2195	23.6727	24.1761	23.875	23.4473	23.6987	23.999	23.984	24.1748	23.6778	23.7805	NA	24.3036	23.6887	NA	23.5755	24.0777	23.5517	23.7409	23.6312	23.8491	24.3182	24.6496	NA	24.1967	23.656	24.5819	23.453	23.7088	23.5466	24.2826	NA
A0A1Q9DSU2	0.727563	0.0277031	0.00692577	0.073476	0.77041	0.0721341	0.0282101	TRUE	23.4034	NA	23.1138	NA	NA	22.8341	23.4521	NA	22.9656	NA	23.881	NA	NA	NA	NA	NA	NA	22.7791	23.5348	22.4156	23.1994	NA	23.3956	NA	NA	NA	NA	NA	23.4054	NA	NA	NA	23.6872	NA
A0A1Q9CP46	0.772713	0.0289077	0.0112586	0.0096359	0.46121	0.041958	0.0157355	TRUE	24.8373	24.5271	26.5321	26.3347	26.3403	26.1285	26.3263	25.2589	25.2316	24.8095	26.7106	25.0293	25.6992	24.2005	24.4196	26.0367	NA	26.0547	26.1276	25.1934	26.3012	24.9202	25.8653	23.7951	26.3698	25.7494	26.9861	25.7436	26.9936	25.4022	26.0541	25.1987	25.9512	NA
A0A1Q9CYV7	0.895877	0.0297111	0.0148555	0.0096359	0.334253	0.047138	0.0201434	TRUE	24.8388	23.6093	25.8134	NA	24.8651	23.7451	25.5771	NA	25.9123	NA	NA	23.6923	23.9252	24.1693	24.9622	23.6773	24.6929	23.3679	25.4264	24.0313	23.6633	23.6264	23.4302	24.2685	24.196	23.9969	25.4722	NA	25.6479	25.4719	26.0489	25.8188	25.8288	NA
A0A1Q9CYK7	-0.276115	0.0356565	0.0401026	0.00891414	0.447963	0.0599884	0.0327753	TRUE	23.8308	24.0855	24.0882	24.0619	NA	24.1112	23.824	24.4293	24.2148	24.2211	23.707	23.9828	23.5301	23.9524	23.7477	24.5966	NA	23.9974	24.0495	24.1771	23.7219	24.3884	24.4553	24.2721	23.482	23.9996	NA	24.3458	23.8435	24.2547	NA	23.535	NA	NA
A0A1Q9DTP0	-0.492405	0.0384821	0.00962052	0.48654	0.0642195	0.02331	0.0107617	TRUE	24.447	24.8789	23.5334	24.684	24.2656	24.2047	23.6923	24.6931	23.6392	24.805	23.7154	25.1192	23.1155	24.8226	24.1379	24.6979	24.8443	24.1648	23.6101	24.3449	24.4714	24.8992	24.4654	24.5231	24.7744	23.9386	23.4716	24.3341	24.215	24.3156	23.8243	23.7036	24.0437	NA
A0A1Q9D1M4	-0.703469	0.0385436	0.0771796	0.0096359	0.695097	0.155106	0.0841744	TRUE	26.223	26.4797	26.3796	25.472	24.1642	25.7659	25.8714	26.5381	26.6484	26.7087	24.1608	26.52	25.3009	26.5308	25.2776	25.219	NA	25.7991	25.4655	25.5917	22.7852	25.5709	24.842	27.0244	26.1961	25.0626	26.1124	27.1585	26.2696	27.2605	26.3286	27.5938	27.0149	NA
A0A1Q9BX41	0.719183	0.0387595	0.00968986	0.317847	0.377595	0.041958	0.0087213	TRUE	NA	NA	24.3195	23.321	23.6811	23.3586	23.5286	23.3112	23.5852	23.7764	24.6538	NA	23.7	NA	NA	NA	24.375	NA	23.9714	23.5274	25.3321	23.6955	25.0674	NA	NA	NA	NA	23.9043	25.0651	24.2148	24.3894	23.0456	24.1266	NA
A0A1Q9EUC6	0.520665	0.040594	0.0101485	0.556259	0.766055	0.0599884	0.0079804	TRUE	NA	NA	24.9834	23.8442	NA	23.9319	NA	NA	NA	NA	24.367	NA	23.9366	NA	NA	23.8031	NA	23.8933	24.4292	24.4525	24.5698	23.836	24.6864	24.2919	24.437	NA	24.6492	NA	24.6954	NA	NA	NA	NA	NA
A0A1Q9E6M5	-0.451673	0.041493	0.013831	0.0719492	0.230605	0.0176523	0.014649	TRUE	22.5508	23.1612	NA	23.2707	NA	23.5709	22.7007	23.7395	NA	23.6469	22.8492	23.2912	NA	23.2179	NA	23.4461	23.3999	23.8863	22.718	23.3762	23.2794	23.0888	23.1942	23.0788	NA	23.7752	NA	22.7758	22.8098	NA	NA	22.8096	22.514	NA
A0A1Q9EW51	-0.348041	0.0429471	0.0320651	0.0143157	0.133943	0.0295639	0.029799	TRUE	24.9826	25.1464	25.0945	25.0256	25.0316	25.2386	25.4145	25.2845	26.1125	24.9508	24.6378	24.6011	24.7486	25.2942	24.8334	25.5268	24.954	25.3846	25.3653	25.3828	24.4827	25.7292	25.0479	24.8672	24.3015	25.1964	24.6688	25.3649	24.6939	25.7244	24.6205	25.5416	24.6185	NA
A0A1Q9D3Y6	-0.304912	0.0529568	0.0254502	0.128297	0.0664153	0.0176523	0.0241954	FALSE	25.5514	25.6012	25.3191	25.2765	25.0392	25.2669	25.0008	25.4586	25.5215	25.6962	24.7681	25.203	25.0927	25.6402	24.8458	25.3677	NA	25.5719	25.1872	25.5871	24.0431	25.6001	25.6001	25.6208	25.2678	25.4905	25.3296	25.2684	25.238	25.3692	25.418	25.5328	25.4501	NA
A0A1Q9ERZ3	0.303728	0.0541933	0.0135483	0.0323547	0.247177	0.0783699	0.00845882	FALSE	24.5276	23.8873	24.1448	23.8299	24.1225	24.0053	24.0393	23.7768	23.7833	23.9449	24.4178	NA	24.2096	24.0021	24.3183	24.1268	24.392	23.9055	23.9854	24.1551	24.7084	24.1651	24.4676	24.3985	24.8801	24.2748	24.0735	23.5834	24.0684	23.8387	24.1696	23.548	24.223	NA
A0A1Q9CB59	0.422671	0.0558049	0.0139512	0.20664	0.422835	0.0762112	0.0103917	FALSE	24.7714	NA	24.8822	NA	24.4495	24.3258	24.6897	23.8243	24.3975	NA	25.1064	NA	NA	NA	23.8706	23.8903	NA	24.3687	24.1828	24.0459	24.5401	23.8881	24.4025	24.1705	NA	23.7843	24.908	23.9173	24.2706	24.1391	NA	24.3952	23.9092	NA
A0A1Q9F5A8	0.340795	0.0562842	0.014071	0.182579	0.337842	0.0853842	0.0132958	FALSE	24.0996	23.7979	23.364	23.4585	23.668	23.1349	23.7193	23.2435	23.4335	23.5801	23.7872	23.7859	23.8497	23.3309	23.7019	22.7819	23.8318	23.2734	23.5883	23.1554	23.6984	22.9941	23.5686	23.5109	23.8119	NA	NA	NA	23.3709	NA	NA	NA	NA	NA
A0A1Q9DQG6	0.40245	0.0591105	0.0147776	0.0624594	0.287441	0.0721341	0.0157414	FALSE	24.7103	23.6568	24.9421	24.6524	24.5557	24.3728	24.6763	23.6703	24.5534	24.0594	25.0728	23.9948	24.8013	24.4224	24.5306	24.6891	24.8116	24.8089	25.0138	24.5162	24.9653	24.7619	24.9643	23.6941	NA	25.0597	24.7916	23.9142	24.5302	24.345	24.4722	24.2403	23.906	NA
A0A1Q9EM05	-0.440135	0.0594222	0.0148555	0.363018	0.1042	0.0527009	0.015724	FALSE	23.2936	24.2197	23.6094	24.1014	24.0227	24.3026	23.5469	23.7416	22.7233	23.2145	23.7124	23.8038	23.6394	24.0508	23.7413	24.4211	23.5215	24.3262	23.2782	23.5209	23.7315	24.5781	24.1474	23.5527	NA	24.7367	23.8006	23.7683	22.8797	23.6081	NA	23.8435	23.5532	NA
A0A1Q9DK91	0.667138	0.0606282	0.015157	0.192574	0.287441	0.0568182	0.0201434	FALSE	25.4758	25.1038	24.5327	25.3092	26.6366	24.8475	25.2797	24.4439	25.2411	24.6014	25.0924	25.1568	25.2289	24.5201	24.7002	24.8211	24.6812	23.7708	25.806	24.0914	26.3493	25.4562	25.7911	25.008	25.7497	24.4746	24.6863	25.3094	25.9054	NA	24.9866	23.029	24.4673	NA
A0A1Q9DZ08	-0.355261	0.0628259	0.020942	0.347353	0.237026	0.0295639	0.0155667	FALSE	23.5046	24.0138	23.3499	24.3319	NA	23.9751	23.6675	23.9878	23.1456	23.6733	23.6373	24.6463	23.7179	23.5052	23.8829	23.8451	NA	24.122	23.7429	23.5773	23.4946	23.8593	23.6875	23.4707	23.136	23.9477	23.3209	23.6759	23.2377	NA	NA	23.2267	NA	NA
A0A1Q9D0T1	-0.524478	0.0648853	0.0162213	1	0.319872	0.041958	0.019257	FALSE	NA	NA	22.8719	23.6025	NA	23.244	22.4626	22.7653	21.8932	23.284	23.2855	NA	22.9631	NA	NA	23.3978	NA	23.3173	22.7068	23.0592	22.7452	22.8051	22.9007	NA	NA	23.4507	NA	NA	22.3766	NA	NA	NA	NA	NA
A0A1Q9D9S6	0.711505	0.0663274	0.0165819	0.0442067	0.395679	0.121212	0.0230869	FALSE	25.279	24.7521	26.5478	25.1745	25.4976	24.172	25.9386	NA	26.1545	NA	NA	NA	NA	NA	25.485	25.3366	NA	24.7825	26.3812	NA	25.3171	NA	24.8057	25.1136	NA	24.8929	26.6174	25.8403	26.5303	25.7908	NA	25.7649	25.9281	NA
A0A1Q9F2V2	-0.539687	0.0674627	0.0337313	0.017326	0.395679	0.0568182	0.0648096	FALSE	NA	24.0922	NA	24.2218	NA	24.1831	23.0631	24.1497	22.6807	23.0783	23.168	23.4591	23.3429	24.0456	23.0984	24.1281	NA	24.3679	NA	24.328	23.4495	23.8276	23.6177	24.0731	24.5308	24.5112	NA	23.4444	NA	23.3744	NA	23.2527	NA	NA
A0A1Q9DTE8	-0.361415	0.0684935	0.0171234	0.989819	0.133581	0.047138	0.0153504	FALSE	24.4775	24.5113	23.9362	24.3067	24.3346	24.8387	24.4615	24.2973	24.4375	24.3427	24.832	NA	24.3243	24.6783	24.1981	24.5804	23.7939	24.4799	24.3529	24.7965	23.6846	24.8172	24.5111	24.1871	NA	24.7016	23.618	24.1353	23.7073	24.1374	23.5287	24.6961	24.0261	NA
A0A1Q9ERR3	-0.415796	0.0699301	0.0321145	0.403135	0.695097	0.02331	0.0107617	FALSE	23.2035	23.262	NA	23.2176	NA	23.5757	NA	23.493	23.3009	23.6792	23.0108	23.7627	23.557	NA	NA	NA	NA	NA	NA	23.8558	NA	23.3938	23.3401	23.8888	NA	NA	NA	24.1007	23.2334	23.8297	NA	24.4397	23.4013	NA
A0A1Q9DGX7	-0.528233	0.0703177	0.0175794	0.298243	0.334253	0.0599884	0.0202624	FALSE	NA	23.7205	23.5854	24.2236	NA	24.3427	23.4352	23.6061	23.4289	24.1519	23.5781	NA	NA	25.022	24.6508	24.8359	NA	24.4711	23.6664	24.6057	24.2223	24.148	24.3584	24.0559	23.3857	24.9317	NA	23.526	23.5411	NA	23.7179	24.0318	23.2392	NA
A0A1Q9DXM6	NA	0.0764934	NA	0.0764934	NA	NA	NA	FALSE	22.7219	NA	NA	NA	NA	NA	22.1512	NA	22.4689	NA	23.132	NA	NA	NA	NA	NA	NA	NA	22.3057	NA	22.3577	NA	22.3009	NA	NA	NA	NA	NA	22.4894	NA	22.5768	NA	22.422	NA
A0A1Q9CNF2	-0.354691	0.0768588	0.0319072	0.0512392	0.46121	0.0295639	0.0172702	FALSE	25.1417	24.8023	24.9387	25.2638	NA	25.141	25.0504	24.8588	24.8421	NA	24.8004	25.2502	25.2325	25.7416	NA	25.3822	NA	25.7977	24.9021	26.0423	24.9411	NA	25.2115	25.3983	NA	25.2666	NA	25.0474	24.5158	25.2389	NA	25.1414	NA	NA
A0A1Q9E545	-0.388392	0.0775493	0.107404	0.0193873	0.83782	0.114231	0.264931	FALSE	NA	23.4423	NA	23.214	NA	23.206	NA	23.5684	NA	23.7882	NA	23.4248	23.0065	23.4081	NA	23.4264	NA	23.3754	NA	23.8446	22.658	23.7141	23.6322	NA	NA	23.4352	NA	NA	NA	NA	NA	NA	NA	NA
A0A1Q9EP54	-0.330827	0.0775493	0.0733709	0.0193873	0.298876	0.144014	0.069807	FALSE	24.0449	24.6915	23.5982	24.7418	NA	24.2836	23.8276	24.5674	23.461	24.796	24.0623	24.672	23.7975	24.4236	24.3029	24.3551	24.2989	24.4989	23.4059	24.5025	24.2561	24.5496	24.6689	24.3785	24.6623	24.5397	NA	23.7454	23.7085	23.3823	24.1929	23.3936	23.9261	NA
A0A1Q9EC21	-0.330803	0.0806656	0.0201664	0.113972	0.0629459	0.047138	0.0163655	FALSE	24.4762	24.9222	24.6255	24.8569	24.4207	25.0713	24.3819	25.1297	24.1413	25.2307	24.6651	24.9872	25.1628	24.9925	24.7201	25.0153	25.1441	24.7411	23.9717	25.6014	24.6136	25.2199	25.277	24.6855	24.7788	25.0818	24.4177	24.4228	24.7949	24.6926	24.351	24.7148	24.76	NA
A0A1Q9ENK9	0.384671	0.0816459	0.0272153	0.0360382	0.0958078	0.0889328	0.0277949	FALSE	26.1348	25.655	25.5612	25.7187	26.0315	25.6698	25.84	25.4531	25.5262	25.7476	26.271	25.0003	26.3035	25.46	26.0393	25.5373	25.6878	25.8891	25.9285	25.5626	26.2179	25.4576	26.058	25.1891	25.2252	25.8121	25.2459	24.585	25.3529	24.6687	25.4826	24.7746	25.2	NA
A0A1Q9C7W2	-0.310311	0.0834597	0.0278199	0.0323547	0.0915459	0.0568182	0.0230869	FALSE	25.0601	25.675	24.5522	24.868	24.6583	25.0106	24.7293	25.3811	24.7775	25.4791	24.7464	25.3411	24.1588	25.1521	25.1603	25.0602	24.7436	25.2301	24.6352	24.9176	24.8533	24.8282	24.5156	25.3499	25.826	24.6498	24.8224	25.0067	25.0442	25.1282	24.6512	24.8085	24.7944	NA
A0A1Q9BWC0	-0.688629	0.0837678	0.020942	1	0.77041	0.0599884	0.0289358	FALSE	22.3139	NA	NA	24.3573	NA	23.9729	23.394	NA	NA	NA	NA	NA	NA	NA	NA	24.1137	NA	23.8613	23.019	23.3962	23.3996	NA	23.0008	NA	NA	NA	NA	23.5095	22.9809	23.4805	NA	22.9619	NA	NA
A0A1Q9DA21	0.90024	0.0837678	0.020942	1	1	0.208792	0.098705	FALSE	NA	NA	NA	NA	NA	21.909	22.2072	NA	NA	NA	NA	NA	NA	NA	NA	NA	NA	NA	22.8061	21.5346	22.6966	NA	22.5211	NA	NA	NA	NA	NA	22.8792	NA	NA	NA	NA	NA
A0A1Q9EAF2	0.901056	0.0837678	0.020942	0.182579	0.821583	0.0783699	0.0448337	FALSE	NA	NA	NA	NA	NA	NA	23.4717	22.7173	23.3608	NA	NA	NA	NA	23.3589	23.8151	NA	23.5356	NA	NA	22.785	24.2492	NA	23.9103	NA	24.8526	NA	NA	NA	24.0419	NA	23.4559	NA	NA	NA
A0A1Q9D3Y2	-0.435177	0.0839161	0.0243859	1	0.157373	0.041958	0.0330209	FALSE	24.0625	24.3073	23.8368	NA	NA	23.856	23.5305	24.0442	23.8744	23.524	23.3237	24.1317	22.5542	24.1765	NA	24.1856	NA	24.193	23.9747	23.7973	22.4411	23.9271	23.5393	24.4778	23.4065	23.8164	23.953	24.4009	24.1159	23.9551	24.0241	24.019	24.0286	NA
A0A1Q9ENV2	-0.288781	0.0885091	0.0246019	0.2798	0.0663818	0.047138	0.0176722	FALSE	25.3622	25.452	24.9732	25.419	25.1734	25.4619	25.2722	25.3875	25.2953	25.2676	24.6498	26.1528	25.404	25.1634	24.8261	25.2332	24.4719	25.3967	25.2467	25.014	24.8464	25.1011	24.865	25.1715	25.1002	25.0253	25.145	25.4415	25.4737	25.3116	24.6858	25.2181	24.8431	NA
A0A1Q9CJD4	-0.305915	0.0932401	0.0749243	0.922102	0.784177	0.02331	0.010814	FALSE	NA	22.6857	NA	NA	NA	22.5004	22.0977	NA	22.2301	NA	NA	NA	NA	NA	NA	22.5638	NA	22.5783	22.2022	22.4861	22.2213	22.3591	22.4485	22.8183	NA	NA	NA	NA	NA	NA	NA	22.3753	NA	NA
A0A1Q9D7R9	0.23382	8.85e-07	0.0685647	2.21e-07	0.377595	0.238507	0.0520757	FALSE	28.3679	27.9079	28.8136	28.2876	28.1977	28.5734	28.4764	28.4984	28.1913	28.1619	28.6991	28.5182	28.718	28.0006	28.2213	28.3737	28.1779	28.4008	28.4744	28.2953	28.7352	28.3235	28.3562	28.2034	29.2252	28.2039	28.8644	28.4968	29.101	28.7661	28.3105	28.5062	28.9074	NA
A0A1Q9EXF7	0.227151	2.66e-05	0.010417	6.64e-06	0.228627	0.0641026	0.00197564	FALSE	27.2209	26.9823	26.8915	26.8875	27.0942	26.8027	27.0074	26.8159	26.9393	26.9224	27.3282	26.888	27.1622	26.7709	27.1912	26.7816	26.726	26.7456	27.0702	26.9683	27.0246	26.7223	26.9114	27.2058	27.5237	26.9429	26.9972	26.5985	27.0982	26.696	26.9569	26.7675	27.0603	NA
A0A1Q9E2U7	0.136706	0.000187136	0.284779	4.68e-05	0.689643	0.702479	0.248929	FALSE	27.4689	27.5739	27.6984	27.4291	27.4035	27.2809	27.1506	27.26	27.3071	27.6009	27.6067	27.2452	27.6978	27.4129	27.8263	27.5377	28.0347	27.4839	27.3768	27.6589	27.675	27.4531	27.7206	27.3121	25.9905	27.5438	27.5007	27.0779	27.5402	26.7282	27.7075	27.0912	27.664	NA
A0A1Q9ESU8	0.0873173	0.0027614	0.387927	0.000690351	0.77041	0.835917	0.345986	FALSE	29.5248	29.7818	29.3329	29.9119	29.9796	29.496	29.5127	29.9244	29.3773	29.9244	29.7192	30.207	29.8472	29.4419	29.6057	29.8147	30.1659	29.6205	29.7733	29.4285	29.9232	29.5015	29.715	29.0522	29.1033	29.6863	29.3716	28.9834	29.5356	28.8597	29.4839	28.7083	29.3771	NA
A0A1Q9D4Z6	0.224518	0.00790492	0.0184419	0.00197623	0.237026	0.0783699	0.00626268	FALSE	24.8523	24.5745	24.6766	24.4676	25.0482	24.6648	24.7345	24.5409	24.724	24.7056	24.9434	24.8855	25.1242	24.3736	24.7548	24.567	24.3613	24.5053	24.7118	24.5969	24.6986	24.6016	24.5735	24.5773	25.086	24.3725	24.52	24.1202	24.7599	24.5136	24.6228	24.4611	24.6859	NA
A0A1Q9D7K8	0.102896	0.00790492	0.373358	0.00197623	0.77041	0.808516	0.331144	FALSE	26.9133	27.4319	27.225	27.1786	27.7974	27.0459	27.4806	27.0404	27.6912	26.7969	26.3712	27.6719	26.8443	27.5856	27.9846	27.7011	27.8623	27.1186	27.8865	27.132	27.8826	27.3699	27.3853	27.3371	27.4305	27.7982	27.5836	28.1574	27.5598	27.0848	27.5924	27.418	27.4937	NA
A0A1Q9CSW6	0.142141	0.0101908	0.0912832	0.00254769	0.43103	0.282346	0.0327753	FALSE	25.8097	25.5757	25.8216	25.5297	25.3916	25.4824	25.7756	25.6619	25.7214	25.767	25.5417	25.5481	26.1406	25.6306	25.688	25.6875	25.9063	25.6744	25.7923	25.7655	25.8087	25.6003	25.9529	26.0131	25.8487	25.7954	25.8322	25.8369	25.909	25.6235	26.0184	25.6064	25.931	NA
A0A088MHG6	0.242439	0.0224241	0.103927	0.00560603	0.379919	0.303995	0.0974666	FALSE	25.6156	25.6795	25.4716	25.8495	25.7599	25.9318	25.7995	25.8649	25.4779	25.8225	26.1414	26.2514	26.2489	25.3103	25.8127	25.3911	25.6721	25.9875	26.0774	25.4024	25.9643	25.1859	25.5165	25.085	25.8597	25.2488	25.5123	25.1118	25.8926	25.0719	25.3049	24.8255	25.5152	NA
A0A1Q9CYF1	-0.232179	0.0224241	0.338075	0.00560603	0.954701	0.585305	0.41001	FALSE	NA	23.0694	NA	23.3092	NA	23.3399	NA	23.0834	22.5205	23.0803	22.6077	NA	NA	23.2113	NA	23.2801	NA	NA	NA	24.0182	NA	23.4382	24.0127	23.2541	NA	23.6268	NA	22.952	NA	22.966	NA	NA	NA	NA
A0A1Q9C547	0.164235	0.0271317	0.230089	0.00678291	0.607886	0.574067	0.205001	FALSE	29.3768	29.1129	29.1339	29.1723	29.1533	29.24	29.3676	28.8513	29.1045	29.0688	29.6578	28.5616	29.7989	29.0109	29.1358	29.517	28.8341	29.4156	29.2935	29.5135	29.5817	29.3677	29.5524	28.9294	29.3009	29.4996	28.9051	28.6009	28.7506	28.381	28.8897	28.4743	28.717	NA
A0A1Q9C885	0.0520103	0.0271317	0.482891	0.00678291	0.976644	0.940914	0.43937	FALSE	27.5029	27.4015	28.4659	28.3097	27.9823	28.2252	28.026	28.1956	27.5415	28.0639	28.0672	26.9099	27.1865	27.5376	27.5844	28.4646	27.8447	28.495	28.4091	28.0336	28.5783	27.7754	28.1193	27.8229	28.7232	28.4451	28.74	28.4553	29.0395	28.5867	27.7858	28.5664	28.6565	NA
A0A1Q9BPZ9	0.223881	0.027409	0.0886469	0.00685226	0.390669	0.285972	0.0712723	FALSE	26.7016	26.9215	27.1084	26.248	26.5591	26.4327	26.6352	26.7419	26.275	26.6108	26.6707	27.003	26.3452	26.0525	26.493	26.6207	26.5483	26.7161	26.5331	26.1506	26.5226	26.1728	26.5395	26.4425	27.3501	26.3115	27.087	26.344	27.1726	26.3567	26.4334	26.504	26.9373	NA
A0A1Q9D4E8	0.0551975	0.0424899	0.500539	0.0106225	1	0.956113	0.453025	FALSE	27.9449	27.3741	29.119	27.4236	27.7054	28.0896	28.7986	NA	29.0384	27.2573	27.9935	26.8069	28.1349	28.4587	28.3067	28.4426	NA	27.8822	28.54	27.1481	27.704	28.3568	28.0563	28.2953	27.2486	28.9261	28.6223	29.5455	28.1811	28.7812	27.7754	29.5616	28.2203	NA
A0A1Q9DEF1	0.185349	0.0424899	0.378819	0.0106225	0.977943	0.765766	0.342791	FALSE	27.9103	27.108	28.9099	26.5432	27.1628	27.1747	28.2569	27.2923	28.6203	27.3825	26.6562	27.618	26.8466	27.8261	27.8269	27.3621	27.1261	26.8873	27.5173	27.5223	27.238	27.4872	27.1115	28.4633	27.9208	27.0403	28.1655	28.7524	28.513	29.0639	28.6586	29.0712	28.9672	NA
A0A1Q9DPV1	0.151703	0.0431148	0.418363	0.0107787	1	0.825155	0.379515	FALSE	27.8404	27.1893	28.2332	27.0538	27.5006	26.8724	27.6668	26.8398	27.7284	26.3433	26.1535	26.3175	25.8258	26.9595	27.1743	27.3295	26.1468	26.9978	27.6063	26.3526	27.0948	26.5695	26.5013	28.0856	27.0216	26.6417	27.9668	28.4953	28.302	28.2242	27.2654	28.2425	28.2224	NA
A0A1Q9EVX8	0.0308886	0.0431148	0.515197	0.0107787	1	0.999498	0.468387	FALSE	27.2602	26.9055	27.5797	26.4412	26.6955	26.5058	27.1568	26.5747	27.3724	26.7478	26.3109	27.4521	27.1406	26.8365	26.8938	26.9307	26.064	26.6447	27.0826	26.7984	26.2443	26.7314	26.575	27.6788	27.4828	26.0865	27.4309	27.8485	27.5631	28.0218	27.51	28.5667	27.9818	NA
A0A1Q9C418	0.190068	0.0688373	0.363157	0.0172093	0.910401	0.734102	0.328441	FALSE	27.0544	26.5346	27.5004	25.5568	26.0665	26.568	27.4707	26.262	27.6427	26.2066	25.7509	27.218	26.9252	26.6418	26.4487	26.0835	25.6613	26.3861	27.102	25.9548	25.5354	26.2425	25.8383	27.1313	27.3218	26.0033	26.9625	27.3944	27.155	27.6378	27.3786	27.9104	27.7569	NA
A0A1Q9BZJ4	0.243758	0.0834237	0.102777	0.0208559	0.335153	0.282346	0.088727	FALSE	25.944	25.6274	25.6707	25.8251	25.8122	25.8866	25.968	25.5503	25.6862	25.4984	26.0598	24.8978	26.3013	25.241	25.6307	25.9032	25.4026	26.0127	26.0403	25.5109	25.838	25.6137	25.7249	25.0988	24.7088	25.536	25.6197	25.0805	25.6639	25.0678	25.6203	25.1621	25.4343	NA
A0A1Q9DTR0	0.155554	0.0834237	0.230089	0.0208559	0.681165	0.584544	0.207545	FALSE	25.9554	26.3871	25.7049	25.4903	25.7667	25.6057	25.5953	25.8025	25.602	25.9868	25.9425	26.0044	25.9677	25.9128	26.0827	25.3691	25.1946	25.566	25.8034	25.4876	25.6523	25.5641	25.588	26.0291	26.263	25.4447	25.9711	24.9504	25.6362	25.0775	25.4932	24.9793	25.6864	NA
A0A1Q9EML6	-0.179576	0.0834237	0.231085	0.0208559	0.351239	0.401288	0.210726	FALSE	27.8017	27.7559	27.453	27.8487	27.3107	27.8902	27.6218	27.5972	27.163	27.2587	27.8588	26.9559	28.1149	27.6216	27.1667	27.8451	27.0719	27.7989	27.3841	27.8603	27.2121	27.9514	27.731	27.3235	27.1276	27.8049	27.0665	27.1314	27.0798	26.7842	26.627	26.8024	26.9013	NA
A0A1Q9ETE8	-0.127365	0.0871234	0.454419	0.0217809	0.921608	0.56085	0.273618	FALSE	NA	22.6409	NA	22.9466	NA	21.9811	NA	NA	NA	22.2748	NA	NA	NA	22.695	NA	23.3941	NA	22.596	NA	22.8217	22.5254	22.891	22.6001	22.9875	NA	23.2902	NA	NA	NA	22.2397	NA	22.2129	NA	NA
A0A1Q9DBH2	0.54904	0.102672	0.0256681	1	0.52286	0.0721341	0.0351258	FALSE	22.6726	NA	23.075	22.9371	23.0427	NA	22.8164	22.6369	23.35	22.5248	NA	NA	NA	NA	NA	22.8001	NA	22.5291	23.2618	21.2686	NA	22.2135	NA	22.8187	NA	NA	23.3148	23.0598	23.3372	NA	22.9355	23.1791	23.6521	NA
A0A1Q9DND6	0.386311	0.104805	0.0262013	1	0.596374	0.0783699	0.0162546	FALSE	23.3193	22.7291	NA	23.0635	23.6866	22.4713	23.2663	23.1566	23.078	22.8958	23.5674	NA	NA	NA	NA	22.9614	NA	23.2188	23.3151	NA	23.0278	22.8169	23.1872	NA	NA	NA	NA	22.564	22.9065	NA	NA	NA	NA	NA
A0A1Q9DW66	-0.273433	0.106383	0.0633122	0.0477796	0.0958078	0.106383	0.053642	FALSE	26.5307	26.5314	25.6824	26.5952	26.3861	26.5024	26.4674	26.6063	26.4828	27.1702	26.3714	26.2281	26.6656	26.3176	25.7766	26.8024	25.893	26.5511	26.3504	26.5326	26.1119	26.5205	26.4938	25.862	25.7974	26.5051	26.3024	26.2993	25.7598	26.0567	25.9917	25.8976	25.7029	NA
A0A1Q9CVR5	-0.548939	0.107917	0.0269792	1	0.190615	0.0783699	0.0317785	FALSE	23.4336	24.0542	22.7699	23.1265	22.8734	23.4161	23.4487	24.1442	23.2549	24.0203	22.4801	24.8142	24.0297	23.7219	23.296	23.0732	NA	NA	23.0079	23.0113	22.1098	23.5041	22.666	23.8561	NA	22.7526	NA	23.741	22.7179	24.2591	23.8657	23.4241	23.6189	NA
A0A1Q9BS26	-0.483893	0.109402	0.0273504	0.192574	0.338176	0.0853842	0.0317785	FALSE	25.5079	25.2775	25.0044	24.4722	23.8488	24.7623	24.3865	25.7606	25.248	25.2696	24.2151	25.5423	25.0521	25.467	25.0975	25.5088	NA	NA	24.4401	24.892	NA	25.6923	24.9216	25.7577	24.7876	NA	NA	25.3863	24.4871	25.6756	25.4802	25.5057	25.7185	NA
A0A1Q9DMM3	0.390041	0.109684	0.0274211	0.198007	0.684008	0.11063	0.0155593	FALSE	NA	NA	22.939	23.1914	23.5418	22.8853	23.2299	22.5312	22.6202	NA	23.4439	NA	23.1342	NA	NA	22.9021	NA	22.8978	23.1953	22.5408	23.6537	22.6098	23.1443	NA	NA	22.8428	22.9087	NA	23.2811	NA	NA	NA	NA	NA
A0A1Q9CED7	0.477988	0.11128	0.0278199	0.741885	0.541614	0.0783699	0.0424648	FALSE	23.6729	22.8775	24.3604	24.0239	23.9498	24.1188	24.1459	23.6626	23.4654	NA	24.1015	NA	24.1402	NA	23.9468	23.8867	NA	24.3119	24.3442	22.9232	24.4147	23.2077	24.3626	NA	NA	24.3555	24.3732	23.0851	24.1127	23.5017	NA	23.0094	23.4262	NA
A0A1Q9E5R7	0.33974	0.116408	0.0291021	0.106351	0.334888	0.0783699	0.0194253	FALSE	24.3378	24.0012	23.6661	24.0293	25.3945	23.6487	24.3793	24.0095	24.1698	NA	24.2072	24.0635	23.9788	NA	24.2051	23.8142	23.9927	23.7574	24.0556	23.7294	24.2655	24.0441	24.0684	23.6548	NA	23.6616	24.0626	23.888	24.79	NA	23.7876	23.9271	23.8949	NA
A0A1Q9CZB8	-0.319869	0.116573	0.0337313	0.614663	0.0874294	0.081716	0.0304695	FALSE	23.8334	24.2843	23.9197	24.471	23.4978	24.3151	24.0008	23.7214	23.7535	23.9668	24.1595	23.7584	23.7927	24.5869	24.5327	24.2445	23.6902	24.1414	23.948	24.6281	24.0058	24.5319	24.6914	24.5051	23.2564	24.4392	NA	23.9993	23.8563	23.8433	23.715	23.8774	23.543	NA
A0A1Q9CF77	-0.449134	0.119291	0.0298227	0.298243	0.1823	0.0641026	0.032438	FALSE	24.3213	25.3118	23.6362	24.1124	23.5955	24.1933	23.9898	24.613	23.6346	24.5753	24.2007	24.0672	23.8481	24.6152	23.8809	24.5853	NA	24.2142	22.7671	24.1462	23.4133	23.7945	23.9729	24.2907	24.3977	24.0326	NA	23.2981	23.3384	NA	NA	23.8825	24.1991	NA
A0A1Q9DLM8	-0.678921	0.119977	0.030112	1	0.784177	0.0599884	0.0333997	FALSE	22.5731	23.5431	NA	22.7323	NA	23.3331	22.1605	NA	22.1103	NA	NA	NA	NA	NA	NA	NA	NA	23.3389	NA	23.3142	NA	22.6991	22.7291	NA	NA	22.5445	NA	NA	NA	NA	NA	NA	NA	NA
A0A1Q9EW31	-0.364377	0.119977	0.0340638	0.922102	0.46643	0.0599884	0.034038	FALSE	23.0114	23.2547	22.7065	23.6273	NA	23.233	22.6185	NA	23.2348	22.9628	23.0702	23.2661	23.2895	22.9913	22.4825	22.9095	NA	23.1437	22.2779	24.0105	22.9681	23.6656	23.7222	23.335	22.7723	23.304	23.1302	22.9834	22.5722	NA	NA	23.1827	NA	NA
A0A1Q9EMS7	-0.202876	0.121477	0.0447401	0.121477	0.113953	0.0641026	0.0246025	FALSE	26.4037	26.7053	25.9696	26.3871	26.0624	26.2742	26.1008	26.6067	26.0185	26.7196	25.9542	26.7299	26.0063	26.197	26.2168	26.1638	26.2121	26.3851	26.5018	26.2832	26.1274	26.0519	26.1132	26.4805	26.2433	26.212	25.8048	26.14	26.216	26.1092	26.1857	26.1737	26.3849	NA
A0A1Q9CZ93	0.455564	0.135419	0.0338547	0.537368	0.210937	0.13315	0.0387708	FALSE	24.2609	23.8919	23.9569	24.5653	24.8447	24.2334	24.4044	23.8862	23.9826	23.4753	24.6922	23.9065	24.6589	23.7525	23.8218	24.6791	23.6134	24.3587	24.8806	23.6388	24.6968	23.85	24.6488	23.3101	23.8847	24.0995	24.4237	23.7215	24.4995	22.9306	23.9265	22.6225	23.2777	NA
A0A1Q9C9R7	-0.247487	0.13809	0.0345859	0.85499	0.129109	0.0690449	0.0202803	FALSE	23.6297	23.7638	23.3651	24.0717	NA	23.6589	23.7256	23.6364	23.5304	23.6972	23.803	23.6346	23.8976	23.9345	23.4741	23.6371	NA	24.032	23.5829	24.1319	23.432	23.9765	23.8369	23.5001	23.6678	24.1052	23.4246	23.6658	23.1769	NA	23.123	23.3601	23.4239	NA
A0A1Q9CLM3	0.32283	0.138343	0.0345859	0.20664	0.322542	0.140208	0.0327753	FALSE	24.5777	24.7947	25.0239	24.4601	24.3899	24.1936	24.5917	24.0833	24.0439	24.1217	24.433	NA	24.4028	24.3945	24.9437	24.0516	24.6077	24.7494	24.5594	24.5399	24.8637	24.1112	24.7388	23.8937	24.1377	24.489	24.6948	23.9909	24.8377	23.554	23.8088	23.7036	24.3816	NA
A0A1Q9C7Y8	0.369687	0.138344	0.0966326	0.0345861	0.506971	0.256987	0.098705	FALSE	25.0817	24.5489	25.4575	25.177	26.1746	25.3273	26.2274	25.4646	26.3037	25.0606	24.8787	25.6269	25.5138	25.8654	25.6836	25.0897	25.9256	24.4352	25.869	24.7526	25.6645	25.8632	25.5524	25.2662	25.4381	24.901	25.5397	26.6406	26.2758	25.7286	26.5895	26.3341	25.5711	NA
A0A1Q9DTX1	0.303708	0.140174	0.0350435	0.692116	0.304388	0.188226	0.0330209	FALSE	24.4148	24.2163	24.2167	24.0999	24.4345	24.2509	23.9947	23.8369	23.941	23.8961	24.7281	24.0043	24.7293	24.0392	24.2621	24.4315	24.7355	24.4278	24.3919	24.6426	24.8848	24.1796	24.5999	23.6569	24.2066	24.3805	24.1507	23.4018	24.0881	NA	24.4196	23.5382	24.1009	NA
A0A1Q9F5D7	0.226031	0.143339	0.0644632	0.0477796	0.422096	0.210579	0.047074	FALSE	26.3248	26.2792	26.5361	26.1396	25.9912	25.8191	26.4421	26.3898	26.2559	26.4199	26.0962	26.5549	26.3901	26.3388	26.5472	26.4289	27.1011	26.3294	26.3418	26.4777	26.5826	26.1772	26.3609	26.0751	NA	26.3809	26.4088	25.737	26.6919	26.2627	26.6984	26.338	26.9956	NA
A0A1Q9D0I7	-0.33631	0.144268	0.0367408	0.813624	0.140161	0.0721341	0.0327753	FALSE	23.6942	24.1967	23.357	24.1936	23.7148	23.7569	23.5328	23.7704	23.6193	23.8993	23.8448	NA	22.6034	23.8853	23.6468	23.8253	NA	24.3144	23.7397	23.966	23.808	23.9528	23.8641	23.7462	23.694	23.6328	23.0767	23.35	22.9946	NA	NA	23.1661	23.2535	NA
A0A1Q9EJK6	-0.63345	0.144268	0.0421891	0.922102	0.784177	0.0721341	0.0195202	FALSE	NA	23.086	NA	23.8195	NA	23.3164	NA	23.4487	NA	23.7429	22.9035	23.8982	NA	NA	NA	NA	NA	22.913	22.8522	22.6449	22.6144	NA	22.5309	NA	NA	NA	NA	NA	NA	NA	NA	NA	NA	NA
A0A1Q9CAK3	-0.289794	0.144582	0.0361455	0.20664	0.13295	0.0762112	0.0306387	FALSE	24.4881	23.8019	24.3374	24.6248	24.0405	24.5534	24.6126	24.448	24.2541	24.768	23.6563	24.7603	23.9744	24.2868	24.284	24.2959	NA	24.4478	24.1728	24.4019	24.437	24.0876	23.9501	24.64	23.6739	23.9106	24.2738	25.1592	24.2698	24.5786	24.1181	24.6182	24.2034	NA
A0A1Q9E616	-0.174282	0.147739	0.230089	0.0369346	0.422096	0.376736	0.203952	FALSE	26.6317	27.1647	27.6897	27.5165	27.109	27.4079	26.9339	27.5498	27.0748	27.848	26.9518	27.418	26.5494	27.0486	27.2274	27.4009	26.6225	27.5589	27.3753	27.6018	27.5284	27.3368	27.4774	27.3106	27.85	27.7089	28.0612	27.6869	27.9651	27.5743	27.8609	27.8352	27.5945	NA
A0A1Q9ELI9	-0.181191	0.148601	0.0816756	0.100526	0.133943	0.148601	0.053642	FALSE	25.7387	25.707	25.7516	25.7872	25.1837	25.8811	25.6693	25.5933	25.6735	25.9613	25.4095	25.0395	25.5564	25.642	25.3827	25.8039	25.5303	25.9102	25.4822	25.9482	25.4623	25.7903	25.8631	25.5771	25.3778	26.011	25.2481	25.4747	25.5392	25.4489	25.4752	25.5483	25.3954	NA
A0A1Q9CPV8	0.302156	0.151786	0.0379466	0.922102	0.713304	0.0928641	0.00855061	FALSE	23.3684	23.0125	NA	23.0004	NA	22.9598	NA	22.8374	23.1831	23.1023	23.1236	NA	23.5318	NA	NA	NA	NA	22.8093	NA	22.6154	23.2238	22.8317	23.2753	NA	23.1272	NA	NA	NA	23.0642	NA	NA	NA	22.8869	NA
A0A1Q9F0U7	0.188269	0.154204	0.0385509	0.298243	0.304388	0.177686	0.0103917	FALSE	24.1291	24.0363	23.8138	23.9448	NA	23.8593	23.8998	23.7349	24.153	23.7027	24.2158	23.594	24.2902	23.9945	24.0598	23.8556	23.9989	23.9457	24.0523	23.9152	24.2281	23.9792	24.2536	24.1547	24.3401	23.836	23.7905	NA	23.8834	24.008	24.0087	23.9466	24.3032	NA
A0A1Q9DBV1	-0.210727	0.15484	0.109819	0.0387101	0.377595	0.191388	0.098705	FALSE	24.6208	25.0811	24.5507	24.9832	24.7033	24.7342	24.0903	24.9388	25.3612	24.7173	24.2682	24.8846	24.444	25.0624	25.1083	24.8951	25.0965	24.8592	24.4608	25.2075	25.0701	24.9545	25.1329	25.022	NA	25.153	NA	24.9088	24.5797	24.9181	24.4061	24.4449	24.7881	NA
A0A1Q9E998	0.288408	0.157718	0.185511	0.0394295	0.737332	0.426136	0.176505	FALSE	25.545	24.8699	25.3889	24.6886	25.2896	25.239	25.5109	25.071	26.1213	26.0443	26.2221	24.4431	26.4277	24.9635	25.407	25.2787	25.3502	24.7157	25.428	26.3515	25.3412	26.7757	26.4402	25.1748	26.0254	25.4578	25.1185	25.3463	25.0042	25.318	25.9136	26.1399	25.6143	NA
A0A1Q9D031	-0.374709	0.163432	0.0421891	1	0.489997	0.081716	0.0403583	FALSE	NA	NA	23.5541	NA	23.4112	23.4692	23.3553	23.6656	23.9109	23.6453	22.4709	23.3435	22.984	NA	NA	NA	NA	23.5504	23.4408	23.6009	22.8851	23.4176	23.3008	NA	NA	23.3994	NA	23.6682	23.2203	23.9177	NA	24.3426	23.3652	NA
A0A1Q9CW32	0.409288	0.165469	0.0413673	0.85499	0.475032	0.167574	0.0403583	FALSE	23.6108	23.3012	23.4832	NA	23.1702	22.9876	23.1701	NA	23.8845	22.7049	NA	NA	NA	NA	23.9954	23.1089	NA	22.7325	23.3199	23.3228	22.9212	23.1059	23.0577	24.0157	23.7397	22.9749	23.8384	23.2908	23.9413	23.3917	24.189	23.5991	24.3673	NA
A0A1Q9DYV2	0.277781	0.165996	0.0414989	0.192574	0.207942	0.174346	0.0397253	FALSE	25.6753	25.3263	25.2943	25.4655	25.6795	25.3741	25.3251	25.1514	25.2759	25.1859	25.6378	24.9526	25.6726	25.0595	25.243	25.4748	25.2348	25.3706	25.6288	25.2015	25.3646	24.9613	25.3082	24.7862	25.027	25.4876	25.0779	24.5976	25.2411	24.4887	25.063	24.2815	25.2113	NA
A0A1Q9CSB3	-0.826767	0.168756	0.0421891	1	1	0.258373	0.098705	FALSE	21.9573	23.3535	NA	NA	NA	NA	22.1804	23.0635	22.7792	NA	NA	NA	NA	NA	NA	NA	NA	NA	NA	NA	NA	NA	NA	NA	NA	NA	NA	NA	NA	NA	NA	22.9802	NA	NA
A0A1Q9CW36	0.150236	0.176827	0.333046	0.0442067	0.77041	0.702479	0.300385	FALSE	26.321	25.6995	26.4277	25.438	25.5165	25.4995	26.2307	25.7209	26.4357	25.6417	25.0304	25.568	25.2911	25.8361	25.9174	25.5101	25.2357	25.6603	26.3228	25.5733	24.9155	25.4901	25.3072	26.3577	26.2488	25.3887	26.1154	26.2111	26.299	26.3737	26.5591	26.4838	26.6108	NA
A0A1Q9F622	-0.319953	0.177866	0.0571212	0.459311	0.664699	0.0889328	0.0801611	FALSE	23.0775	23.3221	NA	23.6807	NA	23.4158	22.829	23.405	22.8176	23.3503	NA	NA	NA	23.2061	NA	NA	NA	23.3789	22.7984	23.5222	23.5437	23.4289	23.5975	23.2435	23.3294	23.4618	NA	NA	NA	NA	22.6584	NA	NA	NA
A0A1Q9EXG8	-0.236971	0.179775	0.0599251	0.462468	0.406457	0.081716	0.0282101	FALSE	23.1876	23.6651	22.8553	23.544	NA	23.2317	22.8877	22.9349	22.7343	23.5787	23.1935	23.2399	22.9653	23.4067	23.2057	23.1441	NA	22.9083	22.7437	23.1369	22.9302	23.0999	23.0034	23.342	NA	23.1679	NA	22.9062	22.7088	22.9699	NA	22.6664	22.9478	NA
A0A1Q9F0G4	0.527462	0.185084	0.0462711	0.196598	0.381022	0.121212	0.0516567	FALSE	24.4615	23.4774	24.4892	24.1521	24.7748	24.0157	24.8493	24.1281	25.3382	24.5296	26.0029	24.2534	26.053	24.1878	24.9247	24.4475	25.3971	24.2244	24.2668	25.6767	25.3284	25.6142	26.0345	23.8604	25.0332	24.9154	23.8773	23.8447	24.0776	24.5913	24.5716	24.7748	24.5986	NA
A0A1Q9DKH4	-0.56692	0.189446	0.0473615	1	0.800139	0.144459	0.050774	FALSE	NA	NA	NA	22.445	NA	22.6548	NA	NA	21.6193	NA	NA	NA	NA	22.0963	NA	NA	NA	22.936	22.4305	22.5008	22.0338	NA	21.6748	NA	NA	NA	NA	NA	22.0399	NA	NA	NA	NA	NA
A0A1Q9CJ00	-0.293901	0.19339	0.0644632	0.217307	0.482262	0.081716	0.0482472	FALSE	24.1253	24.3759	NA	NA	23.9541	24.4229	NA	24.4315	NA	24.623	24.1388	24.1465	24.8315	24.394	24.0274	24.4457	NA	24.4003	24.2723	NA	23.7745	25.028	NA	24.1839	24.2568	24.6225	NA	NA	NA	NA	24.3256	NA	23.9676	NA
A0A1Q9EBH2	1.2234	0.194101	0.0647004	0.478127	1	NA	NA	FALSE	23.6141	21.9868	NA	NA	NA	NA	NA	NA	NA	NA	23.1631	NA	23.2106	NA	23.1972	NA	NA	NA	24.1453	NA	23.2299	NA	NA	NA	NA	NA	22.6362	NA	22.4852	NA	NA	NA	NA	NA
A0A1Q9DP71	NA	0.201381	NA	0.201381	NA	NA	NA	FALSE	22.4615	NA	22.3625	NA	NA	NA	22.1496	NA	22.1089	NA	22.4722	NA	NA	NA	NA	NA	NA	NA	NA	NA	22.5017	NA	22.5772	NA	NA	NA	22.4461	NA	22.5809	NA	NA	NA	NA	NA
A0A1Q9D1I7	0.502203	0.203358	0.0508394	0.192574	0.298876	0.157917	0.0537998	FALSE	25.3257	25.0819	25.4837	24.4886	24.9371	24.6812	25.246	24.8856	25.8948	24.2782	24.862	25.9697	25.4149	24.3742	24.3857	24.0519	24.1155	24.1264	25.4822	24.6288	24.3322	24.1081	24.7647	25.1851	25.7786	24.4544	25.2757	25.2495	26.138	25.4056	26.2209	25.5612	26.1933	NA
A0A1Q9E9N2	0.274874	0.203358	0.0508394	0.356293	0.218365	0.199463	0.0454887	FALSE	24.126	23.9643	24.0095	24.3005	24.201	23.8818	23.8372	23.46	23.7941	23.7816	24.3649	23.184	23.7896	24.0225	24.3966	24.1523	24.0449	24.1193	24.2061	24.072	24.7231	23.9264	24.42	NA	24.5766	24.134	23.9853	23.4087	24.0692	NA	23.7981	23.6748	24.0019	NA
A0A1Q9CCY5	-0.409411	0.204545	0.0779716	0.0869265	0.46643	0.136364	0.0801611	FALSE	25.5239	25.7058	25.2252	24.7108	24.5336	25.2866	24.7949	25.7228	25.8863	26.2764	24.4964	26.0313	25.4563	25.8192	25.5473	24.665	25.1568	24.7622	24.3006	25.2546	24.2333	25.7368	25.1512	26.1134	25.5773	24.5884	24.5947	25.6673	24.9437	25.8409	25.7214	26.2135	25.8168	NA
A0A1Q9EFF8	-0.375737	0.213852	0.0712839	0.410136	0.351239	0.0853842	0.0713936	FALSE	NA	24.1227	23.3272	23.9465	23.7458	23.4376	23.3688	24.6054	23.7499	24.0136	NA	NA	NA	23.6631	NA	23.5371	NA	23.3853	23.2078	22.9661	22.7131	23.7224	23.1162	23.766	23.1003	23.8435	NA	24.5983	23.4969	23.971	24.204	23.775	23.8962	NA
A0A1Q9CQT2	0.448747	0.217451	0.0543629	0.20664	0.318151	0.185859	0.0612817	FALSE	24.4026	24.079	24.8126	23.6103	24.1301	23.3675	24.6001	24.0998	25.177	23.638	23.2549	24.8543	24.6353	23.5331	23.7829	23.7479	NA	23.7564	24.5385	23.7244	23.08	23.8307	23.4488	23.3343	NA	23.4409	24.42	24.0933	24.7944	24.1124	24.7859	24.5905	24.8176	NA
A0A1Q9CE51	0.443018	0.219193	0.0547983	0.922102	0.77041	0.198135	0.0226496	FALSE	NA	NA	23.3918	NA	NA	22.9856	23.6361	NA	22.7148	NA	23.7729	NA	NA	NA	NA	22.9176	NA	23.023	23.6268	22.744	23.3052	NA	23.4031	NA	NA	22.9449	NA	NA	23.0776	NA	NA	NA	NA	NA
A0A1Q9D1U4	-0.190359	0.231463	0.0853924	1	0.154309	0.12987	0.0573355	FALSE	24.9798	25.4769	24.4043	25.3559	24.7968	25.2483	25.1622	25.4275	25.2055	25.3625	24.3758	24.9447	24.7729	25.0236	24.863	24.9546	24.8491	25.1196	25.2017	24.8528	24.9838	25.0525	25.0981	24.9776	25.0225	24.8282	24.7707	25.084	24.7815	24.6775	24.8776	25.0106	25.1027	NA
A0A1Q9EP32	0.241754	0.231539	0.0771796	0.0869265	0.271677	0.256987	0.066486	FALSE	25.9676	25.8333	25.8287	25.694	25.9769	25.5795	25.6794	25.7738	25.6732	25.9367	26.0325	25.1832	26.3095	25.6806	26.0943	26.2006	25.7623	26.017	26.237	25.7218	25.8445	25.6028	26.1957	25.5501	25.2296	25.8314	25.6449	25.0174	25.8228	24.9839	25.6734	25.3057	25.6688	NA
A0A1Q9C564	-1.0122	0.2362	0.05905	1	1	0.285972	0.161512	FALSE	NA	25.6619	NA	NA	NA	NA	23.8956	NA	NA	24.9945	23.671	24.1867	24.2399	NA	NA	NA	NA	NA	NA	NA	NA	NA	NA	NA	NA	NA	NA	NA	NA	NA	NA	NA	NA	NA
A0A1Q9ELV0	-0.697987	0.2362	0.05905	1	0.706039	0.121212	0.0566261	FALSE	22.9617	24.4221	24.0815	NA	NA	22.8611	23.2326	23.5051	23.4037	NA	NA	NA	NA	23.9936	NA	24.2688	NA	23.3955	22.6687	23.1254	NA	NA	22.8457	24.4814	NA	23.3581	NA	25.1027	23.3574	24.9073	NA	24.9251	24.0956	NA
A0A1Q9DRE2	-0.48603	0.236742	0.0732608	0.441305	0.398377	0.118371	0.0749339	FALSE	24.5568	25.6014	25.1481	NA	24.5487	24.6582	25.2125	25.7392	25.2572	25.45	NA	26.3774	NA	25.2672	NA	24.9206	NA	24.543	24.4909	24.6985	23.9928	25.037	24.4542	25.3524	NA	24.7849	24.8704	26.2101	25.6677	25.6873	24.71	26.409	25.8473	NA
A0A1Q9E613	-0.291538	0.236876	0.0792119	1	0.136384	0.157917	0.0932026	FALSE	23.8416	24.1826	23.2429	23.8306	23.6876	23.6156	23.3906	24.4274	23.3365	24.0603	23.3655	24.6806	23.857	24.0947	23.5397	NA	24.1101	23.6922	23.4996	23.2051	23.0737	23.5513	23.3956	23.4211	23.626	NA	23.1197	23.4691	23.3097	NA	23.773	23.3106	23.6597	NA
A0A1Q9DAS1	0.439309	0.23901	0.0647004	0.119505	0.477418	0.202445	0.0824966	FALSE	24.7544	23.6806	24.5159	23.7585	24.0313	24.2411	24.5711	23.7186	24.1101	25.0738	24.0005	24.9366	23.7394	NA	23.9691	23.3101	NA	23.9177	24.0229	22.916	24.1236	23.0689	23.5644	NA	NA	23.4911	24.1989	23.4269	24.6502	NA	23.9364	23.2138	24.6557	NA
A0A1Q9D188	-0.175408	0.241226	0.15961	0.241226	0.237026	0.2275	0.129229	FALSE	24.9534	25.3414	24.688	24.8611	24.7119	24.7253	24.6463	24.8641	24.5483	25.1134	24.9927	24.8424	25.066	25.3317	25.3553	25.2313	25.5047	25.1052	24.7762	25.1925	24.944	25.0812	24.9657	25.1357	24.7131	25.2761	24.4185	24.5698	24.3754	24.5558	24.6101	24.6679	24.6368	NA
A0A1Q9DC94	0.343633	0.247346	0.0618366	0.518038	0.521124	0.192198	0.0582447	FALSE	24.7814	24.0106	24.8115	24.3074	24.5798	24.2632	24.4509	23.6782	23.8863	23.0515	24.7982	NA	24.0849	24.0408	24.2516	24.43	NA	24.4196	24.04	24.2316	24.3364	24.1017	24.4837	24.2926	NA	24.1798	24.7646	23.6657	24.4312	23.6998	23.4193	23.4188	23.826	NA
A0A1Q9DY18	0.317964	0.247346	0.0618366	0.922102	0.50845	0.218034	0.050185	FALSE	NA	22.9024	23.6751	23.092	NA	23.1291	23.2567	NA	22.996	22.9122	23.6412	NA	22.7334	22.848	23.9111	23.1956	NA	23.5122	23.4616	23.1175	23.787	NA	23.2706	23.3545	NA	23.2237	23.7532	23.2015	23.8834	NA	NA	NA	23.0703	NA
A0A1Q9C0P2	-0.195222	0.25641	0.232485	0.467425	0.910464	0.0641026	0.0828585	FALSE	22.9917	23.3072	NA	NA	NA	23.098	23.1068	23.2079	22.9134	NA	NA	NA	NA	23.0132	NA	23.3122	NA	23.1427	NA	NA	NA	NA	NA	23.2446	NA	NA	NA	23.2751	NA	NA	NA	23.1918	NA	NA
A0A1Q9F461	0.228708	0.257853	0.0644632	1	0.351239	0.223607	0.050774	FALSE	23.8964	23.6087	24.3896	23.5975	NA	23.5874	23.7591	23.4389	23.5497	23.6565	23.7193	23.8474	23.8218	23.6464	24.0212	23.562	NA	23.7535	23.5121	23.9739	23.9984	23.8496	23.9654	24.1904	24.2079	23.573	24.3556	23.8283	24.4862	23.6865	23.6348	24.0083	24.1834	NA
A0A1Q9DP90	0.246075	0.258802	0.0647004	0.192574	0.312429	0.233463	0.0526602	FALSE	25.4897	24.9488	25.3835	24.9417	25.0221	24.8479	25.5251	25.1909	25.6613	25.0058	24.9572	24.7808	25.1037	25.1241	25.4181	24.928	25.1092	24.8791	25.3164	25.1165	24.9981	24.8452	24.9449	25.3771	25.2801	24.7459	25.397	25.5247	25.8192	25.6178	25.6498	25.7118	25.7931	NA
A0A1Q9CKK7	0.278409	0.25889	0.0712839	0.129445	0.401578	0.238507	0.0712723	FALSE	25.3738	24.4977	24.9338	24.9223	NA	25.1573	25.3469	24.564	25.2999	24.7386	25.4947	25.0468	25.0188	25.0049	25.5849	24.3135	24.9683	25.4462	25.1007	25.5007	25.3264	25.1776	25.5639	24.4809	25.1264	25.1975	24.8262	NA	24.9151	NA	24.7955	24.3361	24.9325	NA
A0A1Q9EEJ5	0.384341	0.261415	0.132713	0.0653538	0.605855	0.31348	0.130744	FALSE	25.5246	24.8684	26.0418	24.5447	25.1929	24.517	25.3152	24.7077	25.3955	24.3118	24.0683	25.1026	24.6021	24.9891	25.162	24.896	24.8981	24.5073	25.3774	23.8974	24.6999	24.4668	24.2995	25.6597	25.4249	24.3115	25.6728	26.21	26.2986	25.7266	25.812	25.7554	26.1247	NA
A0A1Q9BVG1	0.68735	0.262517	0.0822146	1	1	0.131258	0.0417021	FALSE	NA	NA	NA	NA	NA	23.6431	24.1078	NA	23.9069	NA	NA	NA	NA	NA	NA	NA	NA	NA	NA	23.6926	NA	NA	NA	NA	NA	23.1217	NA	NA	NA	23.3422	NA	22.8004	NA	NA
A0A1Q9C6U9	0.389831	0.27063	0.0676576	1	0.79812	0.198135	0.048699	FALSE	23.7887	23.9933	NA	NA	NA	23.1853	NA	23.4136	NA	23.5912	23.939	NA	NA	NA	NA	NA	24.36	NA	NA	23.5255	24.0378	23.5388	23.6202	NA	24.0715	NA	NA	NA	NA	NA	23.7006	NA	NA	NA
A0A1Q9D4K1	0.2329	0.276064	0.0690161	0.496876	0.396747	0.205401	0.0526327	FALSE	24.6694	24.4103	24.6278	24.5624	24.4716	23.958	24.6553	24.2516	24.6524	24.0646	24.2586	23.5028	24.5732	24.3851	25.0733	24.2946	NA	24.1168	24.6081	24.4592	24.6404	24.154	24.4684	24.2736	24.0869	24.7106	24.2033	24.0462	24.0594	24.2115	24.4275	24.573	24.2251	NA
A0A1Q9DUV3	-0.246925	0.278592	0.106937	1	0.740749	0.0928641	0.047074	FALSE	22.5342	22.4989	NA	22.8797	NA	22.9538	NA	22.4042	22.6203	NA	NA	NA	NA	NA	NA	NA	NA	22.6775	22.4656	22.6555	22.4619	NA	22.5473	NA	22.3818	22.575	NA	NA	22.3101	NA	NA	22.6493	21.9973	NA
A0A1Q9CGE4	-0.304862	0.283217	0.0708043	0.655301	0.361873	0.15224	0.0734565	FALSE	23.9881	24.7844	23.5301	24.3793	24.0362	23.7978	23.6841	24.3182	23.4209	24.3587	23.666	24.1712	23.5014	NA	NA	24.2496	24.4458	24.2521	23.8417	23.7274	23.9688	NA	24.084	23.9421	NA	24.5352	23.8529	23.455	23.8039	NA	23.6508	23.3396	23.4646	NA
A0A1Q9EGS5	0.488688	0.283217	0.0708043	0.197273	0.506971	0.216528	0.084194	FALSE	23.0964	NA	24.3122	22.5259	NA	22.5727	24.0209	NA	24.0368	NA	23.6641	NA	22.822	22.5812	23.1844	NA	NA	22.7516	23.6431	23.0118	23.8545	22.9606	23.0661	23.2488	22.7455	22.8497	23.936	23.7168	24.3919	24.009	23.7388	24.363	23.9873	NA
A0A1Q9DLX5	1.09349	0.285136	0.0712839	1	0.784177	0.253859	0.11526	FALSE	NA	NA	23.2413	23.2726	NA	23.9334	25.9677	NA	24.4964	NA	25.0206	22.6649	26.7512	23.532	NA	NA	NA	NA	NA	23.2925	22.8804	NA	23.4483	NA	NA	23.2168	NA	22.9547	22.9563	NA	NA	23.1474	NA	NA
A0A1Q9E9J7	0.224725	0.285136	0.0712839	0.17275	0.482262	0.225483	0.055816	FALSE	24.4434	24.4114	24.2681	24.5503	24.3572	24.4653	24.2497	24.44	24.0214	24.4586	24.5781	24.1197	24.1609	24.0182	24.7967	24.2865	24.394	24.4855	24.5845	24.0648	25.1043	24.1647	24.5834	24.4077	25.2609	24.4235	24.4049	24.1184	24.8146	24.5413	NA	24.1355	24.6649	NA
A0A1Q9CYQ3	-0.359993	0.292683	0.0792119	1	0.361873	0.146341	0.076658	FALSE	25.1306	24.9685	24.8315	26.0061	25.6359	25.6996	25.8345	25.7818	26.0744	25.5311	24.4678	26.4492	25.7824	25.3017	25.2246	25.1095	25.8913	25.4395	25.3079	25.0022	24.51	25.4826	25.1297	25.1842	24.3226	25.2161	24.3748	25.9128	24.7476	25.7599	25.0881	25.4876	25.3796	NA
A0A1Q9DG30	0.5885	0.294135	0.0952531	1	1	0.147068	0.23612	FALSE	NA	NA	NA	NA	NA	NA	NA	NA	NA	NA	NA	NA	NA	NA	NA	22.7476	NA	NA	NA	22.5179	23.0229	22.7922	23.5318	NA	NA	22.6977	NA	NA	NA	NA	NA	NA	NA	NA
A0A1Q9E4V1	0.35137	0.304567	0.0761417	1	0.766055	0.199463	0.0526327	FALSE	22.3997	22.2589	NA	NA	NA	22.0124	21.8177	NA	21.9826	21.5776	22.34	NA	NA	NA	22.721	21.8192	NA	NA	NA	22.0165	22.5916	NA	22.2601	22.0678	NA	NA	NA	21.7453	22.1242	NA	NA	NA	NA	NA
A0A1Q9DHY4	-0.2394	0.305973	0.35446	0.0764934	0.947631	0.64726	0.411889	FALSE	NA	NA	NA	23.452	NA	22.8288	NA	22.8688	NA	22.9252	NA	NA	NA	NA	NA	NA	NA	23.1302	NA	23.0078	23.7024	22.5301	22.0387	23.5289	NA	NA	NA	22.7638	22.3892	22.8354	NA	22.5735	NA	NA
A0A1Q9C6V5	-0.359211	0.308718	0.0771796	1	0.422835	0.164905	0.0801611	FALSE	23.451	23.7561	NA	23.6119	23.5024	23.3856	23.1823	23.564	22.513	23.6551	22.7916	23.9971	22.635	NA	NA	22.9054	23.3697	23.4493	22.9052	23.0778	22.9354	22.6205	23.0552	NA	23.6363	NA	NA	NA	22.604	NA	NA	NA	22.9788	NA
A0A1Q9EKH4	-0.554852	0.310211	0.0792119	0.253096	0.68989	0.155106	0.0841744	FALSE	25.9933	26.3106	25.3171	NA	24.4526	25.5182	26.1435	26.3125	25.6791	26.6585	24.9315	26.756	25.3035	24.913	24.1649	24.3869	NA	25.9047	25.2802	25.1577	23.1723	24.5165	24.6531	25.7497	24.5147	24.9573	24.6004	25.7605	25.5493	24.972	25.4585	25.8638	25.2288	NA
A0A1Q9C4L4	-0.243575	0.31178	0.103927	0.922102	0.657828	0.136364	0.057551	FALSE	22.74	23.4322	NA	22.998	NA	23.1866	22.9132	23.5932	23.0262	23.1178	NA	NA	NA	NA	NA	NA	NA	23.0838	23.0543	22.6188	NA	23.0002	22.7434	23.2369	22.8178	NA	NA	23.6392	23.0267	23.2852	23.0089	23.295	23.3425	NA
A0A1Q9DIP1	0.139479	0.325499	0.327079	0.0813747	0.77041	0.700447	0.299318	FALSE	26.767	26.66	26.3406	27.0901	26.9726	26.7138	26.6214	26.0406	26.4176	25.7799	26.6726	25.211	25.8094	26.2773	26.3747	26.8937	26.5059	26.6356	26.715	26.6364	26.7024	26.287	26.7393	26.0627	26.2652	26.7659	26.3295	26.1441	26.3958	26.0894	25.9643	25.443	25.804	NA
A0A1Q9EXE5	-0.270954	0.330359	0.0912832	0.837844	0.247769	0.192198	0.0801611	FALSE	25.5494	25.491	24.6853	25.3124	24.3339	25.2885	25.599	25.5263	25.8929	25.5936	24.8536	26.0607	25.3715	25.5533	25.5154	24.8303	25.3004	25.177	25.2496	25.3892	24.9924	25.3056	24.8582	25.1739	25.1504	24.9209	24.5949	24.9715	24.773	25.2319	24.8025	25.8159	24.866	NA
A0A1Q9CXF8	-0.176386	0.331248	0.143738	1	0.207942	0.220832	0.111189	FALSE	24.8157	25.139	24.3649	25.0935	24.8465	24.8798	24.5919	25.3059	24.4723	25.3831	24.8898	25.4964	24.8112	24.8591	24.9147	24.9156	25.3157	25.0048	24.7997	24.6944	25.0681	24.9291	24.9923	24.7401	24.8994	24.8877	24.2672	24.7688	24.6259	24.5133	24.607	24.5487	24.8259	NA
A0A1Q9DLD8	-0.220271	0.334888	0.146327	0.301654	0.334888	0.225483	0.126283	FALSE	26.3418	26.6263	26.1899	26.1947	26.3224	26.2222	26.3682	26.9362	26.9265	26.724	25.591	26.6196	26.1824	26.3648	25.9309	25.9781	26.2089	26.1894	26.1469	25.9527	25.7612	26.0977	25.7858	26.4611	25.6889	25.8657	25.9451	26.8517	26.3804	26.5425	26.7618	26.8038	26.5557	NA
A0A1Q9DRI7	-0.619275	0.335149	0.0868325	1	0.66121	0.167574	0.0940291	FALSE	25.5273	25.3497	25.9591	24.5117	24.5503	25.5002	25.9118	25.6512	26.3902	25.4072	24.1948	25.5334	25.0645	25.7326	24.0513	24.5209	NA	25.6942	25.648	26.0619	22.8049	25.4865	23.8809	26.0285	25.4321	24.8502	25.367	26.6858	25.7052	26.887	24.9854	27.3804	25.9002	NA
A0A1Q9CDU3	0.254374	0.335506	0.0838766	1	0.68989	0.238507	0.0629492	FALSE	24.1517	23.9258	NA	23.4868	NA	23.6651	23.5981	23.3333	23.6702	23.4655	23.9739	NA	NA	NA	NA	NA	24.2804	23.4328	23.4864	23.5909	23.7366	23.355	23.3952	23.7447	NA	23.1934	NA	NA	23.4161	23.438	23.6063	23.1169	23.7524	NA
A0A1Q9D609	0.374602	0.335506	0.0838766	1	0.77041	0.266075	0.0801611	FALSE	23.6555	NA	NA	NA	NA	NA	23.1234	NA	23.0744	NA	23.426	NA	NA	NA	NA	23.6156	NA	22.9779	NA	23.2454	23.7153	23.1019	23.5777	NA	NA	23.3028	NA	23.1205	24.1084	23.1742	NA	22.6714	NA	NA
A0A1Q9EHI3	-0.406067	0.339377	0.0848441	1	0.827533	0.185015	0.0607208	FALSE	22.9809	23.2961	22.5827	NA	NA	NA	NA	NA	NA	NA	23.0054	NA	NA	NA	NA	NA	NA	23.5922	NA	23.4068	NA	22.896	23.238	NA	NA	23.5537	22.733	23.1396	NA	NA	NA	NA	NA	NA
A0A1Q9CIY0	-0.41961	0.341952	0.0939153	0.922102	0.77041	0.170976	0.081731	FALSE	22.2561	22.4665	22.6336	NA	NA	22.6289	21.9033	23.0492	22.9374	22.5009	NA	NA	NA	22.5482	NA	NA	NA	21.9767	NA	NA	22.3213	22.7884	22.1319	22.9972	NA	NA	NA	23.2952	22.6736	23.3737	NA	23.4807	NA	NA
A0A1Q9CKC1	-0.0392276	0.347706	0.511794	0.0869265	1	0.891309	0.46486	FALSE	27.3167	26.3061	27.6803	26.5245	25.991	26.8527	27.1087	26.4376	27.4655	26.4573	26.7857	26.5484	26.879	26.893	26.5119	26.4652	24.7664	26.5692	27.1463	27.0341	26.0561	26.8513	26.4351	27.4646	27.3517	26.3338	27.476	27.74	27.703	28.3882	27.1266	28.2311	27.5738	NA
A0A1Q9DXK7	0.33628	0.347706	0.174686	0.0869265	0.766055	0.382118	0.16535	FALSE	25.8192	25.8186	25.7255	26.0896	26.5441	26.2471	25.9798	25.8246	25.8664	25.3031	26.6172	26.266	25.6603	NA	24.8625	25.0002	24.2582	25.5226	25.9938	24.8026	26.4662	25.6129	25.629	24.9306	25.89	24.6355	26.0677	25.8691	27.0618	25.877	25.0507	24.775	25.8088	NA
A0A1Q9EEI4	0.154824	0.347706	0.286286	0.0869265	0.766055	0.658144	0.256711	FALSE	24.8286	24.8468	25.0258	24.8714	24.9863	24.6463	25.1041	24.7662	24.8871	24.5225	24.4006	24.8301	24.4222	25.681	25.8384	25.8614	26.0593	24.919	25.1989	25.1605	25.493	24.9475	25.2953	24.7157	24.8796	25.6025	25.1966	24.8976	25.1828	24.5653	25.4807	24.8588	25.0261	NA
A0A1Q9E039	0.404942	0.34829	0.0870724	0.761926	0.705815	0.225483	0.0932026	FALSE	24.198	23.8038	25.4216	23.8333	NA	24.2089	23.9414	24.0462	24.1011	24.0144	24.1854	24.3886	25.2417	24.4264	25.0728	24.3782	25.2267	23.9268	23.9022	25.1052	24.6283	25.178	25.1317	25.2542	25.3523	24.4512	NA	24.5628	25.4488	24.5536	25.0031	24.9216	25.8314	NA
A0A1Q9F1G5	0.215429	0.359305	0.128473	0.119768	0.361873	0.316804	0.115512	FALSE	26.9686	26.9463	26.6284	26.6714	27.0374	26.5401	26.9409	26.5154	26.6116	26.4768	26.6468	27.2572	26.5609	27.0962	27.0091	26.747	27.2824	26.7886	26.9139	26.7796	27.0801	26.5932	27.0313	26.6009	26.3791	26.8282	26.8753	26.2109	26.636	25.6275	26.5313	26.0216	26.8364	NA
A0A1Q9DHU6	-0.0251397	0.363363	0.507306	0.0908408	0.796463	0.838411	0.457689	FALSE	31.999	31.9311	32.33	31.8559	32.1489	31.873	32.2501	32.0011	32.3131	31.8201	31.1347	32.5279	32.0781	32.8026	33.049	32.5009	33.0434	31.7901	32.2017	32.371	32.2923	32.2285	32.1302	32.2568	31.9804	32.8262	32.1702	32.7905	32.1598	32.4062	32.4732	32.4049	32.4795	NA
A0A1Q9BTU5	-0.463925	0.36431	0.0910774	0.53642	0.422835	0.188226	0.0965946	FALSE	26.5869	26.9246	26.7761	25.8744	26.0111	26.2455	26.6499	26.6067	27.023	26.7024	24.4771	27.1892	25.2054	26.8695	25.8126	26.4172	24.8966	26.4391	26.6792	26.1131	NA	26.2175	25.5967	27.1013	25.9505	25.5522	26.5224	27.3348	26.5822	27.0413	26.4464	27.1397	27.1296	NA
A0A1Q9CBJ7	-0.167832	0.366222	0.185511	0.366222	0.346899	0.29786	0.155041	FALSE	27.4323	27.7012	27.1633	27.2615	27.6319	27.4185	27.1371	27.5905	27.282	27.3331	26.9698	28.1295	27.3319	28.0617	27.9136	27.5254	27.5785	27.3076	27.4947	27.5513	27.7406	27.6838	27.6688	27.4848	26.9352	27.2211	27.0837	27.1422	27.2096	27.1932	27.0474	27.245	26.8675	NA
A0A1Q9DZK1	0.234087	0.367011	0.0917527	1	0.514431	0.25641	0.0608631	FALSE	23.0526	23.2807	23.0765	22.946	NA	22.3863	22.9306	22.5788	22.7585	22.7558	23.0452	22.5912	22.665	22.7899	NA	23.2256	NA	23.4726	22.904	22.7924	23.2716	22.9663	23.4648	22.6036	NA	22.8192	NA	22.6346	23.1913	NA	23.2322	22.5347	23.1189	NA
A0A1Q9DBS2	-1.4847	0.374965	0.124988	1	1	NA	NA	FALSE	NA	NA	NA	NA	NA	NA	NA	NA	NA	NA	NA	NA	NA	NA	NA	NA	NA	NA	NA	NA	NA	NA	NA	NA	NA	NA	NA	NA	NA	24.6964	NA	26.252	23.9895	NA
A0A1Q9EUF0	0.393612	0.381012	0.0952531	0.707927	0.753362	0.285972	0.0780045	FALSE	23.8073	24.3898	24.3634	23.5531	NA	23.9558	23.8969	24.561	24.4116	NA	24.1019	NA	NA	NA	NA	NA	NA	23.9608	24.0526	24.3631	25.3809	NA	24.6639	23.9362	24.7498	NA	24.3956	23.8565	25.0451	NA	NA	NA	24.7188	NA
A0A1Q9C4Y8	-0.28335	0.384397	0.113606	1	0.664699	0.192198	0.0991494	FALSE	NA	22.9971	NA	23.6041	22.9224	23.4449	22.3341	22.7324	22.7185	22.4989	23.0372	NA	22.74	22.7598	NA	NA	NA	23.5229	22.4393	22.7116	22.7825	22.8966	22.9622	NA	NA	22.9714	NA	NA	22.7485	NA	NA	NA	22.6215	NA
A0A1Q9DMS1	-0.59715	0.384438	0.128146	1	0.794146	0.192198	0.151906	FALSE	NA	NA	NA	NA	NA	23.1208	22.7865	23.3328	23.071	23.0276	NA	24.5859	NA	NA	NA	NA	NA	NA	NA	22.6081	NA	22.6742	21.923	NA	NA	NA	NA	23.6497	22.9685	23.2043	NA	23.3562	NA	NA
A0A1Q9EQV9	0.400457	0.385419	0.128473	0.181267	0.77041	0.29786	0.0602239	FALSE	25.0394	NA	23.8897	23.72	NA	23.357	24.2273	NA	24.9776	NA	23.8892	NA	NA	NA	NA	NA	23.4156	23.3465	24.2603	23.76	23.483	23.7703	24.801	NA	23.6547	23.678	23.4143	NA	23.4873	NA	23.8425	23.828	24.1441	NA
A0A1Q9F298	-0.370613	0.38548	0.157979	0.144882	0.766055	0.256987	0.118823	FALSE	NA	25.5274	NA	NA	NA	24.487	24.9356	25.5482	24.8701	25.4338	NA	24.3828	NA	25.4966	NA	NA	24.4076	24.9665	NA	24.4856	NA	24.3596	NA	25.833	24.8465	NA	24.5338	25.6768	25.0253	NA	24.5234	25.8379	25.2496	NA
A0A1Q9F2I7	-0.191367	0.388464	0.129488	1	0.485159	0.180995	0.0829721	FALSE	22.5918	23.6185	23.0479	23.4265	NA	23.1176	23.0362	23.2788	23.259	23.2613	23.194	NA	NA	NA	23.2891	23.3708	NA	23.4704	22.8668	23.3191	23.4276	23.1473	23.3711	23.3695	23.5074	23.6393	NA	23.0533	NA	NA	23.0778	NA	23.1073	NA
A0A1Q9D5R1	0.437036	0.388863	0.0972158	0.320416	0.47407	0.276817	0.098705	FALSE	25.2076	24.8792	25.5434	23.8474	24.5238	24.2406	24.8307	24.6548	25.2558	24.7171	24.5063	25.2213	24.997	24.8163	24.9049	24.155	25.028	23.9088	24.8931	24.2533	24.444	24.4736	24.2269	25.4523	26.403	24.0086	25.2753	25.4924	25.5108	25.7894	26.106	25.7888	26.2031	NA
A0A1Q9EC18	-1.04765	0.388863	0.0972158	1	1	0.504827	0.272044	FALSE	NA	NA	NA	NA	NA	NA	NA	23.6383	23.0561	NA	NA	24.8309	NA	NA	NA	NA	NA	NA	NA	NA	NA	NA	NA	NA	NA	NA	NA	NA	NA	NA	NA	NA	23.3178	NA
A0A1Q9C7J4	0.488642	0.395599	0.0988997	0.725097	0.67371	0.285972	0.136313	FALSE	23.167	NA	24.221	NA	NA	NA	23.321	23.4025	24.0388	22.2163	NA	NA	NA	NA	23.2126	NA	NA	22.9517	24.0237	NA	23.6994	NA	23.2984	23.3803	NA	NA	24.1171	23.9387	24.3332	23.8935	24.4813	23.688	24.1862	NA
A0A1Q9EUE4	-0.342719	0.398926	0.107009	0.890225	0.669196	0.199463	0.117621	FALSE	23.4173	23.9869	NA	23.8162	NA	23.5002	23.3585	23.6187	22.7813	23.6956	22.2555	23.1121	23.1293	23.7692	NA	23.7426	NA	23.3331	NA	23.3468	23.3566	23.7139	23.7401	23.5378	24.1833	NA	22.8637	22.6785	22.8867	NA	23.0553	NA	NA	NA
A0A1Q9E1Y9	0.162743	0.402104	0.368039	0.100526	0.822549	0.762596	0.33121	FALSE	25.7349	25.4853	25.5703	25.5471	26.1468	25.3062	25.6303	26.0556	26.3666	25.2708	24.7652	25.9779	25.4607	25.0737	25.5636	25.5343	26.5158	25.1344	25.7827	25.0187	25.8615	25.4377	25.2831	25.2645	23.5959	25.2768	25.791	26.726	26.4426	25.87	26.9654	25.934	25.7603	NA
A0A1Q9DAF5	0.248764	0.407471	0.101868	1	0.725364	0.218034	0.053642	FALSE	NA	23.7213	24.5006	NA	NA	NA	24.2263	23.9964	24.1854	NA	NA	NA	NA	24.3297	24.6332	24.4997	NA	23.6663	24.2821	24.0921	24.4624	23.9468	24.1511	23.8779	NA	24.4947	24.3627	24.5262	24.4418	24.1671	NA	24.0241	NA	NA
A0A1Q9CID5	0.496175	0.412299	0.103075	0.441305	0.617673	0.254011	0.0986367	FALSE	24.4397	NA	25.1014	22.7679	23.6955	23.244	24.9545	23.7238	24.7877	23.3079	23.6334	NA	23.5812	23.6515	23.4715	23.9227	22.9687	23.6877	24.6555	23.3228	22.7901	23.2628	23.3939	24.1619	24.0689	23.4276	25.0986	24.6077	25.0585	24.3691	25.0489	24.7865	25.126	NA
A0A1Q9F489	0.277971	0.412299	0.103075	1	0.605855	0.314359	0.0801611	FALSE	23.3288	22.8634	23.2799	NA	23.6671	23.1652	23.4937	23.0369	22.8788	NA	NA	NA	22.9583	NA	22.9435	23.3299	NA	23.2995	23.833	22.9258	23.7386	22.7096	23.1901	22.9352	23.5829	NA	NA	23.6389	24.0906	23.143	NA	23.2378	23.1472	NA
A0A1Q9E5H7	-0.188675	0.423518	0.168357	0.608775	0.230605	0.282346	0.151156	FALSE	25.6481	25.7424	25.6766	26.0782	25.7591	25.905	25.9496	26.0449	25.7746	26.6106	25.8905	26.8135	25.9109	25.4434	25.7463	26.1377	25.8089	26.1456	26.1731	26.0296	25.9819	26.0398	26.1174	25.725	25.0634	26.3709	25.8734	25.7062	26.1453	25.5117	25.5416	25.6006	25.631	NA
A0A1Q9CZY2	-0.353165	0.427461	0.116391	0.427461	0.416098	0.225483	0.111491	FALSE	26.0962	26.3178	26.1722	25.4073	25.3934	25.666	25.9922	26.4738	26.1439	26.0683	25.0614	26.5122	25.3092	25.8842	24.9894	25.5846	24.6582	25.719	26.0512	25.5696	24.2679	25.4288	25.0281	26.2716	25.506	25.5408	26.17	26.2819	25.9131	26.5805	26.4735	26.2888	26.3402	NA
A0A1Q9CMK9	-0.3523	0.427585	0.106896	1	0.794146	0.238507	0.075435	FALSE	NA	NA	NA	NA	NA	22.928	NA	NA	22.5202	NA	22.0798	22.8691	22.3986	NA	NA	NA	NA	22.4858	22.0426	22.7255	22.6766	23.0266	22.6278	NA	NA	22.4244	NA	NA	NA	NA	NA	NA	NA	NA
A0A1Q9CX04	0.330957	0.427748	0.106937	1	0.794146	0.309111	0.0596818	FALSE	24.7825	24.6404	25.3225	NA	NA	NA	24.8349	NA	24.9448	NA	NA	NA	NA	NA	NA	NA	NA	NA	NA	24.3766	NA	24.4411	24.5651	24.5188	NA	NA	NA	NA	25.0093	NA	NA	24.9101	24.8994	NA
A0A1Q9DYY5	0.269907	0.427748	0.106937	1	0.737332	0.285972	0.075435	FALSE	NA	23.6918	NA	23.7213	NA	23.5584	23.6932	23.5851	23.5881	NA	NA	23.6884	24.1787	NA	NA	NA	NA	23.7544	24.5051	23.6021	24.1007	23.1717	23.9177	NA	23.3494	23.7693	NA	NA	23.9697	NA	23.8049	NA	23.7499	NA
A0A1Q9EXQ4	0.526767	0.427748	0.106937	1	1	0.254011	0.106735	FALSE	NA	NA	NA	NA	NA	NA	NA	NA	NA	NA	NA	NA	NA	NA	NA	NA	NA	21.9047	22.8269	22.0754	22.5213	NA	22.2793	NA	NA	22.0671	NA	NA	NA	NA	NA	NA	NA	NA
A0A1Q9CJB5	0.81395	0.429777	0.143259	1	1	NA	NA	FALSE	NA	NA	NA	NA	NA	NA	NA	NA	NA	NA	NA	NA	NA	NA	NA	NA	NA	22.312	NA	NA	NA	NA	23.055	NA	NA	NA	NA	NA	23.1969	NA	NA	NA	NA	NA
A0A1Q9DY90	-0.340254	0.433056	0.124988	1	0.819728	0.216528	0.116564	FALSE	NA	NA	NA	NA	NA	22.7863	NA	23.1598	22.6073	22.9382	22.8665	NA	22.4039	NA	NA	23.4198	NA	23.103	NA	23.1838	NA	23.3857	23.2269	NA	NA	NA	NA	NA	NA	NA	22.8917	NA	NA	NA
A0A1Q9CW69	0.314336	0.439071	0.109768	1	0.737332	0.316804	0.110575	FALSE	24.0561	23.7774	23.143	23.9627	24.2641	23.6116	23.8292	23.2429	23.3701	22.6097	23.9414	NA	23.6218	23.3187	NA	23.8713	NA	23.6406	23.9725	23.1548	23.841	22.8081	23.9232	NA	23.4415	23.1367	23.3218	NA	23.2469	NA	NA	NA	NA	NA
A0A1Q9DDU9	0.360811	0.439071	0.109768	1	0.414125	0.285972	0.109867	FALSE	25.6451	25.2117	24.3313	25.0728	25.3004	24.9738	25.5116	24.8544	25.176	25.2837	25.6542	25.2796	25.6494	24.2225	24.8488	24.5104	25.1782	25.1985	25.5592	24.7308	25.0431	24.7455	25.0576	24.4158	24.9685	24.4807	24.2336	23.4565	24.6891	23.9762	23.9835	23.8466	24.2049	NA
A0A1Q9DP69	1.0412	0.44241	0.14747	1	1	NA	NA	FALSE	NA	NA	NA	NA	NA	NA	NA	NA	NA	NA	23.9036	NA	NA	NA	NA	NA	NA	NA	NA	NA	NA	22.8624	NA	NA	NA	NA	NA	NA	NA	NA	NA	NA	NA	NA
A0A1Q9C2P1	-0.60225	0.444564	0.148188	1	1	NA	NA	FALSE	22.8359	NA	22.7633	NA	NA	NA	22.8398	NA	22.7992	NA	NA	NA	NA	NA	NA	NA	NA	NA	NA	NA	NA	NA	NA	NA	NA	NA	NA	NA	NA	NA	NA	23.4118	NA	NA
A0A1Q9DNC7	-0.195812	0.445545	0.204301	0.253096	0.688069	0.29703	0.17936	FALSE	25.6912	25.7833	NA	NA	26.0114	25.7382	25.2748	26.4373	25.9393	26.208	25.7956	26.3342	25.6909	26.2211	25.9354	NA	25.3547	25.9883	25.698	26.1464	NA	25.7537	25.405	25.912	25.5715	25.8702	NA	25.4336	NA	26.2362	26.3209	25.8808	26.7131	NA
A0A1Q9EBF5	0.168923	0.445859	0.111465	1	0.390669	0.36553	0.0759506	FALSE	23.9019	24.1053	23.7059	23.7448	23.6203	23.7429	23.7197	23.594	23.6228	23.6836	23.7873	23.928	23.7342	23.5847	23.9863	23.888	NA	23.7643	23.7429	23.828	23.9282	23.671	23.7706	23.6093	24.0393	23.6927	24.1832	NA	24.1079	23.1461	23.7067	23.1667	23.9716	NA
A0A1Q9CMG6	0.382269	0.446048	0.111512	1	0.693919	0.316804	0.113502	FALSE	24.5388	24.5188	23.6733	24.3565	24.8807	23.4846	24.6047	24.3765	25.1647	23.4018	23.3986	NA	NA	23.7482	23.9072	23.6228	NA	23.8902	24.5692	23.621	24.5951	24.4047	24.0497	23.5753	NA	23.6502	NA	24.8951	24.4037	23.3173	23.5836	22.9905	23.7399	NA
A0A1Q9ELS3	-0.489954	0.450966	0.126557	0.760825	0.728788	0.225483	0.126283	FALSE	26.2732	26.6782	26.2444	25.3894	25.5767	25.5722	25.6113	26.8297	26.4726	26.4116	24.7871	27.4983	25.7264	26.5589	25.7688	25.8842	24.9474	25.8381	25.5204	25.9673	25.113	26.2176	25.106	27.2851	27.4803	25.425	26.2528	27.5369	26.9756	27.3718	26.9291	27.3777	27.2178	NA
A0A1Q9DDY6	0.257169	0.453545	0.151182	0.201381	0.77041	0.450539	0.102286	FALSE	22.8968	22.3263	22.6645	22.4855	NA	22.3745	22.6749	NA	22.6599	NA	22.9264	NA	22.5823	NA	22.4138	NA	23.2189	22.8731	22.6897	22.2362	23.1398	22.6739	23.2751	NA	NA	NA	22.4095	NA	22.5661	NA	22.4115	NA	NA	NA
A0A1Q9CC63	-0.3469	0.455	0.129488	1	0.775444	0.2275	0.135117	FALSE	NA	NA	NA	22.1105	NA	22.0312	21.9494	NA	22.0081	NA	NA	NA	NA	NA	NA	23.0755	NA	23.1113	22.2895	22.3842	22.1011	22.3225	22.2131	NA	NA	22.1064	NA	NA	22.0198	NA	NA	NA	22.1323	NA
A0A1Q9EUX6	0.074343	0.455888	0.482268	0.113972	1	0.921053	0.437442	FALSE	26.2434	26.502	26.0485	26.481	26.6023	26.1989	26.3759	26.8272	26.2826	26.6952	26.0845	26.9417	25.8927	27.3217	28.1021	27.4417	28.7032	26.8081	26.5366	27.3453	28.2062	27.3471	27.9087	26.2302	26.9882	27.2772	26.4118	26.192	26.6873	26.389	26.3737	25.9068	26.4653	NA
A0A1Q9E7L8	0.164893	0.457612	0.152537	0.198007	0.702621	0.472642	0.098705	FALSE	23.4284	23.1903	22.9859	23.2689	NA	22.6169	23.057	23.1486	23.0522	23.0859	23.2693	22.8353	22.9382	NA	23.2317	NA	NA	22.9095	22.9607	23.0712	23.1843	NA	22.9861	22.7828	23.0479	NA	23.4798	NA	23.3869	NA	23.0403	22.7934	22.9789	NA
A0A1Q9E108	0.130782	0.459443	0.338075	0.114861	0.784177	0.732443	0.288805	FALSE	25.654	25.4392	25.8012	NA	NA	25.3382	24.635	25.1661	24.904	NA	25.1782	NA	24.5311	24.9393	25.5633	25.593	NA	25.5072	25.7526	24.683	25.559	25.2969	25.3644	25.2593	NA	NA	25.7155	25.1847	25.7859	NA	25.2508	25.3554	25.6516	NA
A0A1Q9C035	NA	0.459462	NA	0.459462	NA	NA	NA	FALSE	NA	23.4947	NA	23.4206	NA	NA	NA	23.4633	NA	NA	NA	NA	NA	NA	NA	23.8279	NA	23.6837	NA	23.1309	NA	NA	NA	NA	NA	NA	NA	24.5743	NA	NA	NA	24.4937	NA	NA
A0A1Q9F3N1	0.178575	0.461113	0.161968	0.253096	0.461113	0.454545	0.132829	FALSE	25.9749	25.5361	25.2286	25.6884	25.3678	25.5388	25.5162	25.1552	25.345	25.4557	25.804	25.6937	26.3727	25.4672	25.6859	25.4575	25.866	25.5155	25.5516	25.689	25.9121	25.6719	25.8224	25.589	25.7109	25.6369	25.2862	24.9668	25.2883	24.7462	25.3604	25.2261	25.4164	NA
A0A1Q9CR86	0.268561	0.465563	0.116391	0.922102	0.77041	0.316804	0.0446085	FALSE	22.8468	22.6822	NA	NA	NA	22.7003	23.2936	NA	22.5505	22.7289	22.7598	22.6798	23.1375	NA	NA	NA	NA	22.455	NA	NA	22.8223	22.3829	22.856	NA	23.0013	NA	NA	NA	22.5929	NA	NA	NA	NA	NA
A0A1Q9D0D0	0.198114	0.476158	0.168136	0.158719	0.695097	0.451211	0.14309	FALSE	23.6922	23.5669	23.6192	23.9532	23.9597	23.6076	23.8819	23.5908	23.5012	23.6014	24.5152	NA	23.978	23.5504	23.6287	24.0474	23.7239	24.204	24.0405	23.8771	24.5491	23.7967	24.3609	NA	24.0823	24.062	23.9286	23.3882	23.6891	NA	23.9091	23.0537	23.4691	NA
A0A1Q9DTJ3	-0.9914	0.477504	0.159168	1	1	NA	NA	FALSE	NA	NA	NA	NA	NA	NA	NA	NA	22.9872	NA	NA	23.9786	NA	NA	NA	NA	NA	NA	NA	NA	NA	NA	NA	NA	NA	NA	NA	NA	NA	NA	NA	NA	NA	NA
A0A1Q9BRZ1	-0.0909081	0.479073	0.366179	0.119768	0.564192	0.566588	0.316276	FALSE	26.5825	26.9621	26.8954	26.9842	26.6878	26.9094	26.506	27.1821	26.2817	27.1364	26.864	27.4775	26.5385	26.8109	26.7397	27.2725	27.411	27.0471	26.8367	27.0679	27.4142	26.9437	27.1191	26.9487	27.8779	27.1047	27.1599	26.7406	27.3179	27.1766	26.6951	26.7818	27.1075	NA
A0A1Q9CAD5	0.0730445	0.479073	0.428739	0.119768	0.77041	0.891266	0.382562	FALSE	27.0907	27.331	27.1747	27.1803	26.9631	27.2856	27.2835	27.4376	27.0529	27.2548	26.9803	27.6962	26.9761	27.0914	27.3534	27.1802	27.8125	27.2181	27.0873	26.9783	27.3465	26.8697	27.1887	26.6594	25.6537	26.9899	27.4035	26.8096	27.5301	26.7192	27.2635	26.645	27.5117	NA
A0A1Q9BZH0	-0.4028	0.485455	0.121364	1	0.846211	0.254011	0.107553	FALSE	NA	NA	NA	23.8633	23.335	24.3028	NA	NA	23.6633	NA	23.9843	NA	NA	23.8628	NA	NA	NA	24.1942	NA	24.3258	23.4203	NA	24.132	NA	NA	NA	NA	NA	NA	NA	NA	NA	NA	NA
A0A1Q9DIC3	-0.147987	0.48654	0.280373	0.48654	0.319872	0.450539	0.24918	FALSE	25.5774	25.8121	24.9208	25.4497	25.3692	25.4874	24.7669	25.6517	24.7979	25.4094	25.2396	25.6546	25.3702	25.9227	25.7024	25.4999	25.6582	25.3536	25.1386	25.3634	25.5835	25.3866	25.5002	25.3593	NA	25.5883	25.0486	24.8302	24.9163	24.3172	24.7165	24.6891	25.1011	NA
A0A1Q9F7D8	0.300491	0.494817	0.123704	1	0.766055	0.29786	0.110575	FALSE	23.4048	22.7371	23.6126	22.795	NA	23.0804	23.6556	22.5086	22.9563	NA	24.0139	NA	NA	23.1387	NA	23.5804	NA	23.5412	23.1165	23.8344	23.5162	23.5882	23.9719	23.0145	NA	23.4737	23.4232	22.7165	23.6121	NA	NA	23.2234	22.911	NA
A0A1Q9EGA6	0.35084	0.498659	0.16622	0.201381	0.819728	0.461439	0.171871	FALSE	NA	NA	NA	NA	22.5103	22.4906	23.0699	NA	22.7698	NA	NA	22.8645	22.6958	NA	NA	NA	NA	22.3213	23.2218	NA	22.9293	NA	22.8035	NA	NA	NA	NA	NA	23.5203	NA	22.7068	NA	22.8689	NA
A0A1Q9BRM0	-0.222452	0.507473	0.169158	0.363018	0.514431	0.260648	0.15472	FALSE	24.7248	24.421	25.1816	25.1406	24.1283	25.1136	24.6664	24.1539	24.3389	24.3344	25.0431	24.8592	24.7788	24.5203	24.1675	25.014	NA	25.0356	24.5715	25.1946	25.0279	24.9276	24.6121	25.0151	24.2356	24.941	25.1767	24.89	25.0888	25.6556	NA	24.8046	24.066	NA
A0A1Q9CVC1	-0.278561	0.508021	0.148515	0.900147	0.712747	0.254011	0.133284	FALSE	NA	23.8133	23.3826	24.1185	NA	23.586	NA	23.4911	NA	23.7244	23.5926	23.5117	23.9681	23.6906	NA	24.433	23.5216	24.2908	24.0527	24.2611	23.6915	24.4151	24.2968	23.6319	NA	24.4055	23.0698	NA	23.4082	NA	23.3337	23.3715	NA	NA
A0A1Q9D9T2	-0.472625	0.508021	0.157979	1	1	0.254011	0.0560041	FALSE	NA	NA	NA	NA	NA	22.9512	NA	NA	NA	NA	22.597	NA	NA	NA	NA	NA	NA	23.0965	22.7082	NA	NA	NA	22.2079	NA	NA	NA	NA	NA	22.6918	NA	NA	NA	NA	NA
A0A1Q9CH99	0.512387	0.513892	0.128473	0.922102	0.974726	0.33033	0.14309	FALSE	NA	NA	NA	NA	23.1043	NA	22.4127	NA	22.0603	NA	22.6888	NA	NA	NA	22.3314	NA	NA	22.1892	22.3629	21.8748	22.8371	NA	22.5576	NA	NA	NA	NA	NA	NA	NA	NA	NA	NA	NA
A0A1Q9EUC0	0.324785	0.513892	0.128473	0.920751	0.731855	0.367722	0.110224	FALSE	23.4152	23.2931	23.2234	23.4752	23.4791	23.455	24.0248	23.1352	23.3815	23.4849	23.959	NA	23.6025	NA	23.3677	NA	NA	23.7821	24.3244	22.7259	23.7438	23.0843	23.6983	NA	NA	22.7549	NA	NA	23.6556	NA	NA	NA	22.5111	NA
A0A1Q9F6A8	0.275573	0.513892	0.128473	1	0.715511	0.347594	0.117954	FALSE	24.0533	23.9406	24.4248	24.1012	23.7727	23.2999	24.0322	23.9324	24.1363	23.4372	23.7527	NA	NA	23.7193	23.9358	23.597	23.3878	23.7821	24.1617	23.298	23.7354	23.0301	23.1954	24.0641	NA	23.3339	23.7812	24.5291	24.8114	24.1952	24.147	23.2819	24.3479	NA
A0A1Q9C955	-0.3122	0.513974	0.145818	1	0.506971	0.256987	0.137727	FALSE	24.2837	23.5629	24.2526	23.9219	23.8014	24.5387	24.909	24.2124	24.574	24.3489	24.0075	23.3625	NA	24.2499	23.9942	24.2099	23.7373	24.1593	24.0408	24.6281	23.2763	24.2415	23.4413	24.5687	23.1374	23.886	24.1301	24.9837	24.122	25.0184	24.4118	25.6055	24.3837	NA
A0A1Q9DYU8	-0.267753	0.513974	0.170748	1	0.77041	0.256987	0.154968	FALSE	NA	22.6091	22.5021	22.6229	NA	22.4815	22.0162	NA	22.1076	23.1029	22.6227	NA	NA	NA	NA	23.1382	NA	22.9852	NA	22.3337	22.6282	22.841	22.8714	NA	NA	23.1876	NA	22.502	22.8404	NA	NA	NA	NA	NA
A0A1Q9F2L3	-0.238128	0.513974	0.145818	1	0.653161	0.256987	0.130586	FALSE	22.96	23.9752	23.0804	23.3453	NA	23.393	22.8786	23.2291	23.3647	23.4623	22.7488	23.6231	22.801	24.1093	NA	23.6251	NA	23.3974	23.1104	23.4169	23.2297	23.3529	23.4094	23.9335	24.0901	23.4917	23.5101	23.1106	23.4741	NA	NA	22.8781	23.6114	NA
A0A1Q9DAN2	0.286317	0.514117	0.128529	0.43354	0.77041	0.426136	0.0713936	FALSE	NA	NA	NA	NA	23.4171	23.4348	23.2001	23.5489	23.4785	23.5902	24.0176	NA	23.4142	NA	23.8284	NA	NA	23.0356	23.7242	NA	23.6146	23.2832	23.5075	NA	23.1843	NA	NA	NA	24.0592	NA	23.6085	23.1994	24.2008	NA
A0A1Q9E8P6	0.268916	0.514205	0.202047	0.171402	0.77041	0.474521	0.165696	FALSE	23.539	23.4566	NA	NA	NA	22.9837	23.8758	23.4793	23.6699	23.1406	22.8984	NA	22.7003	NA	23.737	NA	23.64	22.9089	23.6827	22.6192	22.9628	NA	22.8116	NA	NA	NA	NA	23.4492	23.7921	NA	23.5258	NA	23.5873	NA
A0A1Q9ENY7	-0.55719	0.529739	0.132435	1	0.986291	0.29786	0.147053	FALSE	NA	NA	22.0783	NA	NA	22.0664	21.8609	NA	22.4047	NA	NA	NA	NA	NA	NA	NA	NA	NA	NA	22.215	NA	NA	NA	NA	NA	NA	NA	22.51	22.0067	23.5482	NA	22.8846	NA	NA
A0A1Q9C6S8	0.9065	0.537617	0.179206	1	1	NA	NA	FALSE	NA	NA	NA	NA	NA	NA	NA	NA	NA	NA	NA	NA	NA	NA	NA	NA	NA	21.959	NA	NA	22.8655	NA	NA	NA	NA	NA	NA	NA	NA	NA	NA	NA	NA	NA
A0A1Q9C394	-0.338039	0.544526	0.194226	0.363018	0.766055	0.285972	0.171871	FALSE	NA	24.2196	23.2666	22.8614	NA	22.6975	22.7645	24.1218	23.4192	23.7794	NA	22.8435	NA	23.8487	NA	NA	NA	23.3412	23.2415	23.2469	NA	23.768	22.668	23.9798	23.6946	NA	NA	24.0932	NA	24.3242	24.0447	24.1969	23.5235	NA
A0A1Q9EXK6	-0.541725	0.546317	0.136579	1	0.77041	0.285972	0.138818	FALSE	24.5012	NA	25.2992	25.6539	NA	25.6952	26.1082	NA	26.4126	23.9915	25.4119	25.4174	25.9904	24.6923	24.4401	25.1078	NA	25.7844	24.9339	26.441	24.9125	25.6667	25.3793	24.9703	23.7461	NA	NA	25.2356	24.3466	26.2663	23.2179	26.8096	24.9658	NA
A0A1Q9E0V1	-0.7296	0.552058	0.184019	1	1	NA	NA	FALSE	NA	NA	NA	NA	NA	NA	NA	NA	NA	NA	NA	NA	NA	24.2007	NA	NA	NA	NA	23.7617	24.9561	NA	24.3171	NA	NA	NA	NA	NA	NA	NA	NA	NA	NA	NA	NA
A0A1Q9CTL2	-0.364126	0.555818	0.236071	0.185273	0.954701	0.451228	0.230179	FALSE	28.0035	28.4263	28.0442	27.527	26.6902	27.4138	27.398	28.3002	28.292	28.537	26.7256	28.5412	25.3345	26.6259	27.1652	26.5965	26.914	27.5634	26.7962	26.1627	26.7946	27.5527	26.929	28.5662	27.5125	26.2638	26.7803	27.7078	27.5602	28.8037	28.2666	28.0764	28.9344	NA
A0A1Q9CL26	0.264924	0.561383	0.249405	0.187128	0.843139	0.586793	0.24918	FALSE	23.2051	23.0341	24.2453	24.431	24.5565	24.1465	24.4329	22.8374	23.3881	NA	24.5575	NA	23.8017	NA	NA	24.1739	23.2792	24.4859	24.2704	23.1699	24.3697	23.2575	24.1472	NA	23.7699	24.1498	24.3708	NA	24.2305	23.2707	23.4262	NA	23.3185	NA
A0A1Q9E2E2	-0.330737	0.571945	0.157979	0.457259	0.702621	0.285972	0.1757	FALSE	23.0078	23.6182	NA	24.4519	NA	24.1626	22.9051	23.3554	23.3247	23.7555	24.2796	23.4906	23.5677	24.1252	NA	24.1879	NA	24.1792	23.4091	24.0413	24.4135	24.0906	24.0881	23.9204	NA	24.5224	22.7206	23.2209	23.9323	23.3117	NA	NA	NA	NA
A0A1Q9D068	-0.224149	0.586004	0.197176	0.608775	0.390669	0.31348	0.176505	FALSE	25.3064	25.7623	25.6717	26.0609	25.4449	26.0421	25.6961	25.3419	25.4807	25.276	25.8815	24.9619	25.372	25.5838	24.5541	25.914	24.4947	26.2866	25.9596	26.2337	25.4724	25.6809	25.9063	25.3643	25.2641	26.0706	25.8641	25.1476	25.5764	24.8977	24.9936	25.6563	25.174	NA
A0A1Q9ELL6	-0.10035	0.586004	0.269044	1	0.390669	0.367232	0.210884	FALSE	23.5087	23.7611	23.3265	23.7462	23.3633	23.4135	23.8068	23.5731	23.2391	23.6645	23.6506	23.8922	24.1188	23.8277	23.5615	23.3876	NA	23.7048	23.3358	23.982	23.2654	23.6539	23.9456	23.6149	23.492	23.4194	23.7148	23.5191	23.2897	23.6421	23.7078	23.7569	23.627	NA
A0A1Q9CE92	0.191307	0.589877	0.157976	0.83175	0.442408	0.405811	0.13823	FALSE	26.2274	26.289	25.9511	26.2873	26.2471	26.0781	26.1227	26.0389	25.8023	26.0816	26.6065	25.9337	26.3375	25.9394	26.0456	26.266	26.1455	26.3897	26.2212	25.8945	26.4015	25.7768	26.1655	25.7047	25.9514	26.141	25.8853	25.379	25.9401	25.2313	25.878	25.0918	25.754	NA
A0A1Q9DNB8	0.15401	0.594021	0.435287	0.198007	1	NA	NA	FALSE	NA	23.5252	NA	23.3639	NA	22.9882	NA	NA	NA	NA	NA	NA	NA	23.6887	NA	23.3467	NA	23.441	NA	23.7241	NA	23.4928	23.62	23.7426	NA	23.3467	NA	NA	NA	NA	NA	NA	NA	NA
A0A1Q9CHW8	-0.25295	0.59572	0.169032	1	0.731855	0.29786	0.118823	FALSE	22.5342	22.7588	NA	22.7771	22.7966	22.5525	22.1786	23.1619	22.2982	NA	22.6321	NA	22.17	22.4853	NA	NA	NA	23.0068	22.9815	22.6323	23.0722	22.8681	23.0856	NA	NA	NA	22.0258	NA	22.336	NA	NA	NA	22.218	NA
A0A1Q9CL25	0.32065	0.59572	0.177375	1	0.972236	0.29786	0.0801611	FALSE	NA	NA	NA	24.7199	NA	25.1414	25.5166	NA	25.3132	NA	NA	NA	NA	NA	NA	24.9288	NA	NA	25.1894	25.0979	25.1514	NA	NA	NA	NA	NA	NA	NA	NA	NA	NA	NA	NA	NA
A0A1Q9EP46	-0.375146	0.59572	0.161968	0.761926	0.739326	0.29786	0.155041	FALSE	24.8885	25.3055	24.7101	24.5115	23.5346	24.997	24.6622	24.9791	25.018	25.4218	NA	23.989	23.9955	24.7512	23.9828	24.2697	NA	24.4291	24.4689	24.1675	23.2805	24.3184	23.5659	25.0322	24.7832	23.0681	23.9243	25.4744	24.5711	25.2257	24.4917	25.7655	25.4696	NA
A0A1Q9ESK3	-0.322924	0.59572	0.159168	1	0.664699	0.29786	0.152879	FALSE	24.6274	25.1136	23.3217	25.0818	25.0548	24.815	24.8329	24.8327	24.2871	24.7721	24.6472	25.3612	24.4749	24.5719	NA	24.5432	24.0469	24.9385	24.6976	24.6894	24.4759	24.2468	24.0797	24.4167	24.0969	24.1456	23.1677	23.9754	23.9324	23.4348	NA	23.6091	23.4266	NA
A0A1Q9CE85	-0.40922	0.597913	0.199304	1	1	0.256491	0.19594	FALSE	21.8173	NA	NA	NA	NA	NA	NA	NA	22.1521	NA	NA	NA	NA	22.0662	NA	22.1684	NA	NA	NA	NA	NA	NA	NA	NA	NA	NA	NA	22.6677	NA	22.4557	NA	22.6116	NA	NA
A0A1Q9BWB5	0.314214	0.602088	0.150522	1	0.77041	0.377739	0.142455	FALSE	24.6226	24.0714	24.3081	24.5112	23.6721	24.6078	24.8885	23.8176	24.9502	23.4256	25.488	NA	24.9442	23.831	24.3121	24.9142	24.46	24.4231	24.1382	24.9063	24.8951	24.4666	25.0067	23.4775	24.7573	24.7609	23.5897	23.9243	24.1937	23.3244	23.8421	24.1246	24.2044	NA
A0A1Q9DSM1	0.155816	0.602529	0.301264	0.198007	0.77041	0.653258	0.273618	FALSE	26.3008	25.8547	26.843	26.025	25.8586	26.7529	26.9318	26.1652	26.8427	26.0757	27.1659	25.8043	26.2438	25.6888	25.9698	25.9814	25.6046	26.1767	26.7089	26.5777	26.1781	26.6296	26.3401	26.1811	26.7216	26.4108	26.7343	26.5375	26.9023	27.3477	26.0365	26.9066	26.7015	NA
A0A1Q9DAU1	-0.2451	0.604124	0.16622	1	0.731855	0.302062	0.146841	FALSE	23.1048	22.8456	22.9291	23.1053	NA	22.7727	22.9567	23.2975	22.6082	23.4571	23.0162	NA	23.4241	23.1876	NA	23.3697	NA	22.9302	23.1564	23.5837	23.457	23.5285	23.3392	NA	NA	23.3033	NA	NA	22.3628	NA	NA	NA	22.3306	NA
A0A1Q9CU18	0.28487	0.604144	0.301264	0.201381	0.821583	0.64726	0.29431	FALSE	23.3729	NA	23.7026	22.3278	23.126	NA	23.4782	NA	23.716	22.4098	21.7204	NA	NA	NA	23.1855	NA	NA	22.2697	23.6025	22.3042	22.4902	22.3228	22.2258	23.4391	22.772	22.4076	23.6128	24.0206	23.826	23.9701	23.4241	23.9958	24.2193	NA
A0A1Q9C746	-0.6486	0.604727	0.151182	1	1	0.347956	0.1757	FALSE	NA	NA	NA	NA	NA	NA	21.7876	22.219	22.0078	22.0534	NA	23.5159	NA	NA	NA	NA	NA	NA	NA	NA	NA	NA	NA	NA	NA	NA	NA	NA	22.243	NA	NA	22.8573	NA	NA
A0A1Q9CTZ1	0.5634	0.610149	0.152537	0.922102	0.965617	0.347594	0.0246025	FALSE	22.6673	NA	NA	NA	NA	21.8563	22.1466	NA	21.9223	NA	23.0877	NA	23.0142	NA	NA	NA	NA	21.8664	NA	NA	22.2677	NA	NA	NA	NA	NA	NA	NA	NA	NA	22.0532	NA	22.239	NA
A0A1Q9CAF3	-0.293787	0.612902	0.204301	1	0.846211	0.210579	0.117621	FALSE	23.0651	NA	NA	NA	NA	23.4122	NA	22.6964	NA	NA	22.8974	NA	NA	23.264	NA	22.9757	NA	23.2128	22.631	NA	22.9445	22.969	NA	23.0936	NA	23.8026	NA	NA	NA	NA	NA	NA	NA	NA
A0A1Q9F1M0	-0.303739	0.613337	0.22663	0.2798	0.77041	0.408891	0.216948	FALSE	24.1957	24.2232	24.0671	23.4778	NA	24.1681	24.9627	23.7954	25.2556	24.236	23.262	24.8537	24.0701	24.3324	NA	NA	NA	24.1402	23.4244	24.1316	NA	24.1108	23.5609	24.6223	NA	23.9066	NA	24.399	23.7993	25.0844	23.8249	25.891	24.176	NA
A0A1Q9CPH5	0.8246	0.615752	0.205251	1	1	NA	NA	FALSE	NA	NA	NA	NA	NA	NA	NA	NA	NA	NA	NA	NA	22.491	NA	NA	NA	NA	NA	NA	NA	NA	21.6664	NA	NA	NA	NA	NA	NA	NA	NA	NA	NA	NA	NA
A0A1Q9EYH7	0.380775	0.621057	0.155264	0.922102	0.802185	0.439586	0.223657	FALSE	23.3218	NA	22.7917	NA	22.7519	21.9861	23.1877	22.8074	23.2818	NA	NA	NA	NA	NA	NA	NA	NA	NA	22.6285	NA	NA	NA	NA	NA	22.6496	NA	NA	22.7285	23.4113	23.1555	23.3871	NA	23.0901	NA
A0A1Q9F1I4	-0.1126	0.621188	0.230089	1	0.414125	0.316804	0.171871	FALSE	22.9364	22.9848	23.0689	23.1416	NA	23.0204	22.9259	23.1081	22.7759	23.3253	22.7503	23.4079	23.0704	22.9957	22.87	23.1411	23.1909	22.9303	22.6942	23.0583	22.783	22.7285	22.9776	22.9452	23.13	22.7162	23.2463	23.6014	23.0341	NA	NA	23.1313	23.0932	NA
A0A1Q9EC33	0.401447	0.621708	0.155427	1	0.980761	0.347594	0.0732036	FALSE	21.8629	NA	NA	NA	NA	21.587	22.5815	NA	21.8643	NA	NA	NA	NA	NA	NA	NA	NA	NA	NA	21.6158	NA	NA	NA	NA	NA	NA	NA	NA	21.9589	NA	NA	21.759	22.0093	NA
A0A1Q9C0Z1	-0.185613	0.627101	0.209034	1	0.766055	0.236082	0.129229	FALSE	22.5219	22.5855	22.181	NA	NA	22.3147	22.4225	22.4567	22.3094	22.4856	NA	23.2677	NA	22.6064	NA	NA	NA	22.3378	22.5813	22.211	NA	22.1115	22.1159	22.7305	NA	NA	NA	22.5968	22.3102	NA	NA	22.6519	22.3103	NA
A0A1Q9EGE3	-0.231755	0.628717	0.188552	1	0.77041	0.314359	0.165981	FALSE	NA	NA	23.0728	NA	NA	22.951	NA	23.0836	23.1479	23.1628	NA	23.8243	NA	NA	23.1323	NA	NA	23.0117	22.5286	22.8194	22.4809	22.9364	NA	23.4021	23.4298	NA	NA	23.4274	NA	23.3617	22.921	23.3995	23.1635	NA
A0A1Q9BYG5	0.619557	0.629363	0.157341	0.922102	0.821583	0.316804	0.12995	FALSE	24.3237	23.2306	23.0689	NA	22.8767	23.7899	24.7942	23.4074	24.9521	22.2881	25.4774	24.0909	25.8157	NA	NA	NA	NA	23.8765	24.836	23.5729	23.5081	NA	22.8291	NA	NA	23.0478	23.1836	NA	23.3202	NA	22.7099	22.566	23.4428	NA
A0A1Q9CNN8	-0.399895	0.630453	0.176095	1	0.77041	0.315227	0.171076	FALSE	27.5614	27.5288	27.6956	26.2882	26.2675	27.0555	27.1818	27.6904	27.9755	27.664	26.222	27.9003	26.7984	27.4461	26.7894	26.8146	26.3081	26.4375	26.7252	27.0909	25.552	27.2645	26.5576	28.1687	27.5662	26.8049	27.1289	28.1623	27.2784	28.6615	28.3776	28.7244	28.4002	NA
A0A1Q9DD85	-0.178354	0.630453	0.204301	1	0.693919	0.315227	0.152879	FALSE	NA	NA	23.5197	24.3129	24.1249	23.9008	23.7676	24.2223	23.5899	24.3081	24.3376	NA	NA	23.8693	NA	23.8979	NA	24.2486	24.2282	24.2014	23.8175	24.3614	24.232	NA	NA	NA	24.0637	23.8032	23.824	NA	NA	NA	23.7715	NA
A0A1Q9EAD1	0.7215	0.631905	0.157976	1	0.975581	0.408891	0.15472	FALSE	NA	21.3335	NA	NA	NA	21.231	21.4279	NA	NA	NA	NA	NA	21.3703	NA	NA	NA	NA	NA	NA	20.7892	21.803	NA	21.3866	NA	23.2092	NA	NA	NA	NA	NA	NA	NA	NA	NA
A0A1Q9DCN8	-0.363689	0.637502	0.212219	0.478127	0.895534	0.429752	0.333469	FALSE	NA	23.2079	NA	NA	NA	22.6435	22.404	22.7571	21.794	22.6811	NA	23.1741	NA	NA	NA	NA	NA	NA	NA	22.4667	NA	NA	NA	22.8696	NA	NA	NA	22.7049	NA	NA	NA	22.914	23.1839	NA
A0A1Q9CGZ9	0.187727	0.637717	0.159429	1	0.664699	0.441951	0.130744	FALSE	23.3546	NA	23.4722	23.1644	NA	23.4697	23.6674	22.9049	23.9716	23.4251	23.6556	23.6604	23.9192	22.8629	23.4086	23.1771	NA	23.3113	23.2419	23.5331	22.6136	23.1708	23.5286	23.1301	23.4788	23.3708	23.1892	23.3972	23.5551	23.626	23.262	23.1245	23.8258	NA
A0A1Q9BTI2	0.639917	0.638478	0.15962	1	1	0.448487	0.315605	FALSE	NA	24.3441	NA	NA	NA	NA	NA	NA	NA	NA	25.6081	24.4423	NA	NA	24.6208	NA	NA	NA	NA	NA	NA	NA	NA	24.6372	NA	NA	NA	NA	NA	NA	NA	NA	NA	NA
A0A1Q9CHQ4	-0.391176	0.645966	0.161491	1	0.715511	0.332063	0.154968	FALSE	26.3871	26.6877	26.1958	26.158	25.9273	26.3608	27.0198	27.0774	26.7744	27.3541	25.2822	27.9308	26.5746	26.095	25.2015	25.717	24.7735	25.8706	25.8125	26.0792	24.8348	25.6103	25.3912	26.489	26.3452	25.5597	26.3433	26.9795	26.5683	26.7291	26.8554	26.7257	26.951	NA
A0A1Q9CCH8	-0.234533	0.646545	0.217068	1	0.43103	0.367232	0.198654	FALSE	23.9824	24.8107	24.5762	24.2167	24.179	23.9457	24.2014	24.6921	24.4937	24.5326	23.6283	NA	23.3707	NA	23.9749	24.6349	24.8283	24.2597	23.8074	23.4659	23.8411	23.9046	23.5353	24.8753	NA	23.6394	23.6849	25.0262	24.659	24.3834	24.2562	24.5424	24.8625	NA
A0A1Q9CR36	0.333226	0.650851	0.162713	0.922102	0.782666	0.434783	0.168664	FALSE	22.9565	22.6983	23.8929	23.2396	NA	23.6395	24.1209	NA	NA	NA	23.8069	23.4634	23.8659	23.2707	NA	22.67	NA	NA	23.2339	NA	23.2902	NA	23.6531	NA	23.9796	NA	23.9417	23.8928	23.5539	NA	22.9163	NA	NA	NA
A0A1Q9F469	-0.62445	0.651204	0.217068	1	1	NA	NA	FALSE	NA	22.1529	NA	NA	NA	22.9618	22.084	22.684	NA	NA	NA	23.0351	NA	NA	NA	NA	NA	NA	NA	NA	NA	NA	NA	NA	NA	NA	NA	NA	NA	NA	NA	NA	NA	NA
A0A1Q9DYA7	-0.203623	0.651774	0.217258	0.922102	0.772654	0.256987	0.156889	FALSE	NA	22.8818	NA	22.9765	NA	22.6168	22.4073	NA	22.4192	22.6579	NA	NA	NA	NA	NA	22.6504	NA	22.6786	22.4233	23.2232	22.9214	22.8225	22.7044	22.5758	NA	NA	NA	22.3029	NA	NA	NA	NA	22.3345	NA
A0A1Q9DYX5	-0.337052	0.651774	0.217258	1	0.933793	0.256987	0.120911	FALSE	NA	22.9034	NA	22.7862	NA	21.9924	NA	NA	21.8513	22.2947	NA	NA	NA	22.4565	NA	NA	NA	22.2237	NA	21.9687	22.1772	NA	22.0856	NA	NA	NA	NA	NA	NA	NA	NA	NA	NA	NA
A0A1Q9EV90	-0.354262	0.660661	0.194386	1	0.77041	0.33033	0.182877	FALSE	23.6027	24.853	24.7632	23.8371	23.3403	23.3276	23.707	24.423	24.3382	24.1552	NA	24.3172	22.8152	24.5743	24.4577	24.0136	23.9421	24.0683	23.4595	23.6309	23.5452	23.671	23.0487	25.2134	23.2964	23.8175	24.0681	25.5425	24.9521	24.6155	24.9341	25.2322	25.3536	NA
A0A1Q9DQK0	0.438421	0.664314	0.221438	0.459462	0.812245	0.430994	0.17983	FALSE	24.2064	NA	23.8611	22.5432	23.1672	23.2784	24.5386	NA	24.5206	NA	23.2621	NA	23.2964	22.2495	22.4542	NA	NA	23.034	24.3579	NA	22.2189	NA	22.1951	NA	NA	22.7281	23.2528	23.0529	22.8145	NA	NA	23.8962	23.5567	NA
A0A1Q9EFM0	-0.234212	0.664314	0.221438	1	0.870407	0.238507	0.151941	FALSE	NA	23.0817	NA	NA	NA	NA	23.1183	23.2518	22.6987	22.8279	NA	23.0318	NA	NA	NA	22.9859	NA	23.4568	NA	22.9162	NA	NA	22.978	NA	NA	NA	NA	NA	22.719	NA	NA	23.3496	NA	NA
A0A1Q9CCF8	0.384671	0.668769	0.167192	1	0.77041	0.409697	0.162314	FALSE	23.7807	22.8598	23.8704	23.7281	NA	23.8412	23.9785	22.843	23.8334	22.8926	24.5343	NA	24.8705	23.2597	24.1735	24.0723	NA	24.1271	24.1343	23.8693	24.3744	23.8084	24.2574	NA	22.8371	24.3107	23.3418	22.7531	23.082	23.3013	NA	22.3965	22.3802	NA
A0A1Q9CJS6	-0.433136	0.668769	0.167192	1	0.77041	0.36553	0.187003	FALSE	22.7487	23.1286	NA	NA	NA	23.0073	21.8456	23.9264	22.3951	23.7273	NA	NA	NA	NA	22.9675	NA	NA	22.4479	22.258	NA	22.7291	22.4669	22.1603	NA	23.4939	NA	NA	22.2885	22.0662	NA	NA	NA	22.9941	NA
G9I8R3	0.327128	0.668769	0.167192	1	0.64243	0.383562	0.16018	FALSE	31.0938	30.3912	31.8404	30.3805	30.6719	30.7363	31.4269	30.7848	31.6069	31.102	30.635	31.2582	31.2057	30.8487	30.9623	30.4051	31.154	30.4236	31.1589	30.8611	30.5837	30.9474	30.7821	31.5139	31.9047	30.589	31.6509	31.8755	31.8825	32.2686	32.4158	32.2032	32.2116	NA
A0A1Q9EQ68	-0.451903	0.668769	0.167192	1	0.77041	0.363636	0.168664	FALSE	23.335	24.4734	NA	NA	NA	NA	23.9977	24.9171	24.7245	25.04	NA	25.4211	24.0301	24.2245	NA	NA	24.1516	NA	NA	24.2242	NA	23.1134	23.4394	24.5391	NA	NA	NA	NA	24.4135	24.7493	25.0882	25.5526	24.3821	NA
A0A1Q9EUD9	0.469662	0.668769	0.167192	1	0.846623	0.403071	0.13947	FALSE	23.3473	NA	NA	NA	NA	NA	22.8696	NA	23.5116	NA	NA	23.1131	NA	NA	NA	22.8406	NA	NA	23.2227	NA	NA	23.0017	NA	NA	23.533	NA	NA	NA	23.6544	NA	24.4793	23.635	24.3202	NA
A0A1Q9F306	0.213741	0.668769	0.167192	1	0.506971	0.422164	0.151744	FALSE	23.9332	23.8569	24.1304	24.7241	24.5928	24.3066	24.4022	24.122	23.6202	24.0138	24.6714	23.6654	24.5812	23.8211	24.2705	24.2668	24.8225	24.3648	24.5592	24.2438	24.5443	24.1896	24.4755	23.274	NA	24.8377	24.2427	23.8075	24.1508	NA	24.1204	24.044	23.9432	NA
A0A1Q9DQ26	0.5971	0.672154	0.224051	1	1	NA	NA	FALSE	23.0546	22.5078	NA	NA	NA	NA	NA	22.4072	NA	NA	NA	NA	NA	NA	NA	NA	NA	NA	NA	NA	NA	NA	NA	NA	NA	NA	NA	NA	NA	NA	NA	NA	NA	NA
A0A1Q9EGG1	0.29234	0.673429	0.168357	1	0.766055	0.460682	0.151744	FALSE	23.2402	22.369	23.3313	NA	NA	NA	23.6066	22.9982	24.141	23.05	NA	NA	NA	NA	NA	NA	NA	NA	22.91	22.7375	23.0475	22.9745	22.7308	23.0592	NA	NA	23.0826	23.459	23.4545	NA	NA	23.3586	23.3864	NA
A0A1Q9EER8	0.6528	0.675408	0.168852	1	1	0.507712	0.278717	FALSE	NA	NA	NA	NA	NA	NA	NA	NA	NA	23.1895	NA	NA	24.2349	NA	NA	NA	NA	NA	NA	NA	NA	23.2072	23.4674	NA	NA	NA	NA	NA	NA	NA	NA	NA	NA	NA
A0A1Q9EQX2	0.507579	0.675408	0.168852	1	1	0.442346	0.233855	FALSE	22.5157	NA	NA	NA	NA	21.802	23.0529	NA	22.6039	NA	NA	NA	NA	NA	NA	NA	NA	NA	22.324	NA	NA	NA	NA	NA	23.09	NA	NA	22.3065	22.1583	NA	NA	NA	22.188	NA
A0A1Q9D3P0	0.387579	0.676631	0.169158	0.922102	0.794146	0.438394	0.176503	FALSE	NA	NA	24.2366	NA	NA	23.3556	23.6773	NA	22.7181	NA	24.0688	NA	NA	NA	NA	23.8434	NA	23.602	23.5467	22.5791	23.5126	NA	23.6544	NA	23.0513	22.9687	24.2296	22.794	23.5918	NA	23.0713	NA	NA	NA
A0A1Q9ERC6	0.360317	0.676631	0.169158	1	0.766055	0.41847	0.162314	FALSE	23.416	22.3563	24.1875	NA	NA	23.4722	23.4218	23.0342	24.3003	23.251	23.3102	NA	NA	22.4102	NA	NA	NA	23.1883	23.6448	23.1554	NA	23.3809	23.2429	24.0223	23.9705	23.0291	23.8819	23.9425	24.3157	24.4055	23.5397	24.7719	24.0954	NA
A0A1Q9C038	-0.242033	0.678426	0.20618	1	0.561967	0.339213	0.189025	FALSE	24.3015	24.4338	24.71	24.0893	23.938	24.7736	25.0537	24.08	25.0784	23.8771	23.6701	NA	23.249	24.1296	24.1929	24.3613	23.3228	24.5124	24.2524	24.8462	23.9833	24.4912	24.1439	23.6551	NA	24.2125	23.8276	24.5534	24.1233	24.4592	NA	25.2364	24.2337	NA
A0A1Q9DUB3	-0.538933	0.679889	0.22663	1	1	NA	NA	FALSE	NA	NA	NA	NA	NA	NA	NA	22.8902	NA	NA	NA	NA	NA	NA	NA	NA	NA	NA	NA	NA	22.1821	NA	22.2859	NA	NA	NA	NA	NA	22.5858	NA	NA	NA	NA	NA
A0A1Q9EBZ7	-0.158777	0.682612	0.227537	0.799436	0.681165	0.316804	0.201162	FALSE	24.2844	24.0751	24.0745	24.2047	NA	24.3357	23.9903	23.824	23.3529	24.0457	23.8668	NA	NA	23.8404	24.1734	24.0759	NA	24.555	23.5207	24.4552	23.7778	23.7144	24.1065	23.9829	24.219	23.9559	NA	23.8985	NA	24.1397	NA	24.328	NA	NA
A0A1Q9EGS3	-0.398694	0.683286	0.170821	1	0.710765	0.347594	0.182431	FALSE	NA	NA	22.55	NA	NA	23.7399	23.5205	24.1707	24.3519	24.7074	24.0444	24.6425	23.5204	NA	23.7854	NA	NA	23.6712	NA	23.2724	23.0263	23.5635	23.416	NA	23.5852	NA	NA	NA	23.0974	22.9709	22.9823	NA	NA	NA
A0A1Q9C1M6	0.1645	0.684794	0.171199	1	0.596254	0.451228	0.136313	FALSE	24.3427	24.1075	23.6576	23.8638	NA	23.758	23.9435	23.7194	23.7124	23.546	23.9841	NA	23.4363	23.8265	24.1214	24.0123	23.6387	24.0016	24.0803	23.8788	24.1459	23.5806	24.0847	23.7229	23.6013	23.9741	23.9353	23.4021	23.9423	23.4984	NA	23.0688	23.8018	NA
A0A1Q9C8P6	0.263943	0.687016	0.171754	1	0.712422	0.413443	0.165145	FALSE	24.7353	24.8151	24.7311	24.7937	25.0741	24.6915	25.0806	25.2325	25.0964	24.7004	24.379	NA	NA	24.345	24.876	24.2346	NA	24.4565	25.2503	23.9041	25.3953	24.4965	24.6792	24.1902	24.0172	23.6327	24.6749	25.4105	24.9655	NA	25.3468	25.2888	24.4347	NA
A0A1Q9DT94	-0.136684	0.688312	0.279682	1	0.422096	0.458874	0.24918	FALSE	25.674	26.1603	25.1273	25.9457	25.9471	26.0211	25.8891	26.3239	25.447	26.1055	25.6382	26.2249	25.4952	25.6008	25.3687	25.6798	25.6475	25.8782	25.7893	25.5282	25.9034	25.5722	25.6084	25.3407	26.1009	25.5993	25.0812	25.1013	25.3763	25.4224	25.2915	24.9298	25.44	NA
A0A1Q9DCV9	0.213375	0.689562	0.172391	1	0.77041	0.406763	0.110224	FALSE	NA	NA	NA	22.2365	NA	22.2868	22.283	NA	22.2006	21.7605	22.502	NA	NA	NA	NA	NA	NA	22.2185	22.5527	NA	NA	22.0737	22.5772	22.3306	NA	22.5848	22.2321	NA	22.7534	NA	NA	22.1944	22.2918	NA
A0A1Q9DWP1	0.188033	0.689562	0.172391	1	0.725364	0.45563	0.154098	FALSE	23.744	23.4639	23.473	23.6912	23.314	23.2121	23.696	23.0139	23.4974	23.7176	23.4481	NA	23.4264	23.4554	23.9313	23.5871	24.2973	23.4083	23.4416	23.9352	24.0107	23.7776	23.7799	23.4235	23.591	23.5336	23.1231	23.0784	23.1621	22.6788	23.4262	22.9314	23.5302	NA
A0A1Q9F0H8	0.221987	0.689643	0.212219	0.689584	0.689643	0.508373	0.196493	FALSE	25.9167	25.5869	26.2177	NA	NA	25.8715	26.0983	25.6676	26.3813	25.7425	25.4339	26.4205	26.5116	26.386	26.2975	NA	26.9334	25.5814	26.0746	26.2287	25.9686	26.2357	26.0955	26.0161	NA	24.7055	NA	NA	25.8239	26.2706	26.1408	26.131	25.9691	NA
A0A1Q9EYF0	0.698	0.693148	0.231049	1	1	NA	NA	FALSE	NA	NA	NA	NA	NA	NA	NA	NA	NA	NA	22.2244	NA	NA	NA	NA	NA	NA	21.1229	NA	NA	21.4174	NA	NA	NA	NA	NA	NA	NA	NA	NA	NA	NA	NA	NA
A0A1Q9DBB9	0.318911	0.695631	0.173908	1	0.790256	0.432229	0.155041	FALSE	23.8541	24.3657	23.7254	NA	24.2052	24.2094	24.4822	23.8153	24.793	24.336	NA	NA	NA	NA	NA	NA	NA	NA	24.5134	23.948	NA	NA	23.5395	NA	24.683	NA	NA	23.4934	23.5204	23.5932	24.7237	23.4624	24.4003	NA
A0A1Q9DLC5	0.171887	0.699977	0.179206	0.903187	0.524983	0.498271	0.155041	FALSE	24.8752	24.994	24.9013	24.6063	25.0112	25.2253	24.837	25.189	24.864	25.2888	25.6174	25.1754	25.4788	24.7914	24.8177	24.5579	25.1141	25.2123	25.1636	25.0404	25.2792	25.0716	25.2277	24.5855	24.7568	25.0792	25.0852	24.4694	25.1499	24.8727	24.8985	23.9882	24.8761	NA
A0A1Q9E9L5	0.136396	0.699977	0.185488	0.922102	0.524983	0.507712	0.138135	FALSE	25.1459	25.1494	24.5733	24.6636	24.7885	24.697	24.7736	24.4904	24.8528	24.6206	25.156	24.6516	25.022	24.4926	24.7713	24.9311	24.7246	24.9347	24.9045	24.8349	25.2807	24.7444	24.8069	24.8058	25.2204	24.9872	24.6325	24.5203	24.4269	24.4401	24.7188	24.4135	24.6083	NA
A0A1Q9C5F4	0.0870213	0.706291	0.353145	0.192574	0.766055	0.786277	0.301845	FALSE	25.4827	25.0514	25.2426	25.2206	24.6909	25.524	25.2656	25.034	24.6793	25.0328	25.6229	25.3081	25.5371	25.1834	25.3511	25.2079	25.0918	25.2914	25.2792	25.5412	25.7027	25.1417	25.38	24.8812	25.7711	25.5064	25.3878	24.9797	25.3035	25.1558	24.7274	24.8098	25.0124	NA
A0A1Q9CMG7	0.0858875	0.707169	0.447924	0.176792	0.829991	0.883085	0.408603	FALSE	26.1505	25.7309	26.5385	25.5033	25.1466	25.9161	26.3186	25.5586	26.5253	25.5994	26.1079	25.93	26.5479	24.9978	25.7859	25.2424	25.4417	25.8909	26.0198	26.0797	25.1827	26.4469	26.3554	25.9684	NA	25.5275	25.9286	26.216	26.1131	26.8534	26.063	27.7635	26.3735	NA
A0A1Q9CGS8	-0.31898	0.709552	0.209392	1	1	0.354776	0.0986367	FALSE	NA	NA	NA	22.7082	NA	22.6047	22.5031	NA	22.0061	NA	22.27	22.479	NA	NA	NA	NA	NA	NA	NA	NA	22.0284	NA	NA	NA	NA	NA	NA	NA	22.584	NA	NA	NA	NA	NA
A0A1Q9F3I0	-0.120124	0.713304	0.360561	0.490821	0.713304	0.592128	0.323445	FALSE	27.235	27.0988	26.4997	27.9903	27.6047	27.7121	27.68	27.7943	27.5891	27.9664	27.1869	28.0456	27.6488	27.056	26.8118	27.25	27.1655	27.6701	27.5652	27.2602	27.7258	27.5813	27.7183	26.5889	27.338	27.4318	26.6955	26.8938	27.2517	26.9185	27.0757	26.8219	26.6262	NA
A0A1Q9CTV8	-0.223493	0.715611	0.209075	1	0.697615	0.357805	0.17983	FALSE	23.552	23.9993	NA	23.9179	23.9018	NA	22.7884	23.7588	23.6273	23.754	22.639	23.1634	23.4699	24.0169	23.5365	NA	NA	23.3627	23.4385	23.5677	23.8465	24.3871	24.4612	23.6776	23.8226	23.9407	NA	23.5001	23.4432	NA	23.5796	NA	23.3185	NA
A0A1Q9CX33	0.5753	0.71719	0.280923	0.478127	1	NA	NA	FALSE	NA	NA	NA	NA	NA	NA	22.2352	NA	22.2659	NA	22.1907	NA	22.4976	NA	NA	NA	NA	NA	NA	NA	22.9131	22.168	23.3619	NA	NA	NA	NA	NA	23.6499	NA	NA	NA	22.8321	NA
A0A1Q9D583	0.340062	0.717594	0.179398	0.922102	0.775444	0.408891	0.135502	FALSE	23.3619	22.8225	22.5501	NA	23.544	22.2811	22.9156	NA	22.2163	NA	23.693	NA	NA	22.7577	NA	22.9361	NA	22.6085	23.1289	22.804	23.5248	22.4664	23.0313	NA	22.4892	NA	NA	22.5098	23.5845	NA	21.8203	NA	NA	NA
A0A1Q9EIT0	-0.142522	0.725506	0.241835	1	0.77041	0.282132	0.154206	FALSE	23.2176	NA	23.1291	NA	NA	23.5853	23.3621	23.4726	NA	23.5614	NA	NA	NA	NA	23.3756	23.2967	NA	23.4589	22.9317	23.4535	23.2389	NA	23.4462	NA	NA	23.4655	NA	23.2257	NA	23.5937	NA	23.0198	23.4651	NA
A0A1Q9CZA7	-0.155724	0.725806	0.278044	0.83175	0.446978	0.483871	0.24918	FALSE	25.8876	26.4708	25.7066	25.8706	25.4868	26.0132	25.247	25.9652	25.2557	26.1895	26.0464	25.4555	26.3885	25.9963	25.9602	25.7891	26.1152	25.8375	25.4085	25.9991	25.6574	25.8736	25.8544	25.7221	25.4616	26.1205	25.3334	25.1419	25.017	24.8585	25.3314	25.1032	25.377	NA
A0A1Q9D987	-0.307769	0.727273	0.20443	0.827425	0.790879	0.363636	0.207342	FALSE	23.3691	23.7242	NA	23.8418	NA	23.8724	23.6407	23.7241	23.4255	22.8003	NA	NA	NA	22.9293	NA	23.3419	NA	24.1246	23.918	23.0566	22.4714	NA	22.4433	23.3006	NA	NA	NA	24.0214	23.4343	24.0974	NA	23.8181	23.5449	NA
A0A1Q9DLK3	-0.325973	0.731061	0.217068	1	1	0.36553	0.217652	FALSE	22.2096	22.6338	NA	NA	NA	23.0056	NA	NA	NA	NA	NA	NA	NA	NA	NA	NA	NA	23.0708	22.7913	23.108	NA	22.7235	22.7462	NA	NA	NA	NA	NA	NA	NA	NA	NA	NA	NA
A0A1Q9CA83	0.19379	0.731799	0.230089	0.427461	0.766055	0.548849	0.207685	FALSE	24.9094	25.2158	24.9592	24.7208	25.4162	24.4766	25.0547	25.3092	25.2793	25.3085	24.5614	25.6985	24.6853	24.4967	25.4426	24.6179	26.3429	24.7715	24.9459	24.4076	24.7906	24.4783	24.6738	25.1082	24.6843	NA	24.7014	25.0155	24.8591	24.9245	25.4902	24.5977	25.3984	NA
A0A1Q9C990	-0.279027	0.732468	0.226182	0.925461	0.739326	0.366234	0.198545	FALSE	24.557	25.5136	24.3738	24.0861	24.6448	24.3262	23.8526	25.1704	24.9826	NA	NA	25.5419	23.7953	25.2676	NA	24.6894	NA	23.9938	24.1138	23.4456	NA	24.1519	24.3019	24.9008	24.0022	24.0256	NA	23.9763	23.7791	24.8811	24.9248	24.8016	24.3413	NA
A0A1Q9CFJ4	-0.4065	0.734463	0.205251	1	1	0.367232	0.207342	FALSE	NA	23.3729	NA	NA	NA	NA	NA	NA	NA	NA	23.0755	NA	NA	23.7224	NA	NA	NA	NA	NA	NA	NA	23.2674	NA	23.2046	22.8783	NA	NA	22.981	NA	22.5181	NA	NA	22.3599	NA
A0A1Q9CLB4	-0.308477	0.734463	0.211752	1	0.77041	0.367232	0.201046	FALSE	24.5965	24.6447	23.1855	24.0272	23.8399	24.1818	24.4796	24.6431	24.7929	24.2145	23.2601	NA	23.7315	24.0581	23.6262	23.3261	NA	24.0046	24.0443	22.983	22.7721	23.4278	22.8481	24.1468	NA	NA	NA	NA	23.0997	24.3047	NA	23.95	23.6258	NA
A0A1Q9DIM7	-0.175837	0.735444	0.230089	1	0.766055	0.367722	0.197218	FALSE	NA	23.1293	22.7845	23.0249	23.0114	22.9777	22.5265	22.9697	22.5574	22.5699	23.2221	NA	22.987	NA	22.9565	23.4983	NA	23.3506	22.8091	22.8806	NA	23.2529	23.392	NA	NA	22.9961	NA	NA	22.4034	NA	NA	22.7991	NA	NA
A0A1Q9E5K3	-0.259755	0.738477	0.216047	1	0.77041	0.369239	0.2001	FALSE	24.6306	25.013	24.082	23.5687	23.5757	23.9775	23.8497	24.8089	24.8163	24.7961	NA	24.6555	NA	24.8676	24.8184	24.0056	23.7612	23.8531	23.6331	23.7784	23.3191	24.2873	23.4668	24.5718	24.5264	23.3872	23.7348	24.5886	23.8007	24.8214	24.684	24.7086	24.7386	NA
A0A1Q9DJS7	0.0480754	0.741091	0.453069	0.185273	0.77041	0.937539	0.408603	FALSE	27.3809	27.4424	27.2924	27.4468	26.7743	27.4362	27.5051	26.973	26.9641	27.3244	27.6163	26.6435	27.5252	27.0596	27.3341	27.3206	27.1584	27.4562	27.362	27.5313	27.5555	27.06	27.529	27.1375	26.8501	27.455	26.9973	26.5958	26.8778	26.7595	26.7436	26.7073	26.8471	NA
A0A1Q9CYI1	0.406875	0.745682	0.18642	1	1	0.376736	0.0527697	FALSE	NA	NA	NA	23.1654	23.6126	NA	NA	NA	23.3255	NA	NA	NA	NA	NA	NA	NA	NA	NA	NA	NA	23.7932	23.1704	23.5678	NA	NA	NA	NA	NA	NA	NA	NA	NA	NA	NA
A0A1Q9DHQ1	0.338027	0.745682	0.18642	0.922102	0.766055	0.454545	0.17713	FALSE	23.2942	NA	25.3995	24.8307	25.0437	24.8514	24.7763	24.3801	24.5684	23.0436	24.9645	25.1769	23.7863	NA	NA	24.5633	24.8744	24.6655	24.8991	23.7167	25.1192	24.1027	24.5937	NA	NA	24.5666	24.7835	24.9363	25.8699	24.9721	24.7317	23.8335	24.873	NA
A0A1Q9DIL6	-0.324404	0.745682	0.18642	1	0.784177	0.382118	0.176503	FALSE	NA	NA	NA	NA	NA	22.4279	22.2984	22.515	21.5816	22.8852	22.4948	22.8042	NA	NA	NA	NA	NA	21.9849	22.0303	NA	21.5838	NA	NA	NA	NA	NA	NA	NA	22.6804	NA	22.1442	21.9998	22.0806	NA
A0A1Q9DML7	0.377533	0.745682	0.18642	1	0.85358	0.460404	0.197218	FALSE	NA	NA	NA	NA	NA	22.1994	22.0479	NA	22.5149	22.5316	NA	NA	23.3522	NA	NA	NA	NA	21.905	22.5584	22.6935	NA	22.4548	22.7676	NA	NA	NA	NA	NA	NA	NA	NA	21.8397	NA	NA
A0A1Q9DKA2	-0.275304	0.746572	0.227537	1	0.707298	0.373286	0.215408	FALSE	24.1031	24.2012	24.4788	23.6121	24.4358	24.1942	24.4109	24.7796	25.0606	24.602	NA	25.1436	23.7586	24.4526	24.2214	24.2142	NA	23.9763	23.6197	24.0824	23.1384	23.9462	23.392	24.8408	NA	23.9298	24.0574	25.0164	24.1391	25.2483	24.7409	25.5055	25.3661	NA
A0A1Q9ECP3	0.145434	0.746875	0.276874	0.48654	0.746875	0.63	0.248126	FALSE	25.6408	25.7171	25.6582	26.0394	25.8941	25.6924	25.807	25.4892	25.345	25.3983	26.0207	25.1303	26.3509	25.3364	25.7701	26.3057	25.6098	26.1785	25.9942	25.5942	26.197	25.7618	25.9214	25.2659	25.3666	26.1072	25.6597	25.3078	25.4098	24.9959	25.478	24.9555	25.2044	NA
A0A1Q9CJL3	-0.166786	0.748009	0.249336	1	0.794146	0.274621	0.112561	FALSE	NA	NA	NA	NA	NA	22.4132	NA	NA	22.4729	22.7998	22.4415	22.9102	22.2671	NA	NA	NA	NA	22.4639	22.3375	22.4565	NA	22.5144	22.4778	NA	NA	22.5488	NA	NA	NA	NA	22.5226	NA	NA	NA
A0A1Q9E1R5	-0.104827	0.753189	0.30246	0.989819	0.482262	0.502126	0.257403	FALSE	24.3129	24.6663	24.1305	24.5821	24.1759	24.0415	24.2051	24.4945	24.4895	24.7059	24.0647	24.7669	24.4871	24.4852	24.4672	24.8176	25.0578	24.4544	24.344	24.6043	24.26	24.6345	24.3657	24.6222	25.2944	24.6633	24.1967	24.201	24.0938	24.1818	24.6457	24.3483	24.4136	NA
A0A1Q9E3J0	0.134949	0.753639	0.276736	0.427461	0.753639	0.658144	0.241184	FALSE	25.6624	25.4376	26.1412	25.4839	25.411	25.3657	25.4333	25.4822	25.3004	25.7387	25.6161	25.8633	25.7327	25.4962	25.5857	25.3678	25.399	25.3237	25.4414	25.7943	25.677	25.6517	25.782	25.8338	26.4582	25.9443	26.3544	26.1551	26.3645	25.9747	26.2275	25.9536	26.2531	NA
A0A1Q9D1F0	-0.2683	0.758413	0.210154	1	0.843068	0.379206	0.176503	FALSE	22.4069	NA	NA	NA	NA	NA	NA	22.677	22.9919	NA	NA	NA	NA	NA	NA	22.9576	NA	22.5976	NA	23.2657	22.1648	22.8725	23.0442	NA	NA	22.9762	NA	NA	22.5984	NA	NA	NA	22.5306	NA
A0A1Q9E583	0.321657	0.758841	0.18971	1	0.695097	0.448487	0.17936	FALSE	24.0427	22.9834	24.1987	NA	NA	23.3496	24.5155	24.0542	24.7364	23.9824	NA	24.5721	24.6929	23.4197	23.4879	22.7372	23.7529	23.3805	23.9579	23.2932	23.2734	24.0577	23.0671	23.8435	24.4321	NA	NA	24.1463	24.3426	24.8473	24.5493	24.4726	24.5935	NA
A0A1Q9EJH2	0.295269	0.758841	0.18971	1	0.697615	0.450539	0.176538	FALSE	24.9968	24.163	24.8169	23.3601	23.6651	23.4188	24.4438	24.2124	24.5005	24.3523	23.4409	24.2326	24.2627	23.9602	24.2456	24.0084	24.1413	23.6239	23.7614	23.9584	24.1282	23.9849	23.7246	24.849	25.0357	23.1895	24.6109	25.0393	25.1446	24.4493	25.0035	25.2608	25.2889	NA
A0A1Q9E4I5	0.240318	0.760293	0.190073	1	0.695097	0.473662	0.168664	FALSE	25.2389	24.8043	25.1571	24.4501	24.8348	24.4801	26.1167	24.7318	25.675	24.953	24.8676	NA	24.9721	25.4585	25.2119	24.3344	24.4082	24.4144	25.4274	24.86	24.2215	24.7856	24.7463	24.89	24.3418	24.4781	24.8415	23.9272	24.4247	24.6845	24.1475	24.6224	24.6434	NA
A0A1Q9ER05	-0.2411	0.762032	0.341068	1	1	0.254011	0.14309	FALSE	NA	NA	NA	NA	NA	NA	NA	23.0883	22.688	22.815	NA	NA	NA	NA	NA	NA	NA	NA	NA	NA	NA	22.8513	NA	NA	NA	NA	NA	NA	NA	NA	NA	NA	22.6662	NA
A0A1Q9C7H6	-0.111602	0.76256	0.315522	1	0.398377	0.508373	0.274502	FALSE	24.5575	24.6937	23.9378	24.5554	24.674	24.5409	24.2057	24.3076	24.3039	24.5648	24.5143	24.52	24.8235	24.6141	24.3282	24.541	24.8811	24.7164	24.5707	24.7203	24.4652	24.5572	24.601	24.1153	24.3958	24.5215	23.6202	23.8995	23.8899	24.004	24.0717	24.1369	23.7089	NA
A0A1Q9ENV6	0.184779	0.77041	0.272173	0.48654	0.77041	0.627306	0.2475	FALSE	24.9329	25.0362	25.5037	25.0026	25.3902	24.7034	25.4675	25.15	25.3685	24.9082	24.4985	25.5149	25.1778	25.9485	26.1785	26.2559	25.9789	24.7508	25.3978	25.8759	26.1302	25.7554	25.8211	24.8923	25.128	26.0264	25.7536	25.5764	25.7868	25.3001	25.9846	25.0799	25.7806	NA
A0A1Q9CA93	0.677367	0.772477	0.257492	1	1	NA	NA	FALSE	NA	NA	NA	NA	NA	NA	NA	NA	22.5853	NA	NA	NA	NA	NA	NA	NA	NA	22.3776	NA	NA	23.7791	NA	22.8005	NA	NA	NA	NA	NA	NA	NA	NA	NA	NA	NA
A0A1Q9F1T2	0.140845	0.774493	0.193623	1	0.766055	0.432344	0.0612817	FALSE	23.0753	NA	23.3633	23.0184	NA	NA	23.1048	NA	23.136	NA	NA	NA	NA	NA	23.2462	23.097	NA	23.1378	23.1813	23.0026	23.1891	22.8784	23.1289	23.2103	NA	NA	23.3385	23.2506	23.575	23.0021	NA	23.1183	23.0854	NA
A0A1Q9CHZ1	-0.0968537	0.775458	0.327079	1	0.348448	0.516972	0.275775	FALSE	23.8044	24.0907	23.7249	23.7244	23.4754	23.9243	23.4785	23.8229	23.3191	23.6178	23.5144	23.9533	23.5034	23.9963	23.7597	23.8984	24.2286	23.8479	23.7595	23.8156	24.0355	23.8325	23.8366	23.6582	24.2764	23.9	23.8009	23.4371	23.4978	NA	23.3099	23.1207	23.2206	NA
A0A1Q9DK93	0.1325	0.781561	0.229731	1	0.547192	0.586171	0.186899	FALSE	24.7068	24.5072	24.9814	24.6913	24.6696	24.8394	24.9373	24.8063	24.6393	24.8874	24.7241	25.3614	24.4651	24.4275	24.9722	24.5925	NA	25.0498	25.1785	24.8517	24.9819	24.5767	24.9115	24.3462	NA	24.5729	25.0834	25.0364	25.3314	24.8121	24.4898	24.6509	25.1743	NA
A0A1Q9EXN6	-0.295383	0.784177	0.249587	0.707927	0.784177	0.45563	0.24654	FALSE	25.2851	25.3738	24.2343	24.2284	24.8267	24.3293	25.3906	25.5239	25.4138	25.4743	NA	25.6314	NA	24.8668	NA	24.5165	24.3714	24.7313	24.8303	24.0407	23.5484	23.7098	23.7314	24.5089	23.2764	24.0692	NA	25.068	23.8082	24.3981	NA	25.0756	24.3983	NA
A0A1Q9CPY5	0.125317	0.784177	0.354528	0.490821	0.784177	0.759195	0.317688	FALSE	28.1448	28.184	28.1315	28.6797	28.7178	28.7439	28.7098	28.3144	28.0264	28.0383	28.8995	27.8013	28.7372	27.966	28.1345	28.5461	27.9697	28.6304	28.4573	28.2753	28.699	28.2466	28.6488	27.3583	27.3968	28.71	28.2399	27.8094	28.5128	27.7384	27.679	27.4716	27.6964	NA
A0A1Q9EA60	0.261346	0.784177	0.268048	0.26962	0.784177	0.56085	0.252671	FALSE	24.6654	24.0045	25.118	23.4628	24.1708	24.0285	25.0857	24.0166	24.93	23.4214	24.5162	NA	23.8633	24.1568	24.5827	24.0527	23.3233	23.6289	24.5225	24.3637	24.3444	24.5982	24.1438	25.0454	25.0107	23.4699	24.7789	25.2641	25.4888	25.6702	24.3391	25.7439	25.1439	NA
A0A1Q9DLX0	-0.0921058	0.786387	0.438298	0.758273	0.786387	0.762596	0.408603	FALSE	23.7604	NA	24.6377	24.8678	24.2888	24.4817	24.5129	NA	23.9394	NA	24.6418	NA	24.9587	NA	NA	24.5005	23.9429	25.0292	24.6598	24.4482	24.608	NA	24.8502	NA	NA	25.3615	24.5158	NA	24.3975	23.9333	25.0328	23.8059	24.1744	NA
A0A1Q9D6Z2	0.162078	0.790256	0.348302	0.760825	0.790256	0.734102	0.312001	FALSE	25.7163	25.4267	25.3341	25.7208	25.7206	25.7624	26.1478	25.3136	26.3477	25.0889	25.8903	25.212	25.8402	24.5537	24.8587	25.28	24.1555	25.2044	26.0257	25.1007	25.7763	25.2934	25.4515	25.0421	24.3462	25.0369	25.3053	26.0181	26.5741	25.702	24.4903	25.7558	25.6307	NA
A0A1Q9CH75	0.0475235	0.792028	0.50165	0.198007	1	0.964898	0.453025	FALSE	26.6449	26.5313	27.2459	26.3482	26.8339	26.4525	27.3679	26.7877	27.6374	26.5598	25.7744	27.3823	26.553	26.3592	26.8297	26.4854	26.0185	26.3245	26.9066	26.0171	26.3004	26.0239	25.97	26.8617	24.649	26.1427	26.7612	27.5511	27.0808	27.1715	27.4433	27.2827	27.7152	NA
A0A1Q9DKI8	0.0117592	0.792028	0.52142	0.198007	0.669988	0.940914	0.472713	FALSE	27.1008	27.1705	26.7579	27.3939	27.0502	27.0533	27.0861	27.0559	26.7809	27.2504	27.1211	26.4815	27.0474	26.9449	27.0628	27.2049	27.0016	27.2876	27.0909	27.2223	27.2566	26.9436	27.2529	26.8724	27.1631	27.3409	26.7876	26.5926	26.8535	26.462	26.7547	26.3568	26.6424	NA
A0A1Q9D0T6	-0.0928088	0.792541	0.348975	1	0.435355	0.528361	0.302493	FALSE	26.0012	25.8021	25.7565	25.9636	25.6485	26.0656	26.0997	25.7654	25.7638	25.9996	25.923	25.3586	26.0469	26.0217	25.8298	25.9665	24.9272	26.1502	26.045	26.3084	25.815	26.0116	26.1747	25.7847	25.7979	26.2092	25.179	25.3243	25.6014	25.641	25.9055	25.6091	25.7626	NA
A0A1Q9DM40	-0.0876136	0.794146	0.438041	0.490821	0.794146	0.727273	0.39768	FALSE	28.4526	28.2646	27.9287	28.2994	28.2248	29.0816	28.6999	28.6592	28.5154	28.9592	29.1279	28.6077	28.6352	27.7401	27.9627	27.8093	26.8313	28.3971	28.1592	28.3273	28.2129	28.1317	28.3529	27.6885	27.8247	27.9334	28.073	27.7738	28.2407	28.5247	26.9577	27.5181	28.2589	NA
A0A1Q9DXX9	-0.120533	0.794146	0.387927	0.478127	0.794146	0.660304	0.294063	FALSE	23.1465	NA	23.4962	NA	NA	NA	NA	NA	23.2454	23.1004	23.0943	NA	23.2822	NA	NA	NA	NA	23.2853	22.5496	23.0413	22.7878	NA	22.848	NA	NA	NA	22.8241	NA	23.3054	NA	23.1891	23.4549	23.4307	NA
A0A1Q9EPE5	-0.0896625	0.794655	0.348975	1	0.354242	0.52977	0.300881	FALSE	24.1534	24.697	24.1437	24.8249	24.2413	24.3108	23.7284	24.4962	24.121	24.1761	24.5574	23.8267	24.2731	24.2683	24.0182	24.6304	24.0374	24.5102	24.4373	24.566	24.7403	24.414	24.4526	23.9312	NA	24.5423	24.0746	24.1548	24.4356	24.1117	24.5118	23.8614	23.9613	NA
A0A1Q9ETQ1	0.141695	0.795006	0.22663	1	0.596254	0.571584	0.190885	FALSE	25.8356	25.789	25.1809	25.4826	25.9797	25.3811	25.5296	25.424	25.2675	25.317	25.6091	24.8101	25.4831	25.7711	25.8344	25.7704	25.7745	25.5053	25.5793	25.5896	25.7341	25.4786	25.783	25.7976	25.0217	25.5997	25.3546	25.1279	25.3897	25.0972	25.4986	24.8745	25.7951	NA
A0A1Q9D1G3	-0.178822	0.797595	0.265865	1	0.544735	0.435993	0.241894	FALSE	24.9582	25.2145	24.614	25.5969	24.8918	25.5768	25.3142	25.5288	24.8839	25.2894	25.4093	25.209	24.5609	24.7761	24.6312	25.3207	25.4409	25.5096	25.0833	24.8827	25.4015	25.0394	25.0267	23.959	24.8219	25.3292	24.4831	24.7209	24.7904	24.6544	24.3617	24.1569	24.0991	NA
A0A1Q9ELG4	-0.208115	0.804145	0.268048	0.922102	0.790256	0.318594	0.201046	FALSE	22.8032	23.6897	NA	22.7536	NA	22.7426	NA	22.8447	NA	23.3122	NA	NA	NA	23.3117	22.9403	NA	NA	23.1381	NA	23.7507	22.8223	23.1331	23.052	23.2995	23.3914	23.3336	NA	NA	NA	NA	NA	NA	NA	NA
A0A1Q9E7P9	-0.509967	0.8045	0.292975	0.469408	0.8045	0.64726	0.339444	FALSE	22.0756	22.9829	NA	23.7716	NA	23.1542	21.721	NA	22.0955	NA	NA	NA	NA	24.8073	NA	NA	NA	23.2321	NA	23.1879	24.3581	23.852	22.8774	24.3584	25.6874	23.6321	NA	NA	NA	23.4795	NA	NA	NA	NA
A0A1Q9DVW0	0.296083	0.811237	0.202809	1	0.821583	0.474521	0.176505	FALSE	NA	NA	22.8814	NA	NA	22.5486	NA	NA	NA	NA	23.0969	NA	23.6735	NA	NA	22.8852	NA	22.2681	22.9012	NA	22.5793	NA	22.7547	NA	NA	22.8573	NA	22.5906	NA	22.9607	NA	NA	NA	NA
A0A1Q9D6D1	-0.336467	0.811622	0.257492	1	0.863031	0.405811	0.287739	FALSE	NA	23.1167	NA	NA	NA	22.6444	21.8813	NA	NA	21.9509	NA	NA	NA	22.3074	NA	NA	NA	22.5388	NA	23.0868	NA	NA	22.3325	23.2307	22.8287	22.4879	NA	22.7921	NA	NA	NA	NA	NA	NA
A0A1Q9DNG3	0.137443	0.815851	0.387927	0.465128	0.794146	0.815851	0.268708	FALSE	23.1305	23.0375	NA	22.8236	23.1539	22.9662	23.412	22.8002	23.0679	NA	23.2495	NA	23.3827	NA	23.3558	NA	NA	22.8537	23.3255	NA	22.9856	NA	22.8608	NA	21.9487	NA	NA	NA	NA	NA	22.5313	NA	NA	NA
A0A1Q9DMN0	0.193772	0.817202	0.204301	1	0.77041	0.452339	0.163308	FALSE	NA	NA	23.541	NA	NA	23.3795	24.2799	NA	24.2522	23.9168	NA	24.0424	NA	23.331	NA	23.3629	24.0462	23.3667	24.0429	23.6975	23.5685	23.6387	23.7797	23.9189	NA	23.4752	NA	24.1838	23.943	NA	23.7268	23.9121	23.6121	NA
A0A1Q9E9F5	0.251189	0.817202	0.204301	1	0.821583	0.498271	0.155041	FALSE	22.9852	NA	NA	NA	23.7171	23.5658	NA	23.3785	23.3261	NA	23.7212	NA	23.5714	NA	NA	NA	NA	23.1504	23.7647	22.9164	23.7987	23.3894	23.6681	NA	NA	NA	NA	NA	23.2291	NA	NA	NA	NA	NA
A0A1Q9CB88	0.296383	0.821003	0.205251	1	0.928388	0.516972	0.0537648	FALSE	23.0879	NA	NA	NA	NA	NA	22.9843	22.7878	23.3988	22.7514	NA	NA	22.7417	NA	22.6181	NA	NA	NA	22.8563	NA	NA	NA	NA	NA	NA	NA	NA	22.6201	NA	NA	23.3675	NA	23.0746	NA
A0A1Q9CRV7	0.221763	0.821003	0.205251	0.922102	0.775444	0.498271	0.171517	FALSE	23.0915	23.2711	22.8201	23.2458	23.2114	23.1596	23.1134	NA	22.5375	22.4374	23.2791	NA	22.9273	NA	22.8579	23.007	23.3167	23.083	23.5039	22.64	23.8785	22.7211	23.275	NA	23.8574	23.3173	NA	NA	23.2519	NA	NA	NA	NA	NA
A0A1Q9CS94	0.462133	0.821003	0.205251	1	1	0.442346	0.154098	FALSE	NA	NA	NA	NA	NA	NA	NA	NA	NA	NA	NA	NA	NA	NA	NA	NA	NA	NA	NA	23.148	23.3835	22.9334	23.2684	NA	NA	NA	NA	NA	23.8566	NA	NA	NA	NA	NA
A0A1Q9D570	0.329788	0.821583	0.317162	0.496876	0.821583	0.677574	0.29431	FALSE	24.8726	23.8011	NA	NA	24.3425	24.7649	NA	NA	NA	NA	25.4188	24.2218	27.0916	24.3158	24.708	24.4007	NA	24.3407	NA	NA	24.7111	26.0234	24.8621	24.4253	24.9417	NA	23.3853	NA	NA	NA	24.7083	NA	24.4895	NA
A0A1Q9C8G4	-0.461633	0.824255	0.274752	1	1	NA	NA	FALSE	NA	22.19	NA	NA	NA	NA	21.4457	NA	21.7797	NA	21.9597	NA	NA	NA	NA	NA	NA	NA	NA	NA	NA	NA	NA	NA	NA	NA	NA	NA	NA	NA	NA	NA	NA	NA
A0A1Q9F5X9	-0.4424	0.830623	0.276874	1	1	NA	NA	FALSE	NA	22.3531	NA	NA	NA	NA	NA	NA	NA	NA	NA	NA	NA	22.2505	NA	NA	NA	NA	NA	22.6681	NA	NA	21.9815	NA	NA	NA	NA	NA	NA	NA	NA	NA	NA	NA
A0A1Q9F5I6	-0.61058	0.832811	0.277604	1	1	NA	NA	FALSE	NA	23.2104	NA	NA	NA	NA	NA	22.2323	NA	23.2607	22.2221	23.3123	NA	NA	NA	NA	NA	NA	NA	22.1477	NA	NA	NA	NA	NA	NA	NA	NA	NA	NA	NA	NA	NA	NA
A0A1Q9F1N0	-0.378638	0.833443	0.208361	1	0.77041	0.41847	0.207342	FALSE	23.0847	23.0957	22.1908	22.4438	NA	23.1251	22.3278	NA	NA	NA	23.3941	NA	23.1457	NA	NA	22.9945	NA	23.2886	22.6799	24.4744	22.1546	NA	22.6845	NA	NA	22.7808	NA	NA	NA	NA	NA	22.4883	NA	NA
A0A1Q9CPC6	0.104813	0.834388	0.39481	0.427461	0.77041	0.834388	0.35261	FALSE	26.6971	26.4711	25.9246	25.8838	26.5065	26.1726	26.2274	26.4238	26.75	26.2735	26.3342	26.3882	26.2654	26.2691	26.767	25.5985	26.348	26.1201	26.2457	26.0915	26.2665	26.2721	26.3402	25.7232	24.517	25.7638	25.531	25.4399	25.7094	25.7227	25.7265	25.7299	25.9906	NA
A0A1Q9E884	0.35687	0.836301	0.209075	0.922102	0.794146	0.494162	0.165696	FALSE	22.5712	NA	23.6379	NA	NA	22.5907	22.4209	NA	22.45	23.0508	22.7769	NA	24.2188	NA	NA	22.1951	NA	22.4071	22.7578	22.6784	22.5705	22.299	22.5554	NA	NA	NA	22.9778	NA	NA	NA	NA	NA	NA	NA
A0A1Q9EML9	0.189493	0.839947	0.286286	0.478127	0.839947	0.692354	0.260349	FALSE	22.302	NA	22.6258	NA	NA	22.2308	22.4304	NA	22.3466	NA	NA	NA	NA	NA	NA	NA	NA	22.2753	22.6804	NA	22.8065	NA	22.472	NA	NA	NA	22.6089	NA	22.924	NA	NA	22.6581	22.579	NA
A0A1Q9D431	0.102017	0.842246	0.433815	0.459462	0.822549	0.842246	0.408435	FALSE	24.0712	23.9958	NA	24.1823	24.2631	23.4807	NA	23.9128	NA	23.1493	NA	NA	NA	23.9733	23.984	24.4788	NA	23.9725	NA	24.0293	24.3705	23.6515	24.2039	23.6938	NA	24.2365	NA	23.6977	NA	NA	NA	NA	23.006	NA
A0A1Q9F6C9	0.225569	0.843068	0.288965	0.459311	0.843068	0.627306	0.277982	FALSE	24.053	NA	23.5606	23.4437	24.338	23.4139	23.2345	23.0243	23.464	23.7533	24.4192	NA	24.9312	23.3452	24.3159	NA	NA	23.4927	23.6348	25.1124	24.2676	24.1367	23.835	NA	24.1924	23.5442	23.199	NA	23.4046	NA	23.3539	23.1591	23.6862	NA
A0A1Q9C1P9	-0.060496	0.848566	0.47666	0.261807	0.77041	0.848566	0.431224	FALSE	27.6773	28.0594	27.499	27.8119	27.7605	27.7352	27.4307	27.6629	27.4032	27.9068	27.7011	27.5544	27.863	27.6333	27.8909	27.6943	27.5643	27.7697	27.4734	27.759	27.7781	27.6663	27.9037	27.0164	25.2694	27.691	27.4487	27.1065	27.513	26.6169	27.3694	26.8557	27.4993	NA
A0A1Q9E967	-0.225281	0.851675	0.243997	1	0.710765	0.425837	0.230179	FALSE	25.5846	25.9434	25.6749	24.9238	24.8853	25.3079	25.6229	25.6898	25.9186	25.5599	25.0121	26.0796	25.5151	25.4249	NA	24.8766	24.5167	24.8167	25.3806	25.1683	24.4394	25.3353	24.8464	26.0726	24.9346	24.885	24.9682	26.1259	25.5262	26.1355	26.0419	26.2851	26.1583	NA
A0A1Q9C5L0	0.149425	0.852742	0.213185	1	0.731855	0.554006	0.176505	FALSE	25.7884	25.9378	25.6617	25.6469	25.3854	25.4707	25.394	25.4086	25.2531	25.7566	25.8689	25.5451	26.0158	25.6866	25.9285	25.9781	26.265	25.7739	25.439	25.7597	25.9767	25.5368	26.0015	25.8124	NA	25.703	25.5155	25.206	25.9051	25.0137	25.5991	25.0662	25.6952	NA
A0A1Q9C578	0.163562	0.856573	0.236138	1	0.64243	0.614621	0.213999	FALSE	23.9058	23.2774	23.8251	23.8479	NA	23.8786	24.4222	23.8236	24.0999	NA	23.6766	22.7686	23.2478	23.4862	23.9099	23.6808	23.4288	23.6435	24.061	23.6315	24.0327	23.4553	23.6583	23.3119	23.3094	23.4624	23.8125	24.1035	24.172	24.1686	23.8122	24.2463	23.6813	NA
A0A1Q9E1Z2	-0.458	0.865243	0.288414	1	1	NA	NA	FALSE	NA	NA	NA	22.4031	NA	22.2695	NA	NA	NA	NA	NA	NA	NA	NA	NA	NA	NA	NA	NA	NA	21.8783	NA	NA	NA	NA	NA	NA	NA	NA	NA	NA	NA	NA	NA
A0A1Q9DP44	-0.293594	0.867133	0.229731	1	0.794146	0.433566	0.176505	FALSE	22.3045	22.3686	NA	NA	NA	NA	22.2468	22.4714	22.303	NA	NA	NA	21.6344	NA	NA	NA	NA	22.2037	NA	NA	21.9924	NA	21.1081	22.6985	NA	NA	NA	22.4732	22.5266	NA	22.6599	22.5879	22.7869	NA
A0A1Q9D2V1	-0.116167	0.867629	0.433815	1	1	0.256491	0.117621	FALSE	NA	NA	NA	NA	NA	NA	NA	NA	NA	NA	23.0627	NA	NA	NA	NA	NA	NA	23.0852	23.0139	23.1495	NA	NA	23.0268	NA	NA	23.2172	NA	NA	NA	NA	NA	NA	NA	NA
A0A1Q9D4Y3	0.196503	0.868272	0.217068	0.922102	0.77041	0.549203	0.171871	FALSE	23.5822	23.2187	23.3141	NA	NA	23.0462	23.4037	23.0281	22.5988	23.6033	23.5314	NA	23.8789	NA	23.1338	NA	23.6624	23.2785	23.1377	23.1078	23.1535	22.7673	22.9436	NA	NA	23.0521	NA	NA	23.0639	NA	NA	22.7194	23.337	NA
A0A1Q9EAD4	0.448817	0.873633	0.218408	1	1	0.497892	0.17936	FALSE	23.8716	NA	NA	NA	NA	NA	23.7233	NA	NA	NA	NA	NA	NA	NA	24.3924	NA	NA	NA	NA	NA	NA	NA	NA	NA	NA	23.5699	NA	NA	NA	NA	NA	23.524	NA	NA
A0A1Q9DK78	-0.101917	0.875853	0.360156	1	0.477418	0.583902	0.316023	FALSE	24.9253	24.9373	24.5366	24.7812	24.617	25.0029	24.6662	24.513	24.3637	25.1583	24.9264	25.159	24.4569	24.7399	24.8761	24.8005	25.5435	25.0909	24.2181	24.6403	24.7405	24.4715	24.4382	NA	NA	24.8059	24.1902	24.362	24.5925	NA	24.8564	23.9748	24.3503	NA
A0A1Q9C520	-0.269705	0.876788	0.265865	0.968129	0.821583	0.438394	0.2475	FALSE	25.5653	25.3243	26.5656	25.981	25.4875	26.8218	26.506	26.5172	27.3076	26.4105	27.2481	27.3679	27.1178	26.3309	26.0408	26.2172	26.0057	26.2064	25.9679	27.6108	25.8147	27.1166	26.6881	26.2184	27.1648	26.104	26.5772	26.6399	26.5571	27.9563	25.8241	28.1685	26.6554	NA
A0A1Q9CPV2	-0.0698228	0.877958	0.373358	0.922102	0.390934	0.585305	0.319556	FALSE	26.3791	26.6688	26.1391	26.7754	26.1661	26.5848	26.5713	26.9662	26.4795	26.9699	26.5385	26.3723	26.7375	26.3169	26.4826	26.5908	26.4414	26.5641	26.299	26.6706	26.7351	26.4742	26.8032	26.124	26.4602	26.5729	26.0401	26.1408	26.4883	26.2786	26.3544	26.0527	26.3283	NA
A0A1Q9C3D6	0.39455	0.878569	0.292856	1	1	NA	NA	FALSE	23.1255	NA	NA	NA	NA	22.8495	22.987	NA	NA	NA	23.5582	NA	NA	NA	NA	NA	NA	NA	23.3055	NA	NA	NA	NA	NA	NA	NA	NA	NA	NA	NA	NA	NA	NA	NA
A0A1Q9CQW9	-0.243443	0.878924	0.292975	1	0.991319	0.29786	0.154826	FALSE	NA	NA	NA	NA	NA	22.8083	22.6766	NA	22.7252	NA	NA	23.0748	22.7558	NA	NA	NA	NA	22.5694	NA	NA	NA	22.8696	NA	NA	NA	22.712	NA	NA	NA	23.0553	NA	23.6491	NA	NA
A0A1Q9CZJ5	0.228433	0.879857	0.235383	0.879857	0.793498	0.56085	0.216948	FALSE	23.1522	22.8945	23.6342	23.4248	23.7456	24.0656	23.8439	22.6368	23.5432	NA	24.1028	NA	23.2261	23.6362	23.5606	23.3944	22.9131	23.433	23.9333	23.5777	23.8261	22.9759	23.8873	22.775	NA	23.5268	23.7651	22.7168	23.0618	NA	22.3801	22.7244	22.5034	NA
A0A1Q9CW35	-0.26085	0.881543	0.237124	1	0.77041	0.440771	0.231706	FALSE	24.6775	25.094	24.9082	24.4212	24.4609	24.5237	24.3187	24.8969	25.2179	24.5138	23.2697	25.145	24.2845	24.5427	23.8497	24.1639	NA	25.0024	24.9782	23.737	NA	24.3032	22.7461	25.2009	24.2979	24.2632	25.0067	25.2654	24.8662	25.0377	24.5631	25.1907	25.2373	NA
A0A1Q9CRQ6	-0.154872	0.881614	0.271498	1	0.66121	0.47869	0.244999	FALSE	25.7586	25.3953	25.5151	25.6553	24.9444	25.492	25.7644	25.6718	26.0611	25.8974	24.8508	26.1849	25.6943	25.5352	25.5265	24.9064	25.3836	25.4144	25.5928	24.869	25.2217	25.1957	24.9242	25.5384	25.0919	25.5466	25.4973	26.1012	25.3738	26.125	25.7464	26.2558	25.8162	NA
A0A1Q9DRG5	-0.386041	0.884692	0.234976	0.901458	0.77041	0.442346	0.231706	FALSE	25.0537	25.7152	25.4181	24.8388	24.218	24.7559	24.7248	25.703	25.2204	25.2984	23.0967	NA	NA	25.7004	23.6948	24.4451	NA	25.2017	24.8934	24.3717	NA	24.442	23.3727	26.1926	25.1681	23.5118	25.6521	26.0984	25.8859	25.8616	25.0042	25.9943	26.1147	NA
A0A1Q9EXA9	-0.155702	0.884692	0.274863	1	0.75383	0.442346	0.241894	FALSE	23.4878	23.9246	23.1815	23.7781	NA	23.2577	23.0384	23.6938	NA	23.6091	23.3675	23.1172	23.4668	23.1984	22.8327	23.8615	23.6034	23.8706	23.5475	23.7612	23.9721	23.0711	23.7247	23.3656	NA	23.8438	22.9787	22.9292	23.1721	NA	NA	NA	NA	NA
A0A1Q9D0K4	0.71016	0.890627	0.296876	1	1	NA	NA	FALSE	NA	NA	NA	NA	NA	NA	21.4656	NA	NA	NA	NA	NA	NA	NA	21.8428	NA	NA	NA	NA	21.2887	21.8523	NA	21.4472	NA	23.3864	NA	NA	NA	NA	NA	NA	NA	NA	NA
A0A1Q9E3N4	-0.4731	0.891231	0.297077	1	1	NA	NA	FALSE	NA	NA	NA	NA	NA	NA	NA	NA	23.4321	NA	NA	NA	NA	NA	NA	NA	NA	NA	NA	NA	NA	NA	NA	NA	NA	NA	NA	NA	NA	24.1326	NA	23.6778	NA	NA
A0A1Q9CP95	-0.246717	0.895522	0.229731	1	0.821583	0.447761	0.233152	FALSE	NA	22.3022	NA	NA	NA	22.0343	22.5479	23.1202	21.9261	23.0104	22.5869	22.4475	22.4192	NA	NA	NA	NA	22.3621	22.0635	NA	22.2019	NA	22.2266	NA	NA	NA	NA	NA	NA	NA	NA	NA	22.4231	NA
A0A1Q9F572	0.293967	0.896205	0.224051	1	0.869738	0.549203	0.196188	FALSE	23.0177	NA	22.961	NA	22.3642	22.4724	22.8408	NA	22.8659	NA	22.6896	NA	NA	NA	NA	21.9569	NA	22.6926	22.8586	NA	22.2421	22.3045	NA	NA	NA	NA	NA	NA	22.0152	NA	NA	NA	NA	NA
A0A1Q9DXL4	0.0506232	0.896925	0.435639	0.85499	0.766055	0.896925	0.384915	FALSE	27.2333	27.2251	26.8856	27.1649	27.1743	27.0824	26.7817	26.8724	26.7503	27.1177	27.367	26.3832	27.4999	27.0205	27.013	27.2313	27.1643	27.2901	26.8637	27.1794	27.1027	27.1257	27.2689	26.9971	27.1907	27.3066	27.0282	26.4863	26.7447	26.5815	26.8902	26.7167	26.6693	NA
A0A1Q9CT25	0.266625	0.898853	0.224713	1	0.794146	0.498271	0.203952	FALSE	NA	NA	23.803	23.3641	NA	24.0251	24.1214	23.1556	23.9902	NA	23.4446	NA	NA	NA	NA	23.0231	NA	NA	23.5234	NA	22.966	22.9366	NA	NA	NA	23.3302	23.4568	22.9414	23.4658	23.8621	NA	NA	NA	NA
A0A1Q9EI90	-0.332898	0.901078	0.229731	1	0.821583	0.450539	0.217845	FALSE	23.749	NA	24.0158	NA	NA	NA	23.3551	NA	24.0213	NA	NA	24.0669	NA	NA	NA	NA	NA	NA	22.8485	NA	NA	NA	22.7605	23.1939	NA	NA	23.2964	23.6068	23.351	24.3061	NA	23.9124	23.9613	NA
A0A1Q9CB63	-0.0934476	0.903187	0.320378	0.903187	0.766055	0.426136	0.248492	FALSE	23.2393	23.6162	23.3969	23.8036	NA	23.5472	23.4189	23.2196	23.3467	23.358	23.0548	NA	NA	NA	NA	23.44	NA	23.6015	23.706	23.4046	23.5339	23.1941	23.3568	23.6635	NA	23.6047	NA	23.4929	23.6715	23.6652	NA	23.4913	NA	NA
A0A1Q9EYJ5	0.147295	0.903187	0.240737	0.903187	0.77041	0.622456	0.201421	FALSE	23.4289	23.7773	23.7907	23.4795	NA	23.2263	23.187	23.9133	23.0595	NA	23.5315	NA	23.4945	NA	23.5413	23.3295	NA	23.3795	23.4551	23.3423	23.8661	23.5361	23.4902	23.3312	NA	23.0793	23.7045	NA	23.8591	NA	NA	22.9153	23.5996	NA
A0A1Q9DR28	0.252613	0.904552	0.301517	0.395794	0.976644	0.64726	0.289338	FALSE	23.9186	23.2073	24.1818	23.1925	23.6275	23.4833	24.1986	23.7318	24.6334	23.3518	24.4035	24.6995	24.9903	NA	23.3809	23.9382	24.8804	23.1093	23.6917	24.9368	23.892	24.7093	24.5401	22.2318	22.2157	24.5165	24.0804	NA	23.897	NA	24.0724	24.0702	24.0002	NA
A0A1Q9BXJ1	0.280235	0.906519	0.22663	1	0.794146	0.545835	0.217864	FALSE	NA	NA	24.593	24.4694	24.3647	24.9179	24.2285	23.9888	24.6995	NA	25.2988	23.3857	25.323	NA	24.485	NA	23.9544	24.7639	24.7502	23.0155	24.6349	24.5971	24.4633	23.9312	NA	NA	NA	24.1022	23.9903	24.1392	23.9849	24.6409	23.6369	NA
A0A1Q9CC39	0.242377	0.906519	0.22663	1	0.794146	0.533971	0.19594	FALSE	24.1495	NA	24.9846	24.6272	NA	24.7259	24.3748	24.3625	24.3407	24.2914	25.7457	NA	NA	NA	24.322	24.3786	25.008	24.4792	23.9857	24.8961	25.5494	24.4393	25.1622	NA	24.5853	24.3085	NA	NA	NA	24.2975	24.3873	23.9722	24.2029	NA
A0A1Q9EQI8	0.188083	0.906519	0.22663	1	0.702621	0.564074	0.201421	FALSE	25.2201	25.3416	25.7711	25.5403	25.5521	25.4472	25.2768	24.9669	24.8554	25.1344	25.4973	25.6283	25.591	25.2765	25.3734	25.8212	25.9653	25.7501	25.8154	25.5326	25.9911	25.172	25.7669	24.8911	24.7187	25.8828	25.8894	25.1278	25.544	25.0359	25.1525	24.1679	25.2283	NA
A0A1Q9E8V4	0.32185	0.907379	0.30246	1	1	0.31348	0.176505	FALSE	NA	NA	NA	NA	22.5428	NA	NA	NA	NA	NA	NA	NA	NA	NA	NA	NA	NA	22.1518	22.3785	22.1258	NA	NA	NA	NA	NA	NA	NA	NA	NA	NA	NA	NA	NA	NA
A0A1Q9D5I5	-0.148507	0.909091	0.2809	1	0.695097	0.454545	0.24921	FALSE	23.5141	23.9697	23.8348	24.0946	23.8685	23.8532	23.1508	24.3845	23.2032	23.85	23.8265	24.2455	23.9747	23.7018	23.4554	24.1506	24.2144	24.223	23.7617	23.8414	24.1786	23.502	23.9451	NA	24.0741	24.2463	24.2391	23.6452	23.9455	NA	23.6026	22.9609	23.0697	NA
A0A1Q9EBT5	-0.226173	0.909091	0.279682	1	0.784177	0.454545	0.244999	FALSE	NA	23.3332	NA	22.5546	NA	22.1301	NA	22.8427	22.1836	23.4816	NA	22.9781	NA	NA	NA	NA	NA	22.7695	22.3536	22.2681	NA	NA	22.3082	NA	NA	NA	NA	22.8273	22.8289	NA	23.059	22.5352	22.5419	NA
A0A1Q9CFQ0	0.531588	0.910149	0.227537	1	1	0.498271	0.217652	FALSE	26.5026	25.1469	26.614	23.631	24.3257	24.2353	26.4636	25.4404	27.1792	25.8645	24.9904	27.0285	26.4018	25.0243	24.8661	24.9978	24.9977	23.8534	25.4325	24.1198	24.0343	24.8391	24.4882	26.9982	27.2763	24.0044	25.6481	27.2999	26.6355	27.0317	27.475	26.5985	27.2018	NA
A0A1Q9CRS4	0.182528	0.910149	0.227537	1	0.77041	0.498271	0.18778	FALSE	23.7902	23.6349	NA	22.8699	23.4957	23.5545	22.9962	23.5299	23.4143	23.5524	23.6211	NA	23.7492	23.334	NA	22.8395	NA	23.232	23.108	22.9152	23.2452	23.1195	23.2093	23.0701	NA	22.9967	NA	NA	NA	NA	NA	NA	NA	NA
A0A1Q9DCG0	0.3528	0.910149	0.227537	1	1	0.546647	0.312001	FALSE	23.5663	22.7554	NA	NA	22.5555	22.5732	NA	22.7665	NA	NA	NA	22.4293	NA	NA	NA	NA	NA	22.4691	22.545	22.2233	NA	NA	NA	NA	NA	NA	NA	NA	NA	NA	NA	NA	NA	NA
A0A1Q9F1Q0	0.187594	0.910149	0.227537	1	0.695097	0.549203	0.201046	FALSE	24.5614	24.2631	24.7903	23.944	23.8621	24.202	24.6632	24.3276	25.1363	24.7314	25.0209	NA	24.03	24.24	24.9573	23.7808	NA	24.7123	24.639	24.9218	23.9165	24.2016	23.8819	24.2504	24.2423	24.4361	24.1717	23.9374	24.323	24.3035	24.8838	24.5674	25.0625	NA
A0A1Q9F476	-0.44132	0.910149	0.227537	1	0.991319	0.514076	0.270445	FALSE	21.5191	NA	22.1303	21.4392	NA	NA	NA	NA	21.8405	NA	NA	NA	NA	NA	NA	NA	NA	NA	NA	NA	NA	NA	NA	22.5873	NA	NA	22.1966	22.9394	NA	NA	NA	22.9089	22.4504	NA
A0A1Q9EI01	-0.186908	0.911261	0.276634	1	0.77041	0.45563	0.232017	FALSE	24.0063	24.1308	NA	NA	NA	23.7606	23.7014	24.0093	24.0441	23.8011	NA	NA	NA	24.0923	23.8853	NA	NA	NA	23.697	23.7677	NA	23.808	23.515	24.4266	NA	23.6938	NA	24.4297	24.0737	25.2155	24.114	24.3291	24.3794	NA
A0A1Q9C016	-0.396167	0.9124	0.304133	1	1	NA	NA	FALSE	NA	NA	NA	NA	NA	NA	NA	NA	23.3397	NA	NA	NA	NA	NA	NA	NA	NA	NA	NA	23.9047	23.7789	NA	23.407	NA	NA	NA	NA	NA	NA	NA	NA	NA	NA	NA
A0A1Q9C3G1	0.455379	0.91753	0.229383	1	0.794146	0.498271	0.20961	FALSE	NA	22.08	NA	NA	NA	NA	21.9396	NA	22.2402	NA	NA	NA	NA	NA	24.0036	23.337	24.0271	NA	22.2902	22.295	24.1522	23.5444	23.7704	NA	NA	23.1324	NA	23.0927	23.4121	NA	24.1908	22.7945	23.4933	NA
A0A1Q9C237	-0.299094	0.918923	0.229731	1	0.794146	0.493208	0.230218	FALSE	22.6324	23.4363	NA	22.7498	NA	23.3647	NA	22.7903	22.5308	NA	NA	NA	NA	NA	NA	NA	NA	NA	22.5077	22.4708	23.2975	NA	22.5678	NA	22.9354	NA	NA	NA	22.1714	NA	NA	NA	NA	NA
A0A1Q9DRU3	0.200889	0.918923	0.229731	1	0.77041	0.56085	0.201162	FALSE	NA	22.9347	23.074	NA	24.205	23.3661	23.4947	23.7683	23.3119	23.2575	23.9808	NA	23.3557	NA	NA	NA	NA	23.4924	23.438	23.3361	23.1505	23.1269	23.2237	NA	NA	23.2795	NA	23.2146	23.2866	NA	NA	22.5541	23.2521	NA
A0A1Q9ECV0	0.206593	0.918923	0.229731	1	0.910401	0.498271	0.13823	FALSE	22.7659	NA	22.516	NA	NA	22.529	22.8066	NA	22.7981	NA	NA	NA	NA	NA	NA	NA	NA	22.2818	22.7683	NA	NA	NA	NA	NA	22.5167	NA	NA	22.7004	22.6405	NA	NA	22.4122	NA	NA
A0A1Q9EPA0	0.363063	0.918923	0.229731	1	0.80143	0.510118	0.231706	FALSE	26.0511	25.6177	25.8028	24.8304	NA	25.5653	26.2799	NA	26.3763	NA	NA	24.3743	NA	26.2867	25.8651	25.2943	NA	NA	NA	25.4379	NA	NA	24.7192	NA	25.5593	NA	NA	26.2544	25.9118	NA	NA	NA	NA	NA
A0A1Q9CYG9	0.421383	0.920357	0.230089	1	1	0.510118	0.102464	FALSE	NA	NA	NA	NA	NA	NA	22.0233	NA	NA	NA	NA	NA	NA	NA	NA	NA	NA	NA	22.4441	22.0708	22.5697	NA	22.1695	NA	NA	NA	NA	NA	22.9618	NA	23.1147	22.1808	NA	NA
A0A1Q9EUD6	-0.465667	0.921365	0.2661	1	1	0.460682	0.203952	FALSE	NA	NA	NA	22.568	NA	22.7364	22.7503	NA	22.8678	NA	NA	NA	NA	NA	NA	NA	NA	NA	NA	NA	NA	22.6692	NA	NA	NA	NA	NA	23.32	22.6305	24.5617	NA	23.4359	NA	NA
A0A1Q9CBS7	0.232745	0.922102	0.246354	0.922102	0.794146	0.614621	0.197218	FALSE	23.2009	NA	NA	NA	23.9895	22.8987	22.8473	NA	22.6937	NA	23.3131	NA	23.1504	NA	23.1173	23.4227	NA	NA	NA	22.6852	23.5867	23.1111	23.538	NA	NA	23.0608	NA	NA	23.2628	NA	23.2532	NA	NA	NA
A0A1Q9CRM1	0.192752	0.922102	0.435639	0.922102	0.796463	0.834388	0.391733	FALSE	21.2685	NA	NA	NA	NA	21.8771	22.8576	21.704	22.877	22.609	21.7392	22.995	22.1215	NA	NA	NA	NA	NA	23.3217	NA	23.1416	NA	22.2555	NA	22.3815	NA	NA	23.0851	24.1412	NA	23.5973	NA	22.0589	NA
A0A1Q9CSV6	NA	0.922102	NA	0.922102	NA	NA	NA	FALSE	NA	NA	NA	NA	NA	NA	22.0872	NA	22.2391	NA	22.1549	NA	21.818	NA	NA	NA	NA	NA	21.9171	NA	21.6303	NA	21.7138	NA	NA	NA	NA	NA	NA	NA	NA	NA	NA	NA
A0A1Q9CWR4	-0.0507127	0.922102	0.455533	0.922102	0.596374	0.764183	0.419897	FALSE	23.5524	23.8329	23.5599	23.8035	23.4253	23.6436	23.6703	24.0855	23.5822	23.9763	23.6608	24.4499	23.7007	NA	23.345	23.7252	24.182	23.7208	23.7625	23.6445	23.4349	23.1891	23.7383	NA	23.3199	23.7746	23.4935	NA	23.5725	22.8556	23.9448	22.9949	23.5651	NA
A0A1Q9D7I7	0.150472	0.922102	0.2661	0.922102	0.77041	0.645108	0.239243	FALSE	23.3303	23.8828	NA	23.425	NA	23.0875	23.3151	23.5104	23.0737	23.7453	23.3637	23.7023	NA	NA	23.566	NA	23.4898	23.0531	23.157	22.8828	23.6114	22.8902	23.2041	23.0793	23.5452	23.1074	NA	NA	23.4246	NA	23.6606	22.5843	23.4109	NA
A0A1Q9DJS8	0.0948536	0.922102	0.343867	0.922102	0.77041	0.808516	0.248929	FALSE	23.1535	23.0078	22.9389	22.5805	NA	22.7644	22.7139	NA	22.3591	NA	22.9455	NA	22.7468	NA	23.0253	22.7931	23.0086	22.8973	22.9023	22.9028	23.2064	22.5515	23.2003	NA	22.8076	22.944	NA	NA	22.7818	NA	NA	NA	22.8104	NA
A0A1Q9DQX2	-0.0676985	0.922102	0.444492	0.922102	0.81167	0.725538	0.412406	FALSE	NA	22.9708	23.1541	23.3927	NA	23.2798	NA	23.0869	23.6724	23.2074	NA	23.228	NA	NA	22.9502	23.0124	NA	22.9931	NA	22.9364	22.5663	23.0344	22.7918	23.0558	NA	NA	NA	NA	NA	NA	23.1123	NA	NA	NA
A0A1Q9DZF2	-0.0453178	0.922102	0.482268	0.922102	0.784177	0.792643	0.420958	FALSE	23.0563	23.4663	NA	23.074	NA	23.3192	22.8654	23.079	NA	22.8884	23.2215	NA	NA	23.4039	23.1845	23.166	NA	23.3381	22.7542	23.5837	23.295	23.08	23.3418	23.309	NA	23.1395	22.9305	22.9917	22.831	22.1415	NA	22.4998	NA	NA
A0A1Q9E5H0	0.278145	0.922102	0.232485	0.922102	0.81167	0.569091	0.233855	FALSE	23.3163	NA	NA	23.2301	NA	NA	23.2433	NA	22.8199	22.7775	23.389	NA	NA	NA	23.1868	NA	NA	23.2917	23.708	22.5406	23.298	NA	23.2243	NA	23.655	NA	NA	NA	22.5406	NA	NA	NA	NA	NA
A0A1Q9EEN9	0.22723	0.922102	0.34151	0.922102	0.794146	0.734375	0.310562	FALSE	23.4604	NA	NA	NA	NA	23.2651	23.3927	NA	24.1698	NA	23.8166	24.0391	24.3609	NA	NA	23.4492	NA	23.103	23.9311	NA	23.461	NA	24.1656	NA	23.2867	NA	NA	NA	NA	NA	NA	NA	22.8685	NA
A0A1Q9F0Q3	0.184542	0.922102	0.354528	0.922102	0.828733	0.779798	0.333469	FALSE	23.3425	23.7256	22.5164	NA	NA	22.3646	22.4166	22.8237	22.8827	23.21	23.511	22.7719	22.9437	NA	22.9154	NA	NA	22.104	22.5417	21.963	22.6206	NA	22.0767	NA	NA	NA	NA	NA	22.6475	NA	23.5899	22.64	23.4989	NA
A0A1Q9F328	0.245837	0.922102	0.255713	0.922102	0.784177	0.477694	0.216948	FALSE	22.9592	22.6031	22.5002	22.9478	NA	22.7461	NA	22.5061	NA	22.0154	NA	23.4807	NA	NA	NA	22.9526	NA	23.2518	23.3999	NA	23.0658	22.4398	23.06	NA	NA	22.9521	NA	22.666	NA	NA	NA	22.4527	NA	NA
A0A1Q9F7N3	0.0786859	0.922102	0.375397	0.922102	0.790256	0.837255	0.196115	FALSE	22.5784	NA	22.4924	NA	NA	NA	22.281	NA	22.3698	22.4032	22.4494	NA	22.679	NA	NA	22.5435	22.8165	NA	22.4237	22.3658	22.7565	22.4938	22.7132	NA	NA	22.5636	NA	NA	22.6268	NA	22.6422	22.4914	22.3935	NA
A0A1Q9EXG9	0.137406	0.922337	0.230584	1	0.753362	0.586171	0.18222	FALSE	23.4261	23.7592	24.0562	23.7362	NA	23.9697	23.6425	23.5645	23.6121	NA	23.5897	23.2133	23.2328	NA	23.9653	23.8038	NA	23.5126	23.6815	23.506	23.6475	23.9339	23.9539	23.5293	NA	23.6739	23.9629	23.5538	24.2799	NA	23.7676	23.5978	24.1023	NA
A0A1Q9BPT7	-0.151358	0.93262	0.280923	1	0.731855	0.46631	0.249775	FALSE	23.5463	23.7998	23.8209	23.5574	NA	23.9166	24.2102	23.409	24.4232	23.705	24.0315	NA	24.1128	23.4969	23.5135	23.8775	23.586	24.2658	23.8084	24.6995	23.4927	24.2063	24.0426	23.5252	23.4517	24.201	23.3468	23.1975	23.4633	24.003	23.102	23.9244	23.2636	NA
A0A1Q9CK15	0.064146	0.936019	0.483191	0.384847	0.885574	0.936019	0.442521	FALSE	24.2921	NA	25.2926	24.8321	24.8803	24.5128	24.8593	NA	25.5025	25.1709	24.5626	NA	23.6219	NA	NA	24.5581	24.8464	24.1987	25.3327	23.9166	24.7864	25.1051	24.83	24.7151	25.182	NA	24.762	25.8479	25.5426	25.6805	25.9453	25.2706	25.0544	NA
A0A1Q9F4G9	-0.0914699	0.936402	0.312134	1	0.731855	0.426136	0.241184	FALSE	23.6118	23.4228	23.4099	NA	NA	23.3987	23.2325	23.8166	23.3897	NA	22.9534	NA	NA	23.4089	23.2376	23.7419	NA	23.7224	23.7173	23.4244	23.3185	23.5291	23.6145	23.174	NA	23.3956	23.4919	23.4041	23.3508	23.3464	NA	23.6158	23.4828	NA
A0A1Q9EYX1	0.118309	0.936829	0.262992	1	0.702621	0.658144	0.221124	FALSE	25.0407	25.1262	25.2712	24.5831	25.2817	25.0835	24.7757	25.1982	24.8419	25.1769	25.328	24.8962	25.6145	24.9411	25.1465	24.9857	24.9736	25.1573	24.9606	25.4807	25.2871	25.1573	25.1498	25.0661	25.0582	24.8864	24.9743	24.2811	25.0229	24.4925	24.6792	24.7829	24.8565	NA
A0A1Q9EV19	-0.33795	0.939732	0.270268	1	1	0.469866	0.10316	FALSE	NA	NA	NA	NA	NA	NA	22.3002	22.9009	22.2842	NA	NA	NA	NA	NA	NA	NA	NA	NA	22.218	NA	22.8506	NA	22.0429	NA	NA	NA	NA	NA	22.8699	NA	NA	22.7846	22.9678	NA
A0A1Q9D6I3	0.249746	0.939904	0.234976	1	0.821583	0.53584	0.228961	FALSE	23.8681	NA	23.5573	23.6685	23.3758	23.8288	23.5799	NA	23.5922	22.9751	24.5325	NA	24.65	NA	23.4998	24.096	NA	23.8805	23.7873	23.8227	24.3882	23.7684	24.2102	23.077	23.3242	24.4292	NA	NA	23.4628	22.9595	NA	22.9095	NA	NA
A0A1Q9CJN3	0.195403	0.941531	0.235383	1	0.77041	0.585305	0.201421	FALSE	22.2415	22.4783	23.4376	22.5834	NA	22.8358	22.8338	NA	22.5293	NA	23.2429	23.2397	22.4664	NA	NA	22.5774	NA	23.2045	23.3022	22.5935	22.5504	22.5105	22.933	NA	NA	22.4153	23.2061	NA	23.2812	NA	23.0463	22.5228	22.5191	NA
A0A1Q9EUR0	-0.6709	0.944553	0.236138	1	1	0.575637	0.277238	FALSE	NA	23.0207	NA	NA	NA	NA	NA	NA	21.3383	NA	21.2787	NA	NA	NA	NA	NA	NA	21.6158	NA	NA	NA	21.3017	NA	NA	NA	NA	NA	NA	NA	NA	NA	NA	NA	NA
A0A1Q9D608	-0.0858125	0.945	0.389277	1	0.536149	0.63	0.342791	FALSE	24.7231	24.4196	24.2493	24.6556	24.2381	25.0434	24.8129	24.6182	24.0945	25.0935	24.8281	23.9763	24.5568	24.5503	24.1388	24.08	NA	24.7999	23.9812	24.6776	24.0299	24.5284	24.7297	24.7018	25.0132	23.9197	24.6092	24.2154	24.3093	24.6644	23.934	24.244	24.567	NA
A0A1Q9F630	-0.5198	0.9472	0.315733	1	1	NA	NA	FALSE	NA	NA	NA	NA	NA	NA	NA	NA	NA	NA	22.201	NA	NA	NA	NA	NA	NA	NA	NA	22.7208	NA	NA	NA	NA	NA	NA	NA	NA	NA	NA	NA	NA	NA	NA
A0A1Q9E8I3	-0.115874	0.95173	0.317243	1	0.64243	0.498271	0.277323	FALSE	24.0659	24.3234	23.6014	23.6635	NA	24.0239	24.0466	24.1384	24.4687	24.1514	NA	23.3961	23.6104	24.1269	24.0577	24.1082	NA	23.7449	23.6146	23.6128	23.3462	23.9449	23.853	24.1918	24.2771	23.5118	23.4618	24.2597	23.721	24.5707	23.9835	24.0329	24.096	NA
A0A1Q9DEA8	0.046504	0.959187	0.482268	0.922102	0.794146	0.959187	0.436155	FALSE	26.1881	26.3185	25.7404	25.7242	26.1652	26.098	26.554	26.1993	26.5271	26.4078	26.1919	26.2959	26.5521	26.1741	26.555	25.4376	25.9371	25.9526	26.0307	26.3452	25.9662	26.3691	26.3962	25.8754	24.3312	25.8926	25.7255	26.092	26.2851	25.716	26.2927	26.0878	26.3998	NA
A0A1Q9C6U7	-0.00441619	0.959203	0.542884	0.959203	0.77041	0.901368	0.493032	FALSE	24.8521	25.0382	NA	24.7388	24.5833	24.7965	24.1895	24.6717	24.0892	25.1099	24.5313	24.951	24.6131	NA	24.4339	24.5167	24.4654	24.6502	24.5287	24.0488	24.5722	24.2823	24.3158	24.2652	24.4325	24.1329	NA	23.7482	24.2418	23.8909	NA	23.5708	24.074	NA
A0A1Q9DAB7	0.134158	0.959203	0.308901	0.959203	0.737332	0.671329	0.277238	FALSE	25.6837	25.7518	25.1953	25.9148	26.1238	25.7625	25.7777	25.5244	25.4048	25.3899	25.8652	25.9844	25.4037	24.9727	25.2619	25.797	24.5933	25.2531	25.6503	25.4131	26.1405	25.6937	25.8588	25.3301	25.5722	25.2707	25.6659	25.1945	25.7404	25.0293	25.6553	24.5598	24.9573	NA
A0A1Q9EWI0	-0.14774	0.961935	0.296767	1	0.721452	0.516972	0.266977	FALSE	24.5567	24.8156	24.4646	25.0548	24.8727	24.9886	24.5412	24.8436	24.2857	25.173	24.9436	24.8243	24.9301	24.1122	24.32	25.1318	NA	25.3214	25.2267	24.7349	25.1781	24.6323	25.0931	NA	24.4781	25.318	24.9223	24.2712	24.5326	24.7302	23.8271	24.0307	24.245	NA
A0A1Q9D940	0.0477956	0.979293	0.493515	0.582012	0.979293	0.953079	0.448358	FALSE	26.4753	26.5391	26.3732	26.9693	26.7804	26.2682	26.7282	25.6967	26.45	25.7104	26.6023	25.2669	26.7605	26.2205	25.7317	26.8934	25.4342	26.8888	26.8199	26.8213	26.4205	26.5607	26.6674	25.8046	25.7807	26.9059	26.556	25.8836	26.1949	25.5742	25.5012	25.9656	25.7534	NA
A0A1Q9DJM1	-0.116908	0.983997	0.304133	1	0.737998	0.499188	0.261269	FALSE	23.5083	23.2952	22.8269	23.0509	NA	23.3948	23.7861	23.2441	23.6471	23.5295	22.9958	23.9355	23.2292	23.4288	23.5543	23.078	NA	23.2373	23.4244	23.1835	22.8833	23.324	22.9064	NA	NA	NA	NA	23.3543	22.9934	NA	22.959	23.357	23.1789	NA
A0A1Q9CAX4	0.13251	0.986059	0.255713	1	0.739544	0.652805	0.197218	FALSE	24.012	23.8823	23.7433	24.1143	24.0472	23.8926	23.5888	23.7048	23.4978	23.7867	23.7738	NA	23.8433	23.6775	24.2826	23.8218	24.2491	24.0901	24.2023	23.4852	24.4079	23.4248	24.1037	NA	24.3766	23.8925	23.8496	23.9981	23.966	NA	23.3776	NA	23.7729	NA
A0A1Q9EJ89	-0.4939	0.986445	0.328815	1	1	NA	NA	FALSE	NA	NA	NA	NA	NA	NA	NA	NA	NA	22.6421	NA	NA	NA	NA	NA	NA	NA	NA	NA	NA	NA	NA	22.1482	NA	NA	NA	NA	NA	NA	NA	NA	NA	NA	NA
A0A1Q9F1Y5	0.131128	0.987666	0.288965	1	0.740749	0.645586	0.247254	FALSE	24.1128	23.9846	23.8283	24.0721	23.6893	24.3183	24.3693	23.5534	23.9057	23.8083	23.8673	23.3839	NA	23.5934	23.5122	23.5234	NA	24.0545	23.7639	23.3225	24.0457	23.4176	23.6247	23.0064	23.4188	23.4029	NA	NA	23.689	23.8391	NA	23.7701	23.5881	NA
A0A1Q9D2E1	0.263367	0.99823	0.249557	1	0.77041	0.56085	0.231706	FALSE	24.9916	24.054	25.1433	24.1332	NA	24.2714	25.0452	24.3424	25.4877	24.8346	23.8326	24.4719	NA	24.8985	24.934	24.3415	NA	24.1946	24.6085	23.6606	24.2334	24.0673	23.9775	25.1582	NA	24.1904	25.0992	25.6844	25.0732	25.2018	25.152	25.9425	25.5215	NA
A0A1Q9E562	0.000811397	1	0.546511	1	0.794146	0.921053	0.497002	FALSE	28.3624	28.3433	28.2295	28.936	28.7108	28.6934	28.3881	28.361	28.1583	28.6174	28.8999	28.0885	29.0139	28.3812	28.2877	28.8574	28.1732	28.8183	28.7257	28.9087	28.7135	28.8377	29.1497	27.9446	28.0005	29.0195	28.3699	27.9285	28.2076	27.5586	28.2779	27.6788	27.7539	NA
A0A1Q8ZJK7	NA	1	NA	1	NA	NA	NA	FALSE	NA	NA	NA	NA	NA	NA	NA	NA	NA	NA	NA	NA	NA	NA	NA	NA	NA	NA	NA	NA	NA	NA	24.6922	NA	NA	NA	NA	NA	NA	NA	NA	NA	NA	NA
A0A1Q9BPV3	-0.0173564	1	0.52142	1	0.77041	0.880682	0.473758	FALSE	NA	NA	NA	25.1089	25.0555	NA	24.7047	25.0747	24.8698	25.7441	24.7041	25.0515	NA	NA	NA	NA	25.8843	24.8604	24.8817	24.7357	NA	24.9941	24.6266	NA	NA	24.8624	NA	24.749	24.7368	24.7585	25.0651	24.6651	24.9382	NA
A0A1Q9BPX8	0.0798695	1	0.380776	1	0.77041	0.838411	0.3333	FALSE	26.864	26.8825	26.6326	27.2543	27.0932	27.104	26.9222	26.9604	26.4505	26.622	27.1237	26.8881	26.8455	26.2815	26.2268	26.9684	26.894	26.9693	26.9914	26.465	27.0135	26.2805	26.6645	26.3665	26.4394	26.7037	26.816	26.6742	27.1205	26.4594	26.3844	26.1349	26.5787	NA
A0A1Q9BQ83	0.156158	1	0.37181	1	1	0.510118	0.160395	FALSE	NA	NA	NA	NA	NA	NA	NA	23.359	NA	23.2674	NA	23.3382	23.5438	NA	NA	NA	NA	NA	23.3851	NA	NA	23.1053	NA	NA	NA	NA	NA	NA	NA	NA	23.342	NA	NA	NA
A0A1Q9BQD7	NA	1	NA	1	NA	NA	NA	FALSE	NA	NA	NA	NA	NA	NA	NA	NA	NA	NA	NA	NA	NA	NA	NA	NA	NA	NA	NA	NA	NA	NA	25.2908	NA	NA	NA	NA	NA	NA	NA	NA	NA	NA	NA
A0A1Q9BQT6	-0.0206071	1	0.509022	1	0.77041	0.838411	0.457689	FALSE	24.4882	24.3726	23.7957	24.4614	24.5403	24.2864	24.1642	23.7184	23.9866	23.8424	24.4692	24.7568	24.5615	24.3802	NA	24.3251	NA	24.1089	24.213	24.4225	24.715	24.4544	24.4648	NA	24.1672	24.5122	23.9632	24.1326	24.4219	NA	23.8249	NA	NA	NA
A0A1Q9BRG2	NA	1	NA	1	NA	NA	NA	FALSE	NA	NA	NA	NA	NA	NA	NA	NA	NA	NA	NA	NA	NA	NA	NA	23.876	NA	24.1081	NA	NA	NA	NA	NA	NA	NA	NA	NA	NA	NA	NA	NA	NA	NA	NA
A0A1Q9BS27	NA	1	NA	1	NA	NA	NA	FALSE	NA	NA	NA	NA	NA	NA	NA	NA	NA	NA	NA	NA	NA	NA	NA	NA	NA	NA	NA	NA	22.5599	NA	NA	NA	NA	NA	NA	NA	NA	NA	NA	NA	NA	NA
A0A1Q9BTB7	0.117852	1	0.353145	1	0.784177	0.762596	0.312001	FALSE	24.5429	24.3555	25.0641	24.6244	24.4581	24.5801	24.4778	24.2692	24.1169	24.4464	24.6336	25.396	24.4757	24.3233	24.5681	24.9158	24.6567	24.4277	24.4197	24.6072	25.2229	24.5638	24.8167	24.8108	25.7706	24.985	25.3639	25.0272	25.6081	25.2013	24.828	25.0041	25.2386	NA
A0A1Q9BV29	NA	1	NA	1	NA	NA	NA	FALSE	NA	NA	NA	NA	NA	19.4212	NA	NA	NA	NA	NA	NA	NA	NA	NA	NA	NA	NA	NA	NA	NA	NA	NA	NA	NA	NA	NA	NA	NA	NA	NA	NA	NA	NA
A0A1Q9E0W8	-0.0943351	1	0.433095	1	0.784177	0.769543	0.385396	FALSE	23.625	23.4639	NA	23.5147	23.6458	23.7616	23.3564	23.1443	23.2325	NA	23.459	23.2942	NA	23.8072	23.008	23.7071	NA	23.3416	NA	23.162	23.6395	23.6925	22.9935	23.6822	23.935	23.478	NA	NA	22.6815	23.7816	NA	21.8863	22.8782	NA
A0A1Q9BVY8	NA	1	NA	1	NA	NA	NA	FALSE	NA	NA	NA	NA	NA	NA	NA	NA	NA	NA	NA	NA	NA	NA	NA	NA	NA	NA	NA	NA	NA	NA	25.4244	NA	NA	NA	NA	NA	NA	NA	NA	NA	NA	NA
A0A1Q9BWW4	0.0529	1	0.52142	1	0.858292	0.985725	0.479229	FALSE	24.1059	NA	NA	23.8896	NA	NA	25.6098	NA	26.208	NA	NA	NA	24.7495	NA	NA	NA	NA	NA	23.9827	23.6782	NA	24.304	NA	NA	NA	NA	NA	25.1731	NA	26.1735	NA	26.0331	24.913	NA
A0A1Q9BXS4	-0.107157	1	0.386567	1	0.794146	0.618522	0.319556	FALSE	NA	25.0616	NA	NA	NA	NA	NA	24.9599	NA	25.1025	NA	NA	24.5684	24.9621	NA	NA	24.8931	NA	NA	24.6471	24.3369	24.8553	25.0544	NA	25.2231	24.7348	NA	NA	NA	NA	24.7342	NA	24.7631	NA
A0A1Q9BY01	NA	1	NA	1	NA	NA	NA	FALSE	NA	NA	NA	NA	NA	NA	NA	22.6702	NA	NA	NA	NA	NA	NA	NA	NA	NA	NA	NA	NA	NA	NA	NA	NA	NA	NA	NA	NA	NA	NA	NA	NA	NA	NA
A0A1Q9BYB1	-0.38775	1	0.301517	1	1	0.586171	0.288805	FALSE	NA	NA	NA	NA	NA	22.0567	21.6549	NA	NA	NA	21.9654	NA	NA	NA	NA	NA	NA	22.798	NA	21.739	NA	NA	NA	NA	NA	NA	NA	NA	NA	NA	NA	NA	NA	NA
A0A1Q9BYK5	0.072971	1	0.437637	1	0.790256	0.871985	0.394005	FALSE	28.2438	28.5726	28.2525	28.5275	28.7577	28.342	28.7919	28.8641	28.9214	28.5991	27.8068	28.3946	27.6581	27.6865	28.103	28.0258	28.1177	28.2398	28.6482	27.4531	28.4007	27.9298	27.9598	28.0371	27.6514	27.6388	27.8566	28.535	28.5301	28.5767	28.9957	28.3598	28.5638	NA
A0A1Q9BYQ7	0.15825	1	0.447924	1	1	0.847273	0.411532	FALSE	NA	NA	NA	NA	NA	21.8513	NA	NA	NA	NA	NA	NA	NA	NA	NA	NA	NA	22.4121	NA	NA	22.452	NA	22.1279	NA	NA	NA	NA	NA	NA	NA	NA	NA	NA	NA
A0A1Q9BZ22	0.0613375	1	0.503772	1	1	0.966007	0.419897	FALSE	NA	NA	NA	22.9213	23.528	NA	NA	NA	22.6174	NA	NA	NA	NA	NA	NA	NA	NA	NA	23.1872	NA	22.7373	NA	22.6126	NA	NA	NA	22.6358	23.0122	23.6293	NA	23.2771	NA	NA	NA
A0A1Q9BZC6	NA	1	NA	1	NA	NA	NA	FALSE	NA	NA	NA	NA	NA	NA	NA	NA	NA	NA	NA	NA	NA	NA	NA	NA	NA	NA	NA	NA	NA	NA	22.3762	NA	NA	NA	NA	NA	NA	NA	NA	NA	NA	NA
A0A1Q9BZD4	NA	1	NA	1	NA	NA	NA	FALSE	NA	NA	NA	NA	NA	NA	NA	NA	NA	NA	NA	NA	NA	NA	NA	NA	NA	NA	NA	NA	NA	NA	21.9904	NA	NA	NA	NA	NA	NA	NA	NA	NA	NA	NA
A0A1Q9C023	0.119223	1	0.350933	1	0.766055	0.744492	0.312001	FALSE	24.375	24.6567	24.4335	24.9806	25.4541	24.6901	24.911	24.9218	24.8222	24.9544	23.8517	24.3272	24.384	24.2062	24.9501	25.07	24.7843	24.9809	25.281	24.4663	24.9756	24.4545	24.9686	23.6827	24.6472	25.0041	24.2431	24.3035	24.6537	24.1739	24.5015	24.0601	24.2815	NA
A0A1Q9C025	NA	1	NA	1	NA	NA	NA	FALSE	NA	NA	NA	NA	NA	NA	NA	NA	NA	NA	21.904	NA	NA	NA	NA	NA	NA	NA	NA	NA	NA	NA	NA	NA	NA	NA	NA	NA	NA	NA	NA	NA	NA	NA
A0A1Q9C0D7	-0.0109	1	0.540587	1	1	0.937866	0.485237	FALSE	NA	NA	22.2255	NA	NA	NA	21.9767	NA	NA	NA	22.8577	NA	NA	NA	NA	NA	NA	22.4478	22.4211	NA	22.395	NA	NA	NA	NA	22.2185	NA	NA	22.0575	NA	NA	NA	NA	NA
A0A1Q9C0M3	0.0536396	1	0.427481	1	0.731855	0.886672	0.368223	FALSE	24.2129	24.3224	24.3144	24.2982	23.977	24.1077	24.2716	24.1747	24.3495	24.3601	24.266	24.1308	24.6067	24.384	24.3534	24.2136	NA	24.4067	24.189	24.4788	24.2895	24.5623	24.6188	24.2439	NA	24.504	24.1234	23.9947	24.0385	23.3204	24.52	24.2128	24.1568	NA
A0A1Q9C0U5	NA	1	NA	1	NA	NA	NA	FALSE	NA	NA	NA	NA	NA	NA	NA	NA	NA	NA	NA	NA	NA	NA	NA	NA	NA	NA	NA	NA	25.5257	NA	NA	NA	NA	NA	NA	NA	25.3678	NA	NA	NA	NA	NA
A0A1Q9C197	NA	1	NA	1	NA	NA	NA	FALSE	NA	NA	NA	NA	NA	NA	NA	NA	NA	NA	21.5859	NA	NA	NA	NA	NA	NA	NA	NA	NA	NA	NA	NA	NA	NA	NA	NA	NA	NA	NA	NA	NA	NA	NA
A0A1Q9C1C0	NA	1	NA	1	NA	NA	NA	FALSE	NA	NA	NA	NA	NA	NA	NA	NA	NA	NA	NA	NA	NA	NA	NA	NA	NA	NA	NA	NA	NA	NA	23.3894	NA	NA	NA	NA	NA	NA	NA	NA	NA	NA	NA
A0A1Q9C1N1	0.0890273	1	0.419057	1	0.794146	0.851371	0.364723	FALSE	24.3363	NA	23.7962	23.4791	23.7617	24.2199	24.1276	23.8369	23.9201	24.1477	24.3748	23.8556	24.0191	NA	23.4352	23.3697	NA	23.7695	24.0247	23.5298	23.7286	23.4554	23.095	NA	NA	NA	23.8573	23.5372	23.4357	NA	23.2106	23.1799	23.2771	NA
A0A1Q9C1P0	NA	1	NA	1	NA	NA	NA	FALSE	NA	NA	NA	NA	NA	NA	NA	NA	NA	NA	NA	NA	NA	NA	NA	NA	NA	NA	NA	NA	NA	NA	24.6025	NA	NA	NA	NA	NA	NA	NA	NA	NA	NA	NA
A0A1Q9C327	NA	1	NA	1	NA	NA	NA	FALSE	NA	NA	NA	NA	NA	NA	NA	NA	NA	NA	NA	NA	NA	NA	NA	NA	NA	NA	NA	NA	NA	NA	22.4247	NA	NA	NA	NA	NA	NA	NA	NA	NA	NA	NA
A0A1Q9C362	-0.0530821	1	0.502928	1	0.921608	0.884308	0.457378	FALSE	NA	23.2327	NA	NA	NA	22.7928	22.6307	NA	22.5988	NA	22.8117	NA	NA	NA	NA	NA	NA	NA	NA	22.3356	22.7915	NA	22.3168	23.2138	23.6442	NA	NA	NA	23.0908	NA	NA	NA	NA	NA
A0A1Q9C381	0.0878267	1	0.433095	1	0.821583	0.856872	0.384915	FALSE	NA	NA	NA	22.741	NA	23.2938	23.1435	22.9832	22.4742	22.985	23.1856	23.2051	NA	NA	22.9532	NA	23.3877	22.2577	22.7349	23.0987	23.185	22.7124	23.0814	NA	23.1694	22.5093	NA	NA	22.2147	NA	NA	NA	NA	NA
A0A1Q9C3F4	NA	1	NA	1	NA	NA	NA	FALSE	NA	NA	22.2477	NA	NA	NA	NA	NA	NA	NA	NA	NA	NA	NA	NA	NA	NA	NA	NA	NA	NA	NA	NA	NA	NA	NA	NA	NA	NA	NA	NA	NA	NA	NA
A0A1Q9C3P7	0.0676597	1	0.44539	1	0.794146	0.8867	0.408435	FALSE	24.2413	23.9407	23.6375	24.1013	23.6809	24.0141	23.8921	NA	23.5687	23.5176	24.1223	NA	23.24	23.9357	23.974	23.5312	24.4586	23.8838	23.8515	24.1564	24.2362	23.9169	24.1486	23.9997	23.8807	24.3202	23.8131	22.8785	23.214	NA	23.9399	22.8561	23.396	NA
A0A1Q9C3S1	NA	1	NA	1	NA	NA	NA	FALSE	NA	NA	NA	NA	NA	NA	NA	NA	NA	NA	NA	NA	NA	NA	NA	NA	NA	NA	NA	NA	NA	NA	22.7831	NA	NA	NA	NA	NA	NA	NA	NA	NA	NA	NA
A0A1Q9C461	NA	1	NA	1	NA	NA	NA	FALSE	NA	NA	NA	NA	NA	NA	NA	NA	NA	NA	NA	NA	NA	NA	NA	NA	NA	NA	NA	NA	NA	NA	22.8237	NA	NA	NA	NA	NA	NA	NA	NA	NA	NA	NA
A0A1Q9C4B8	0.00771167	1	0.533363	1	0.77041	0.949984	0.484625	FALSE	23.7405	23.9017	23.7035	24.059	23.4347	23.7836	23.9109	23.5249	23.7098	23.329	24.246	24.2661	24.222	NA	23.6469	23.9484	NA	23.9942	24.0723	24.1868	24.4146	23.8007	23.9908	23.914	23.5336	24.0192	23.7555	23.3094	23.9337	23.2757	22.9622	23.5045	23.4514	NA
A0A1Q9C4C2	0.0383167	1	0.503772	1	0.889628	0.978865	0.454718	FALSE	NA	NA	NA	23.3453	NA	NA	23.1274	NA	NA	23.9655	NA	23.7048	23.8612	NA	NA	23.4641	NA	NA	23.289	23.1064	23.9146	23.2361	23.4378	NA	NA	NA	NA	NA	NA	NA	23.4221	NA	NA	NA
A0A1Q9C4F4	NA	1	NA	1	NA	NA	NA	FALSE	NA	NA	NA	NA	NA	NA	NA	NA	NA	NA	NA	NA	20.5906	NA	NA	NA	NA	NA	NA	NA	NA	NA	NA	NA	NA	NA	NA	NA	NA	NA	NA	NA	NA	NA
A0A1Q9C4N6	-0.0348566	1	0.50165	1	0.790256	0.835616	0.453025	FALSE	NA	23.412	23.6119	NA	23.6814	23.8681	23.2487	NA	23.119	23.5012	23.0368	NA	23.0703	NA	NA	NA	NA	23.1348	23.5589	22.9288	23.6742	23.5554	23.1906	23.3649	23.3873	23.0022	23.6747	24.254	24.2753	24.1082	NA	23.6676	23.869	NA
A0A1Q9C4X9	-0.0428971	1	0.500539	1	0.977009	0.856872	0.453025	FALSE	23.9823	23.1318	24.4109	24.0418	23.1791	24.7142	24.3279	23.1835	24.7654	24.3099	24.5544	23.9623	25.0301	23.9179	23.4205	23.9293	NA	24.5106	24.3901	25.0899	23.7136	24.5988	23.8067	24.4596	24.5673	24.2115	NA	23.5495	23.4082	24.3057	24.1558	24.5356	23.9429	NA
A0A1Q9C4Y6	NA	1	NA	1	NA	NA	NA	FALSE	NA	NA	NA	NA	NA	NA	21.1729	NA	NA	NA	NA	NA	NA	NA	NA	NA	NA	NA	NA	NA	NA	NA	NA	NA	NA	NA	NA	NA	NA	NA	NA	NA	NA	NA
A0A1Q9C595	-0.0937846	1	0.47141	0.481338	1	0.837353	0.429068	FALSE	28.0899	28.0427	28.8826	26.9623	25.5175	27.8034	28.5537	27.9992	29.1174	28.0111	27.6493	27.8568	28.3932	29.4308	29.2056	28.9221	28.9297	27.8113	28.0484	29.3432	28.707	29.1117	29.1236	28.5451	27.679	28.9116	28.5995	28.7988	28.2366	28.4406	28.1167	28.0787	28.0047	NA
A0A1Q9C5I6	0.0502768	1	0.482268	1	0.794146	0.940914	0.435628	FALSE	24.021	24.1835	25.0344	24.803	24.6149	23.9644	23.9541	24.6249	24.0028	NA	24.8682	NA	23.7495	24.0103	24.0452	24.6568	NA	24.3444	24.0932	24.7163	25.1302	24.4667	24.8672	23.9319	23.7366	24.5393	24.2582	24.4212	24.6036	23.9233	24.457	23.4297	23.9577	NA
A0A1Q9C5L5	NA	1	NA	1	NA	NA	NA	FALSE	NA	NA	NA	NA	NA	NA	NA	NA	NA	NA	NA	NA	NA	NA	NA	NA	NA	NA	NA	NA	NA	NA	NA	NA	NA	NA	NA	NA	NA	NA	NA	NA	22.6214	NA
A0A1Q9C5R6	-0.0631	1	0.428739	1	0.766055	0.691272	0.380134	FALSE	23.0046	23.61	23.334	23.6728	23.6525	23.4134	23.2032	23.5046	23.1185	23.798	23.0016	23.3688	NA	23.5101	23.5762	23.7479	NA	23.6346	23.3992	23.697	23.7103	23.4928	23.8142	23.3318	NA	23.4546	23.5705	NA	23.6873	NA	23.468	22.5111	23.324	NA
A0A1Q9C5V1	0.0488354	1	0.500539	1	0.986291	0.958599	0.453025	FALSE	24.5642	25.3368	25.118	25.2109	25.3324	24.6781	25.0579	25.4748	25.5584	24.9053	23.0615	24.3127	NA	24.8473	25.0301	24.858	NA	24.6074	25.2159	24.3846	25.0252	24.6436	24.64	25.3256	25.0355	24.3956	25.0828	26.2376	26.0957	25.5929	25.8554	25.4629	25.3165	NA
A0A1Q9C5W6	-0.0607146	1	0.424977	1	0.731855	0.68602	0.371102	FALSE	23.4854	23.6136	23.1347	23.9213	NA	23.4917	23.6134	23.4959	23.2954	23.796	23.7265	23.7274	24.0179	23.3248	23.6755	24.045	24.111	23.9359	23.6601	23.4561	23.9662	23.5431	23.6338	23.7095	23.4244	23.7748	23.0295	23.3881	23.3938	NA	23.5847	23.1388	23.2624	NA
A0A1Q9C603	-0.0717444	1	0.441315	1	0.784177	0.762596	0.38951	FALSE	23.3049	23.0732	22.4368	22.4344	NA	22.3031	22.3323	22.3337	22.1204	NA	22.773	NA	22.4092	22.6391	NA	NA	22.6035	22.9148	22.3214	22.8202	23.0007	22.8839	22.9796	NA	NA	22.5095	NA	NA	22.3305	NA	NA	NA	22.4093	NA
A0A1Q9C6B4	NA	1	NA	1	NA	NA	NA	FALSE	NA	NA	NA	NA	NA	NA	NA	NA	NA	NA	NA	NA	NA	NA	NA	NA	NA	NA	NA	NA	NA	NA	19.505	NA	NA	NA	NA	NA	NA	NA	NA	NA	NA	NA
A0A1Q9C6E0	NA	1	NA	1	NA	NA	NA	FALSE	NA	NA	NA	NA	NA	NA	NA	NA	21.9626	NA	NA	NA	NA	NA	NA	NA	NA	NA	NA	NA	NA	NA	NA	NA	NA	NA	NA	NA	NA	NA	NA	NA	NA	NA
A0A1Q9C6E8	0.15866	1	0.421817	1	1	0.828197	0.277238	FALSE	NA	NA	NA	NA	NA	NA	NA	22.7364	22.3688	NA	22.7023	NA	NA	NA	NA	NA	23.0848	NA	NA	22.5978	22.9775	NA	22.9954	NA	NA	NA	NA	NA	NA	NA	NA	NA	NA	NA
A0A1Q9C6G9	0.0146264	1	0.519381	1	0.781066	0.946089	0.46648	FALSE	22.9712	NA	NA	23.2226	NA	22.736	22.9671	22.7022	22.745	22.8562	22.9573	NA	NA	22.9348	22.8627	22.9915	NA	22.8764	22.8573	22.6054	22.5043	NA	22.8142	23.2883	23.4094	22.9107	23.1138	NA	NA	NA	NA	NA	22.9951	NA
A0A1Q9C6P9	0.1633	1	0.438041	1	1	NA	NA	FALSE	NA	NA	NA	21.7059	NA	NA	21.7585	NA	21.5925	NA	NA	NA	NA	NA	NA	NA	NA	NA	NA	NA	22.0684	NA	21.9884	NA	NA	NA	NA	NA	NA	NA	NA	NA	21.9382	NA
A0A1Q9C724	-0.094094	1	0.387927	1	0.77041	0.646063	0.337183	FALSE	24.2133	24.1396	23.8315	NA	NA	23.5627	23.215	23.8523	23.5304	24.2986	23.4361	24.0024	24.0349	23.6794	24.1246	NA	NA	23.6009	23.0245	23.6598	23.5981	23.9084	23.9824	24.0017	NA	NA	23.2408	23.5879	23.7329	NA	24.0967	23.6346	24.2045	NA
A0A1Q9C750	NA	1	NA	1	NA	NA	NA	FALSE	NA	NA	NA	NA	NA	NA	NA	NA	NA	NA	NA	NA	22.4346	NA	NA	NA	NA	NA	NA	NA	NA	NA	NA	NA	NA	NA	NA	NA	NA	NA	NA	NA	NA	NA
A0A1Q9C764	0.105861	1	0.355153	1	0.819728	0.660304	0.262234	FALSE	23.3956	23.0968	NA	23.1221	NA	23.1648	23.4516	NA	NA	22.8928	NA	NA	23.4994	NA	NA	23.3258	NA	23.4041	23.0678	23.1969	23.1136	22.9878	23.1249	NA	NA	23.3355	NA	NA	NA	NA	NA	NA	NA	NA
A0A1Q9C7L6	-0.0593201	1	0.49834	1	0.907336	0.861988	0.448586	FALSE	23.4358	NA	25.1939	24.064	24.5006	25.3781	25.2096	23.8815	25.041	NA	25.8896	24.4425	25.365	NA	23.8912	24.6517	23.1159	24.5155	24.9954	24.4488	24.5984	24.503	24.4428	NA	23.2328	24.3259	24.2329	24.2461	24.9812	25.0983	23.751	25.1275	24.5819	NA
A0A1Q9C7M6	NA	1	NA	1	NA	NA	NA	FALSE	NA	NA	NA	NA	NA	NA	NA	NA	NA	NA	NA	NA	21.8341	NA	NA	NA	NA	NA	NA	NA	NA	NA	NA	NA	NA	NA	NA	NA	NA	NA	NA	NA	NA	NA
A0A1Q9C7N9	-0.00466667	1	0.542884	1	0.790256	0.921053	0.493032	FALSE	22.627	22.7756	NA	22.8093	23.5265	22.523	22.0871	NA	22.6198	NA	NA	NA	NA	NA	22.8079	22.8514	NA	22.7561	22.528	22.4923	22.6951	22.7868	22.7388	NA	NA	22.6315	NA	22.4573	NA	NA	NA	NA	22.4111	NA
A0A1Q9C821	-0.210589	1	0.28776	1	0.910401	0.510118	0.23533	FALSE	22.5573	23.1939	NA	NA	NA	NA	22.6428	NA	22.2929	NA	23.0581	NA	22.8095	NA	NA	23.014	NA	22.7508	NA	NA	22.8395	NA	22.9282	NA	NA	NA	NA	NA	NA	NA	23.0858	NA	22.7667	NA
A0A1Q9C833	NA	1	NA	1	NA	NA	NA	FALSE	NA	NA	NA	NA	NA	NA	NA	NA	22.7651	NA	NA	NA	NA	NA	NA	NA	NA	NA	NA	NA	NA	NA	NA	NA	NA	NA	NA	NA	NA	NA	NA	NA	NA	NA
A0A1Q9C858	NA	1	NA	1	NA	NA	NA	FALSE	NA	NA	NA	NA	NA	NA	NA	NA	NA	NA	NA	NA	NA	NA	NA	NA	NA	NA	NA	NA	NA	NA	24.6086	NA	NA	NA	NA	NA	NA	NA	NA	NA	NA	NA
A0A1Q9C887	0.248438	1	0.268048	1	0.794146	0.608936	0.248492	FALSE	22.5743	22.1849	22.3441	23.3102	23.1268	22.9968	23.1918	NA	22.1995	22.4603	NA	22.7972	NA	NA	NA	NA	NA	23.0149	23.4307	21.95	23.5607	NA	23.1058	NA	NA	NA	22.6544	22.8182	23.2119	NA	NA	NA	NA	NA
A0A1Q9C8L0	NA	1	NA	1	NA	NA	NA	FALSE	NA	NA	NA	NA	NA	NA	NA	NA	NA	NA	23.7267	NA	NA	NA	NA	NA	NA	NA	NA	NA	NA	NA	NA	NA	NA	NA	NA	NA	NA	NA	NA	NA	NA	NA
A0A1Q9C8P5	NA	1	NA	1	NA	NA	NA	FALSE	NA	NA	NA	NA	NA	NA	NA	NA	NA	NA	21.2661	NA	NA	NA	NA	NA	NA	NA	NA	NA	NA	NA	NA	NA	NA	NA	NA	NA	NA	NA	NA	NA	NA	NA
A0A1Q9C8Q4	NA	1	NA	1	NA	NA	NA	FALSE	NA	NA	NA	NA	NA	NA	NA	NA	NA	NA	NA	NA	NA	NA	NA	NA	NA	NA	NA	NA	NA	NA	23.6079	NA	NA	NA	NA	NA	NA	NA	NA	NA	NA	NA
A0A1Q9C8T8	NA	1	NA	1	NA	NA	NA	FALSE	NA	NA	NA	NA	NA	NA	NA	NA	NA	NA	NA	NA	NA	NA	NA	NA	NA	NA	NA	NA	NA	NA	26.7718	NA	NA	NA	NA	NA	NA	NA	NA	NA	NA	NA
A0A1Q9C8U4	0.110077	1	0.433095	1	0.953398	0.865689	0.391733	FALSE	23.3001	22.6975	22.6805	23.4192	23.832	23.3182	23.1911	23.3453	23.2341	23.2669	23.3776	23.7	NA	23.9032	23.9129	24.2983	24.4793	23.4945	23.7258	23.9316	24.5349	23.6988	24.15	NA	NA	24.309	23.3083	22.7287	23.2161	NA	23.1758	22.0817	23.1679	NA
A0A1Q9C8U7	0.244558	1	0.256691	1	0.792213	0.586171	0.24654	FALSE	25.3442	24.8081	NA	24.6471	25.0854	23.9778	24.3919	24.84	24.4544	24.445	24.9532	23.9181	25.3835	24.7384	24.4299	24.6033	NA	24.1987	NA	23.9084	24.1139	24.2998	24.3214	NA	23.4835	24.3395	NA	23.3171	NA	NA	24.1484	NA	NA	NA
A0A1Q9C975	-0.0283371	1	0.49834	1	0.702621	0.803689	0.448586	FALSE	26.3751	26.47	26.2928	26.4667	26.3171	26.4538	26.6342	26.3299	26.4098	26.2231	26.4619	25.3956	25.6874	26.2168	26.3715	26.1287	25.3526	26.237	26.4467	26.5324	26.3425	26.0299	26.2384	26.6576	26.3945	26.1546	26.17	26.4701	26.7206	26.3538	25.8627	26.4901	26.3387	NA
A0A1Q9C995	0.0992949	1	0.360156	1	0.77041	0.769543	0.319556	FALSE	25.3521	25.259	24.9375	25.5228	25.4351	25.0197	25.1684	24.9203	25.0426	25.2134	25.5654	24.7909	25.648	25.1355	25.3285	25.3906	24.9951	25.2539	25.2191	25.8829	25.5745	25.3918	25.6036	25.2	25.3012	25.6324	24.833	24.4233	24.9711	24.5456	24.9145	24.4945	25.0047	NA
A0A1Q9DHC2	NA	1	NA	1	NA	NA	NA	FALSE	22.7869	NA	NA	NA	NA	NA	NA	NA	NA	NA	NA	NA	NA	NA	NA	NA	NA	NA	NA	NA	NA	NA	NA	NA	NA	NA	NA	NA	NA	NA	NA	NA	NA	NA
A0A1Q9C9H1	-0.078205	1	0.409523	1	0.784177	0.658144	0.360071	FALSE	23.1662	23.7711	23.0397	23.1727	23.4391	22.9799	23.2401	23.6708	23.529	23.2825	22.8833	NA	NA	NA	23.1854	NA	NA	22.7977	23.2839	NA	NA	NA	NA	23.583	23.2381	NA	NA	23.0894	23.2312	23.6352	23.4362	23.4865	23.5519	NA
A0A1Q9C9N9	0.053392	1	0.47141	1	0.794146	0.937539	0.422918	FALSE	25.2135	25.6974	24.906	25.5478	NA	24.9586	25.1404	25.1351	25.1708	24.7995	25.2157	NA	25.2988	25.4274	25.7704	25.6309	25.1966	25.8218	25.5807	25.1047	25.2099	25.5914	26.0976	25.3758	26.6389	24.7205	25.2244	25.2733	25.1123	NA	24.8354	25.3834	25.3487	NA
A0A1Q9C9P4	NA	1	NA	1	NA	NA	NA	FALSE	NA	NA	NA	NA	NA	NA	NA	NA	NA	NA	NA	NA	NA	NA	NA	NA	NA	NA	NA	NA	NA	NA	23.4328	NA	NA	NA	NA	NA	NA	NA	NA	NA	NA	NA
A0A1Q9C9S2	0.123563	1	0.348302	1	0.784177	0.738548	0.310562	FALSE	26.1167	25.5971	25.4626	25.2755	25.1591	25.4854	25.5804	25.0859	25.4874	25.5263	26.0103	24.8039	26.0389	25.5131	24.841	25.6224	NA	25.3419	25.5223	25.9783	24.4904	25.7191	25.7556	25.5233	25.6375	25.618	25.3536	24.9503	25.0706	24.5659	25.358	24.8275	25.5265	NA
A0A1Q9C9W3	0.00597024	1	0.537854	1	0.77041	0.931764	0.488332	FALSE	22.8608	23.8435	23.1493	24.1126	23.5088	23.1655	23.5471	23.4386	23.2442	23.265	NA	NA	NA	NA	23.3299	NA	NA	23.0367	23.4293	22.7036	23.2182	NA	23.2381	23.2426	23.452	23.3352	23.2747	23.462	23.4526	23.2526	23.455	23.3644	23.8496	NA
A0A1Q9CAK1	-0.25645	1	0.427827	1	1	NA	NA	FALSE	NA	NA	NA	NA	NA	NA	23.0831	NA	NA	NA	NA	NA	NA	NA	NA	NA	NA	NA	NA	NA	22.5134	NA	NA	NA	NA	NA	NA	23.0547	NA	NA	NA	NA	NA	NA
A0A1Q9CAL5	-0.01182	1	0.529895	1	0.77041	0.883085	0.481703	FALSE	23.7196	24.5364	23.8306	23.8731	23.7878	23.3152	23.3576	23.7125	23.789	23.6041	23.5924	NA	NA	23.8858	23.9396	23.6935	NA	23.787	23.5803	23.5398	23.3999	23.4087	23.4156	24.2874	NA	23.0335	23.8674	24.4476	24.3659	23.838	23.8666	24.1772	24.6527	NA
A0A1Q9CAM9	-0.0397633	1	0.50165	1	0.930571	0.867838	0.453025	FALSE	22.8682	22.7608	22.8016	23.46	NA	22.7698	NA	22.807	NA	NA	23.0599	NA	23.0768	NA	NA	NA	NA	NA	NA	NA	22.4987	NA	22.8291	NA	NA	22.6798	NA	NA	NA	NA	NA	NA	NA	NA
A0A1Q9CAN5	0.153248	1	0.427481	1	0.879525	0.834388	0.385351	FALSE	24.4933	23.6869	24.4909	23.4406	NA	24.0908	24.8103	NA	25.5076	NA	23.564	NA	NA	23.3291	23.8947	NA	23.6744	23.4135	NA	23.5424	23.3918	24.1964	22.8629	24.0402	NA	NA	23.624	23.9645	23.7376	25.4751	24.993	24.6702	24.7701	NA
A0A1Q9CAZ8	0.06895	1	0.482268	1	1	0.936845	0.427995	FALSE	NA	NA	NA	NA	22.7413	22.0641	NA	NA	21.9691	NA	NA	NA	NA	NA	NA	NA	NA	22.0579	22.2238	22.3275	22.1076	NA	NA	NA	NA	22.3165	NA	NA	NA	NA	NA	NA	NA	NA
A0A1Q9CB53	NA	1	NA	1	NA	NA	NA	FALSE	NA	NA	NA	NA	NA	20.9831	NA	NA	NA	NA	NA	NA	NA	NA	NA	NA	NA	NA	NA	NA	NA	NA	NA	NA	NA	NA	NA	NA	NA	NA	NA	NA	NA	NA
A0A1Q9CB70	NA	1	NA	1	NA	NA	NA	FALSE	NA	NA	NA	NA	NA	NA	NA	NA	NA	NA	NA	NA	NA	NA	NA	NA	NA	NA	NA	NA	NA	NA	NA	NA	NA	NA	NA	NA	NA	NA	NA	NA	24.1566	NA
A0A1Q9CBK2	NA	1	NA	1	NA	NA	NA	FALSE	NA	NA	NA	NA	NA	NA	NA	NA	NA	NA	NA	NA	NA	NA	NA	NA	NA	NA	NA	NA	NA	NA	22.9269	NA	NA	NA	NA	NA	NA	NA	NA	NA	NA	NA
A0A1Q9CCI6	NA	1	NA	1	NA	NA	NA	FALSE	NA	NA	NA	NA	NA	NA	NA	NA	NA	NA	NA	22.4231	NA	NA	NA	NA	NA	NA	NA	NA	NA	NA	NA	NA	NA	NA	NA	NA	NA	NA	NA	NA	NA	NA
A0A1Q9CCJ1	NA	1	NA	1	NA	NA	NA	FALSE	NA	NA	NA	NA	NA	NA	22.3277	NA	22.1134	NA	NA	NA	NA	NA	NA	NA	NA	NA	NA	NA	NA	NA	NA	NA	NA	NA	NA	NA	NA	NA	NA	NA	NA	NA
A0A1Q9CCS4	0.0802864	1	0.39481	1	0.784177	0.847273	0.328441	FALSE	NA	23.7824	23.4985	23.8708	24.3886	23.6333	23.7869	23.7406	23.9229	23.5272	23.4791	NA	NA	NA	NA	23.714	NA	23.3332	23.8653	23.7386	23.8691	23.4171	23.5687	NA	NA	NA	23.3142	23.7563	23.7645	NA	NA	NA	23.5902	NA
A0A1Q9CCY2	0.0913752	1	0.363563	1	0.75949	0.810738	0.316029	FALSE	24.4792	24.3822	24.3082	24.1223	NA	24.1569	24.1602	24.1481	24.0545	24.3905	23.6122	23.7335	23.8784	23.799	24.1958	23.5835	NA	24.1787	24.2793	23.2238	23.8162	NA	23.6914	23.9226	24.2004	NA	23.8633	24.319	24.1009	24.0829	24.2902	23.8964	24.3755	NA
A0A1Q9CDB9	NA	1	NA	1	NA	NA	NA	FALSE	NA	NA	NA	NA	NA	NA	NA	NA	NA	NA	NA	NA	NA	NA	NA	NA	NA	NA	NA	NA	NA	NA	24.5748	NA	NA	NA	NA	NA	NA	NA	NA	NA	NA	NA
A0A1Q9CDC6	NA	1	NA	1	NA	NA	NA	FALSE	NA	NA	NA	NA	NA	NA	NA	NA	NA	NA	NA	NA	NA	NA	21.9896	NA	NA	NA	NA	NA	NA	NA	NA	NA	NA	NA	NA	NA	NA	NA	NA	NA	NA	NA
A0A1Q9CDQ6	-0.308567	1	0.301264	1	1	0.596007	0.288447	FALSE	23.3439	24.1265	NA	NA	NA	NA	NA	NA	NA	NA	NA	NA	NA	23.6295	NA	NA	NA	NA	NA	NA	NA	NA	23.4654	24.0939	24.1149	NA	NA	NA	NA	NA	NA	NA	NA	NA
A0A1Q9CDQ7	-0.0085489	1	0.530476	1	0.766055	0.878294	0.481703	FALSE	24.6411	24.9518	24.316	24.743	24.5559	24.5044	24.2318	24.4279	24.3338	24.3828	24.8034	24.5184	24.6997	24.9005	25.0102	25.3118	24.9526	24.9891	24.7057	24.6798	24.8516	24.141	24.7121	24.9715	24.7201	24.8291	24.3855	24.1021	24.4735	24.1162	24.4117	24.0487	24.2692	NA
A0A1Q9CDT1	-0.0306	1	0.530064	1	1	NA	NA	FALSE	NA	NA	NA	NA	NA	NA	22.3955	22.3909	22.2781	NA	NA	NA	NA	NA	NA	NA	NA	NA	22.2865	NA	NA	NA	21.8202	NA	NA	NA	NA	NA	22.863	NA	NA	NA	22.5185	NA
A0A1Q9CE07	NA	1	NA	1	NA	NA	NA	FALSE	NA	NA	NA	NA	NA	NA	NA	NA	NA	NA	NA	NA	NA	NA	NA	NA	NA	NA	NA	21.1066	NA	NA	NA	NA	NA	NA	NA	NA	NA	NA	NA	NA	NA	NA
A0A1Q9CEE7	-0.289725	1	0.279682	1	1	0.53584	0.237963	FALSE	NA	23.3636	NA	NA	NA	22.77	NA	NA	22.9439	23.4475	NA	NA	NA	NA	NA	NA	23.2302	NA	NA	NA	NA	NA	22.7044	NA	NA	NA	NA	NA	NA	23.4158	NA	NA	NA	NA
A0A1Q9CEN8	NA	1	NA	1	NA	NA	NA	FALSE	NA	NA	NA	NA	NA	NA	NA	NA	NA	NA	NA	NA	NA	NA	NA	NA	NA	NA	NA	NA	NA	NA	21.9436	NA	NA	NA	NA	NA	NA	NA	NA	NA	NA	NA
A0A1Q9CF95	-0.19911	1	0.296767	1	0.794146	0.52977	0.273418	FALSE	23.2995	22.804	22.8978	NA	NA	23.9028	23.3412	NA	22.7045	NA	22.9905	NA	NA	22.3515	NA	NA	NA	23.0174	23.179	22.7769	22.1153	22.7242	22.6558	NA	NA	23.7269	NA	23.2339	22.3401	22.9704	NA	22.8197	22.8129	NA
A0A1Q9CFF9	NA	1	NA	1	NA	NA	NA	FALSE	NA	NA	NA	NA	NA	NA	NA	NA	NA	NA	NA	NA	NA	NA	NA	NA	NA	NA	NA	NA	NA	NA	23.0701	NA	NA	NA	NA	NA	NA	NA	NA	NA	NA	NA
A0A1Q9CFK2	NA	1	NA	1	NA	NA	NA	FALSE	NA	NA	NA	NA	NA	NA	NA	NA	NA	NA	NA	NA	NA	NA	NA	NA	NA	NA	NA	NA	NA	NA	20.866	NA	NA	NA	NA	NA	NA	NA	NA	NA	NA	NA
A0A1Q9CFU2	-0.123664	1	0.328557	1	0.77041	0.548849	0.287739	FALSE	NA	23.4833	23.0464	23.5916	22.9089	23.5677	23.7754	23.4145	22.9392	NA	23.1897	NA	NA	NA	NA	23.1509	NA	23.4758	23.4704	23.1144	23.4606	22.8537	22.7976	23.3639	NA	NA	23.5354	23.9752	23.7177	23.4354	NA	23.3531	23.1796	NA
A0A1Q9CFZ8	0.147963	1	0.379783	1	0.879525	0.790975	0.341578	FALSE	23.8446	23.5019	23.7919	23.3003	24.1724	23.9336	24.4451	23.7873	24.2935	23.8382	23.4916	24.7284	24.8175	24.754	25.358	24.5467	25.6094	23.4166	23.8904	24.5427	24.661	24.926	24.3869	NA	23.712	24.7717	23.4754	NA	24.0823	23.8178	24.6344	24.0889	24.2218	NA
A0A1Q9CG04	NA	1	NA	1	NA	NA	NA	FALSE	NA	NA	NA	NA	NA	NA	NA	NA	NA	NA	NA	NA	22.6299	NA	NA	NA	NA	NA	NA	NA	NA	NA	NA	NA	NA	NA	NA	NA	NA	NA	NA	NA	NA	NA
A0A1Q9CGK3	-0.143457	1	0.378937	1	0.834409	0.658144	0.339608	FALSE	24.3621	NA	23.8645	24.3128	23.9494	NA	24.6892	NA	25.1511	24.9668	NA	24.5699	24.8335	NA	NA	24.6402	NA	NA	24.4134	24.619	NA	NA	NA	NA	NA	24.4295	NA	NA	NA	NA	NA	24.7292	NA	NA
A0A1Q9CGN5	-0.01218	1	0.530849	1	0.854499	0.884308	0.473758	FALSE	NA	NA	22.1971	NA	NA	22.0677	21.7013	22.1093	21.9227	22.2642	22.0708	22.2756	22.2175	NA	NA	NA	22.6295	NA	22.3768	NA	22.4076	NA	21.8817	NA	NA	NA	NA	NA	NA	NA	NA	NA	22.2652	NA
A0A1Q9CGP7	0.185942	1	0.424977	1	0.964797	0.834316	0.368954	FALSE	NA	NA	22.3607	NA	NA	22.5813	NA	NA	23.8132	NA	NA	NA	22.8323	NA	NA	NA	NA	22.4026	22.8696	22.5736	21.7244	NA	22.8798	NA	NA	NA	NA	22.6854	NA	NA	NA	NA	NA	NA
A0A1Q9CGQ1	-0.200356	1	0.301264	1	0.794146	0.519759	0.274502	FALSE	25.6149	25.2781	24.0213	24.6553	24.4134	25.0811	25.1412	25.172	25.343	25.4454	25.6499	24.5371	25.9743	24.7182	24.6752	24.9522	23.8901	25.213	24.4608	25.1403	24.1977	25.1588	25.3344	24.3574	24.0575	24.7688	24.2643	24.0961	23.6032	24.2742	24.1733	24.6807	24.1537	NA
A0A1Q9CGQ5	NA	1	NA	1	NA	NA	NA	FALSE	NA	NA	NA	NA	NA	NA	22.8803	NA	22.7886	NA	NA	NA	NA	NA	NA	NA	NA	NA	NA	NA	NA	NA	NA	NA	NA	NA	NA	NA	NA	NA	NA	NA	23.3672	NA
A0A1Q9CGT5	NA	1	NA	1	NA	NA	NA	FALSE	NA	NA	NA	NA	NA	NA	NA	NA	NA	NA	NA	NA	NA	NA	NA	NA	NA	NA	NA	NA	NA	NA	21.8385	NA	NA	NA	NA	NA	NA	NA	NA	NA	NA	NA
A0A1Q9CGX8	-0.0790088	1	0.424977	1	0.766055	0.683354	0.380134	FALSE	26.2128	25.7224	26.2347	26.2613	25.6021	26.6514	26.8559	26.4576	26.4911	26.2051	26.7599	25.9712	26.6443	26.0429	26.0104	26.1849	26.2838	26.8658	26.5505	26.976	26.0166	26.3587	26.2664	25.516	25.5092	26.8092	26.3945	25.911	26.0552	26.5745	25.7989	26.4064	26.1921	NA
A0A1Q9CGY9	NA	1	NA	1	NA	NA	NA	FALSE	21.3767	NA	NA	NA	NA	NA	NA	NA	NA	NA	NA	NA	NA	NA	NA	NA	NA	NA	NA	NA	NA	NA	NA	NA	NA	NA	NA	NA	NA	NA	NA	NA	NA	NA
A0A1Q9CH80	0.23915	1	0.433095	1	1	NA	NA	FALSE	NA	NA	NA	NA	NA	NA	NA	NA	NA	NA	NA	22.6385	22.6304	NA	NA	NA	NA	22.144	NA	NA	NA	NA	NA	NA	NA	NA	NA	NA	NA	NA	NA	NA	NA	NA
A0A1Q9CHN1	0.0540729	1	0.492732	1	0.834409	0.949984	0.448586	FALSE	NA	NA	23.0195	23.8585	NA	23.257	22.9243	NA	22.6922	NA	NA	NA	NA	NA	23.0673	NA	NA	23.6726	23.4497	22.9167	23.8819	22.4631	23.3403	23.1465	NA	NA	23.4639	23.0776	23.594	NA	NA	NA	23.0962	NA
A0A1Q9CHP8	NA	1	NA	1	NA	NA	NA	FALSE	NA	NA	NA	NA	NA	NA	NA	NA	NA	NA	NA	NA	NA	NA	NA	NA	NA	NA	NA	NA	NA	NA	22.811	NA	NA	NA	NA	NA	NA	NA	NA	NA	NA	NA
A0A1Q9CHS1	NA	1	NA	1	NA	NA	NA	FALSE	NA	NA	NA	NA	NA	NA	NA	NA	NA	NA	NA	NA	NA	NA	NA	NA	NA	NA	NA	NA	NA	NA	23.9738	NA	NA	NA	NA	NA	NA	NA	NA	NA	NA	NA
A0A1Q9CHV6	-0.149732	1	0.378937	1	0.77041	0.633709	0.340227	FALSE	25.0423	24.8734	23.2536	24.6689	24.2515	24.458	23.9286	24.9759	24.2871	25.2352	24.4482	23.7897	24.5609	24.2709	24.017	24.089	NA	24.3971	23.6459	24.3426	23.8431	24.2087	23.96	24.406	NA	24.2733	NA	22.5614	24.0327	23.1572	23.9887	NA	24.1043	NA
A0A1Q9CHX3	NA	1	NA	1	NA	NA	NA	FALSE	NA	NA	NA	NA	NA	NA	NA	NA	NA	NA	NA	NA	NA	NA	NA	NA	NA	NA	NA	NA	NA	NA	22.8702	NA	NA	NA	NA	NA	NA	NA	NA	NA	NA	NA
A0A1Q9CI31	0.182762	1	0.308901	1	0.969303	0.700447	0.28936	FALSE	22.807	NA	NA	22.2285	NA	22.7516	22.8438	NA	22.4396	NA	22.9444	NA	NA	NA	NA	NA	NA	22.5559	22.6523	NA	22.7657	NA	22.4486	NA	NA	NA	NA	NA	22.6567	NA	NA	NA	NA	NA
A0A1Q9CI60	NA	1	NA	1	NA	NA	NA	FALSE	NA	NA	NA	NA	NA	NA	NA	NA	NA	NA	NA	NA	NA	NA	NA	NA	NA	NA	NA	NA	NA	NA	23.4967	NA	NA	NA	NA	NA	NA	NA	NA	NA	NA	NA
A0A1Q9CID1	0.11865	1	0.350933	1	0.794146	0.769543	0.312001	FALSE	25.4034	25.7627	25.2727	25.5833	25.3407	25.2602	25.1415	25.1169	24.9093	25.4561	25.5137	25.5453	25.1861	25.5586	25.8105	25.8619	26.1315	25.5055	25.2907	25.6505	25.9011	25.5158	25.7404	25.2091	NA	25.5825	25.2716	24.9378	25.5304	23.9531	25.3868	24.7764	25.3437	NA
A0A1Q9CIJ1	NA	1	NA	1	NA	NA	NA	FALSE	NA	NA	NA	NA	NA	NA	NA	NA	NA	NA	NA	NA	NA	NA	NA	NA	NA	NA	20.4769	NA	NA	NA	NA	NA	NA	NA	NA	NA	NA	NA	NA	NA	NA	NA
A0A1Q9CIZ2	0.1793	1	0.47666	1	1	NA	NA	FALSE	NA	NA	NA	NA	NA	NA	NA	NA	NA	NA	NA	NA	NA	NA	NA	NA	NA	21.7099	NA	NA	NA	NA	21.8892	NA	NA	NA	NA	NA	NA	NA	NA	NA	NA	NA
A0A1Q9CJ07	NA	1	NA	1	NA	NA	NA	FALSE	NA	NA	NA	NA	NA	NA	NA	22.3836	NA	NA	NA	NA	NA	NA	NA	NA	NA	NA	NA	NA	NA	NA	NA	NA	NA	NA	NA	NA	NA	NA	NA	NA	NA	NA
A0A1Q9CJ91	-0.00373333	1	0.546511	1	1	0.937539	0.495423	FALSE	NA	NA	NA	NA	NA	NA	NA	22.5962	NA	NA	22.7256	NA	NA	NA	NA	NA	NA	22.5058	NA	22.2787	22.1561	22.4837	22.5054	NA	NA	NA	NA	NA	NA	NA	NA	NA	NA	NA
A0A1Q9CJM8	NA	1	NA	1	NA	NA	NA	FALSE	NA	NA	NA	NA	NA	NA	NA	NA	NA	NA	NA	NA	NA	NA	NA	NA	NA	NA	NA	NA	22.7674	NA	NA	NA	NA	NA	NA	NA	NA	NA	NA	NA	NA	NA
A0A1Q9CJP3	0.118819	1	0.421817	1	1	0.838411	0.380134	FALSE	25.1823	24.9807	23.8762	25.1851	25.1645	25.0408	25.4945	24.8898	24.7771	24.8318	25.1127	24.7481	25.259	24.3845	24.065	24.7719	24.5782	25.2656	25.5069	24.3431	24.5741	23.92	24.3776	23.5702	24.6846	24.5209	NA	24.0386	24.4062	23.9518	23.8417	23.8242	23.2676	NA
A0A1Q9CJV5	NA	1	NA	1	NA	NA	NA	FALSE	NA	NA	NA	NA	NA	NA	NA	NA	NA	NA	NA	NA	NA	NA	NA	NA	NA	NA	NA	NA	NA	NA	NA	NA	22.6116	NA	NA	NA	NA	NA	NA	NA	NA	NA
A0A1Q9CJZ2	NA	1	NA	1	NA	NA	NA	FALSE	NA	NA	NA	NA	NA	NA	NA	NA	NA	22.8507	NA	NA	NA	NA	NA	NA	NA	NA	NA	NA	NA	NA	NA	NA	NA	NA	NA	NA	NA	NA	NA	NA	NA	NA
A0A1Q9CK28	NA	1	NA	1	NA	NA	NA	FALSE	NA	NA	NA	NA	NA	NA	NA	NA	NA	NA	NA	NA	NA	NA	NA	NA	NA	NA	NA	NA	NA	NA	23.0456	NA	NA	NA	NA	NA	NA	NA	NA	NA	NA	NA
A0A1Q9CKA3	NA	1	NA	1	NA	NA	NA	FALSE	NA	NA	NA	NA	NA	NA	NA	NA	NA	NA	NA	NA	NA	NA	NA	NA	NA	NA	NA	NA	22.3572	NA	22.0053	NA	NA	NA	NA	NA	NA	NA	NA	NA	NA	NA
A0A1Q9CKB1	0.2385	1	0.402637	1	1	NA	NA	FALSE	NA	NA	NA	NA	23.2048	NA	NA	NA	NA	23.0087	23.3881	NA	NA	NA	NA	NA	NA	NA	23.1487	NA	NA	NA	NA	NA	NA	NA	NA	NA	NA	NA	NA	NA	NA	NA
O15931	0.245253	1	0.354528	1	1	0.734102	0.325906	FALSE	25.8544	25.1622	26.661	25.7361	25.8266	25.4	26.5961	25.1963	25.8297	24.9108	NA	NA	NA	25.8665	26.7433	26.5412	25.1038	26.6486	27.2251	25.8872	26.3676	25.2728	25.8198	26.1127	24.4033	25.0056	27.6437	27.4727	27.1834	25.6983	24.934	27.2673	25.6653	NA
A0A1Q9CKP9	0.0456654	1	0.445717	1	0.77041	0.926386	0.401854	FALSE	25.6845	25.6094	25.351	25.6415	25.6494	25.6626	25.74	25.7784	25.4105	25.6732	25.4195	25.8197	25.4187	25.2588	25.4424	25.0662	25.9261	25.6388	25.6957	24.8715	25.4027	25.0703	24.9881	25.5089	25.221	24.9237	25.3579	25.7108	25.3852	25.6427	25.7066	25.3233	25.6268	NA
A0A1Q9CKQ3	NA	1	NA	1	NA	NA	NA	FALSE	NA	NA	NA	NA	NA	NA	NA	NA	NA	NA	NA	NA	NA	NA	NA	NA	NA	NA	NA	NA	NA	NA	23.201	NA	NA	NA	NA	NA	NA	NA	NA	NA	NA	NA
A0A1Q9CKZ3	NA	1	NA	1	NA	NA	NA	FALSE	NA	NA	NA	NA	NA	NA	21.2159	NA	NA	NA	NA	NA	NA	NA	NA	NA	NA	NA	NA	NA	NA	NA	NA	NA	NA	NA	NA	NA	NA	NA	NA	NA	NA	NA
A0A1Q9CL18	NA	1	NA	1	NA	NA	NA	FALSE	20.0896	NA	NA	NA	NA	NA	NA	NA	NA	NA	NA	NA	NA	NA	NA	NA	NA	NA	NA	NA	NA	NA	NA	NA	NA	NA	NA	NA	NA	NA	NA	NA	NA	NA
A0A1Q9CL35	0.042725	1	0.50165	1	0.935344	0.964898	0.453025	FALSE	25.5663	25.982	25.8371	25.6852	26.0388	25.0566	25.7239	25.9989	26.0461	24.988	23.9379	24.8258	NA	25.8188	25.6357	25.6764	25.2855	25.5124	25.7522	24.8195	25.4135	25.3947	25.0796	25.6773	25.0736	25.022	26.0667	26.6122	26.1105	26.4288	26.2476	25.869	26.2362	NA
A0A1Q9CL40	0.15844	1	0.299331	1	0.784177	0.660304	0.272044	FALSE	24.4844	24.8806	25.1834	24.473	24.5318	24.905	24.9808	24.0036	24.9711	24.0283	25.1479	24.4606	24.7177	NA	24.0455	24.8282	24.9017	24.9477	24.8704	24.3275	24.1938	24.2577	23.8371	24.3945	25.4653	23.8213	25.053	25.1568	24.8888	25.3083	24.8854	25.0016	24.5027	NA
A0A1Q9CL64	NA	1	NA	1	NA	NA	NA	FALSE	NA	NA	NA	NA	NA	NA	NA	NA	NA	NA	NA	NA	NA	NA	NA	NA	NA	NA	NA	NA	NA	NA	23.9365	NA	NA	NA	NA	NA	NA	NA	NA	NA	NA	NA
A0A1Q9CL76	NA	1	NA	1	NA	NA	NA	FALSE	NA	NA	NA	NA	NA	NA	NA	NA	NA	NA	23.1701	NA	23.3732	NA	NA	NA	NA	NA	NA	NA	NA	NA	NA	NA	NA	NA	NA	NA	NA	NA	NA	NA	NA	NA
A0A1Q9CLC6	0.122214	1	0.482268	1	1	NA	NA	FALSE	NA	NA	NA	NA	23.984	NA	23.5031	NA	NA	NA	NA	NA	NA	NA	NA	NA	NA	NA	23.525	23.5858	23.6316	NA	23.8887	NA	NA	NA	NA	NA	23.157	NA	24.2667	NA	NA	NA
A0A1Q9CLG8	-0.00631439	1	0.540587	1	0.80143	0.915639	0.491506	FALSE	23.3695	23.5507	22.9272	22.9362	NA	22.8601	22.9681	23.4629	23.7732	NA	NA	NA	NA	NA	22.7992	22.9853	NA	23.3419	23.6634	22.6511	22.8661	22.7388	22.6222	NA	NA	22.6934	22.7241	23.2723	23.4051	22.9219	NA	23.6479	22.7864	NA
A0A1Q9CLI9	0.0447432	1	0.498659	1	0.794146	0.959187	0.453025	FALSE	23.5822	23.2782	23.6	23.4997	23.9252	23.2634	23.8481	23.5919	23.8715	23.902	22.9291	24.4873	23.2477	NA	NA	NA	NA	23.3704	24.0361	22.6186	NA	NA	22.8571	NA	NA	NA	NA	24.1558	24.0939	23.6644	23.9042	23.6922	23.7588	NA
A0A1Q9CLT6	NA	1	NA	1	NA	NA	NA	FALSE	NA	NA	NA	NA	NA	NA	NA	NA	21.8292	NA	NA	NA	NA	NA	NA	NA	NA	NA	NA	NA	NA	NA	NA	NA	NA	NA	NA	NA	NA	NA	NA	NA	NA	NA
A0A1Q9CM33	0.0645827	1	0.50165	1	0.929889	0.958146	0.457197	FALSE	NA	NA	24.5935	23.7754	24.6249	24.0708	24.9622	NA	25.1376	NA	NA	NA	24.7223	NA	NA	23.7252	NA	23.5691	24.7856	23.4862	23.9212	24.1938	23.4324	24.9183	NA	NA	24.3245	25.8974	24.3593	25.0934	24.8463	25.8153	NA	NA
A0A1Q9CMB4	NA	1	NA	1	NA	NA	NA	FALSE	NA	NA	NA	NA	NA	NA	22.375	NA	NA	NA	NA	NA	NA	NA	NA	NA	NA	NA	NA	NA	NA	NA	NA	NA	NA	NA	NA	NA	NA	NA	NA	NA	NA	NA
A0A1Q9CMP5	NA	1	NA	1	NA	NA	NA	FALSE	NA	NA	NA	NA	NA	NA	NA	NA	NA	NA	22.7379	NA	NA	NA	NA	NA	NA	NA	NA	NA	NA	NA	NA	NA	NA	NA	NA	NA	NA	NA	NA	NA	NA	NA
A0A1Q9CMX1	NA	1	NA	1	NA	NA	NA	FALSE	NA	NA	NA	NA	NA	NA	NA	NA	NA	NA	NA	NA	NA	NA	21.9882	NA	NA	NA	NA	NA	22.3994	NA	22.0096	NA	23.2025	NA	NA	NA	NA	NA	NA	NA	NA	NA
A0A1Q9CN12	0.11797	1	0.433095	1	0.879525	0.853849	0.394372	FALSE	24.0784	23.9291	NA	23.2259	23.7245	23.654	23.7991	23.7862	23.5831	23.7338	23.2564	23.839	23.5686	NA	NA	22.4812	23.2748	23.3069	23.2928	22.5156	23.3592	22.3861	23.1144	NA	NA	22.4979	NA	NA	22.5082	NA	22.426	NA	NA	NA
A0A1Q9CN22	0.0524331	1	0.48045	1	0.909325	0.940914	0.435165	FALSE	24.8035	24.9186	24.074	25.0294	25.1733	25.0077	25.0105	25.3856	24.4395	24.9819	24.7328	24.8972	24.7889	24.6204	24.5012	24.4658	25.3521	25.0105	24.9597	24.3605	24.7405	24.3372	24.4482	24.1881	24.6737	24.4757	23.8141	23.8427	24.4032	23.9235	24.1105	23.5174	24.388	NA
A0A1Q9CN99	0.142234	1	0.396009	1	0.794146	0.825274	0.360934	FALSE	23.1712	NA	23.5649	23.0898	NA	23.0889	23.5011	NA	22.9222	NA	NA	NA	NA	22.8526	NA	22.7434	NA	22.7525	23.07	22.2138	22.6033	NA	21.894	NA	NA	NA	23.4889	23.7026	23.5517	23.2888	NA	22.6318	22.9486	NA
A0A1Q9CNB5	0.0919702	1	0.407544	1	0.784177	0.838411	0.363278	FALSE	24.8958	25.0908	24.093	24.9848	25.2193	24.5786	24.7024	24.7559	24.5185	24.5107	24.845	24.002	25.0727	24.3807	24.528	24.6737	24.5173	24.5529	24.6228	24.3721	24.8856	24.4878	24.7113	24.5182	24.1409	24.4642	24.2348	23.8085	24.4138	23.9546	23.5974	23.6662	23.7917	NA
A0A1Q9CP43	NA	1	NA	1	NA	NA	NA	FALSE	NA	NA	NA	NA	NA	NA	NA	NA	NA	NA	NA	NA	NA	NA	NA	NA	NA	NA	NA	NA	NA	NA	NA	NA	NA	NA	NA	NA	20.4833	NA	NA	NA	NA	NA
A0A1Q9CP71	NA	1	NA	1	NA	NA	NA	FALSE	NA	NA	NA	NA	NA	NA	NA	NA	NA	NA	NA	NA	NA	NA	NA	NA	NA	NA	NA	NA	NA	NA	21.6836	NA	NA	NA	NA	NA	NA	NA	NA	NA	NA	NA
A0A1Q9CP94	NA	1	NA	1	NA	NA	NA	FALSE	23.9362	NA	NA	NA	NA	NA	NA	NA	NA	NA	NA	NA	NA	NA	NA	NA	NA	NA	NA	NA	NA	NA	NA	NA	NA	NA	NA	NA	NA	NA	NA	NA	NA	NA
A0A1Q9CPG2	NA	1	NA	1	NA	NA	NA	FALSE	NA	NA	NA	NA	NA	NA	NA	NA	NA	NA	NA	NA	NA	NA	NA	NA	NA	NA	NA	NA	NA	NA	22.6219	NA	NA	NA	NA	NA	NA	NA	NA	NA	NA	NA
A0A1Q9CPY7	NA	1	NA	1	NA	NA	NA	FALSE	NA	NA	NA	NA	NA	21.8172	NA	NA	NA	NA	NA	NA	NA	NA	NA	NA	NA	NA	NA	NA	NA	NA	NA	NA	NA	NA	NA	NA	NA	NA	NA	NA	NA	NA
A0A1Q9CQ00	-0.00645	1	0.546511	1	1	NA	NA	FALSE	NA	22.3006	NA	NA	NA	NA	NA	NA	NA	NA	NA	NA	NA	NA	NA	NA	NA	NA	NA	NA	22.4497	NA	22.1386	NA	NA	NA	NA	NA	NA	NA	NA	NA	NA	NA
A0A1Q9CQ06	NA	1	NA	1	NA	NA	NA	FALSE	NA	NA	NA	NA	NA	NA	NA	NA	NA	NA	NA	NA	NA	NA	NA	NA	NA	NA	NA	NA	NA	NA	NA	NA	NA	NA	NA	NA	21.3847	NA	NA	NA	NA	NA
A0A1Q9CQ81	0.0344933	1	0.49834	1	0.775298	0.983838	0.452666	FALSE	25.4728	25.5828	25.0861	25.7929	25.5231	25.8455	25.8042	25.8011	24.9758	25.5161	25.6095	25.9762	25.4776	25.0125	25.7047	25.2862	24.9366	25.6231	25.3773	25.4464	25.6077	25.2434	25.532	24.8268	24.8662	24.95	NA	24.7752	25.22	NA	NA	24.4031	25.4051	NA
A0A1Q9CQ97	NA	1	NA	1	NA	NA	NA	FALSE	NA	NA	NA	NA	NA	NA	NA	NA	NA	NA	NA	22.1887	NA	NA	NA	NA	NA	NA	NA	22.5691	NA	NA	NA	NA	NA	NA	NA	NA	NA	NA	NA	NA	NA	NA
A0A1Q9CQA6	NA	1	NA	1	NA	NA	NA	FALSE	NA	NA	NA	NA	NA	NA	NA	NA	NA	NA	20.2363	NA	NA	NA	NA	NA	NA	NA	NA	NA	NA	NA	NA	NA	NA	NA	NA	NA	NA	NA	NA	NA	NA	NA
A0A1Q9CQB9	-0.05205	1	0.502928	1	1	0.835616	0.418346	FALSE	NA	NA	NA	NA	NA	NA	NA	NA	22.0676	NA	22.5089	NA	22.3124	NA	NA	NA	NA	NA	NA	NA	NA	22.245	NA	NA	NA	22.4116	NA	NA	22.2161	NA	NA	NA	NA	NA
A0A1Q9CQC9	-0.0398111	1	0.495778	1	0.794146	0.834699	0.447596	FALSE	22.5686	22.9778	NA	NA	NA	22.9526	22.4827	22.6727	22.543	22.7008	23.269	NA	NA	NA	22.4501	22.9345	NA	23.1136	23.1311	22.7952	23.0862	23.1985	22.8324	22.6124	NA	22.8525	NA	21.9619	NA	NA	NA	NA	22.4561	NA
A0A1Q9CQF5	0.13152	1	0.500539	1	1	NA	NA	FALSE	NA	NA	NA	NA	NA	22.9805	NA	23.5264	NA	NA	NA	NA	NA	NA	NA	NA	NA	NA	23.5909	NA	NA	22.8065	NA	NA	NA	NA	NA	NA	NA	23.5122	NA	24.4713	NA	NA
A0A1Q9CQG3	-0.0948083	1	0.427822	1	0.953398	0.660304	0.300385	FALSE	22.9735	23.0067	NA	NA	NA	23.149	22.8843	NA	22.6521	NA	23.2667	NA	NA	NA	NA	NA	NA	23.1162	NA	22.8894	22.8785	NA	23.018	NA	NA	NA	NA	NA	NA	NA	NA	NA	NA	NA
A0A1Q9CQH7	NA	1	NA	1	NA	NA	NA	FALSE	NA	NA	NA	NA	NA	NA	NA	NA	NA	NA	23.108	NA	NA	NA	NA	NA	NA	NA	NA	NA	NA	NA	NA	NA	NA	NA	NA	NA	NA	NA	NA	NA	NA	NA
A0A1Q9CQI8	NA	1	NA	1	NA	NA	NA	FALSE	NA	NA	NA	NA	NA	NA	NA	NA	NA	NA	NA	NA	NA	NA	NA	NA	NA	NA	NA	NA	NA	NA	21.0356	NA	NA	NA	NA	NA	22.8672	NA	NA	NA	NA	NA
A0A1Q9CQN8	NA	1	NA	1	NA	NA	NA	FALSE	NA	NA	NA	NA	NA	NA	NA	NA	NA	NA	NA	NA	NA	NA	NA	NA	NA	NA	NA	NA	NA	NA	21.0045	NA	NA	NA	NA	NA	NA	NA	NA	NA	NA	NA
A0A1Q9CQQ4	0.1226	1	0.500492	1	1	NA	NA	FALSE	NA	21.6723	NA	NA	NA	NA	NA	NA	NA	NA	NA	NA	21.7949	NA	NA	NA	NA	NA	NA	NA	NA	NA	NA	NA	NA	NA	NA	NA	NA	NA	NA	NA	NA	NA
A0A1Q9CQV5	NA	1	NA	1	NA	NA	NA	FALSE	NA	NA	NA	NA	NA	NA	NA	NA	NA	NA	NA	NA	NA	NA	NA	NA	NA	NA	NA	NA	NA	NA	19.3748	NA	NA	NA	NA	NA	NA	NA	NA	NA	NA	NA
A0A1Q9CQW3	0.125718	1	0.30246	1	0.784177	0.706745	0.201046	FALSE	22.8862	22.7068	22.678	22.7219	22.9168	22.4883	22.911	22.4957	22.6395	NA	22.8655	NA	NA	NA	NA	NA	NA	22.8467	NA	22.803	23.3433	NA	22.7627	22.7501	NA	NA	22.9672	NA	22.5385	NA	NA	NA	22.4367	NA
A0A1Q9CQY7	-0.146607	1	0.338075	1	0.715511	0.586171	0.310562	FALSE	24.179	24.0122	23.7718	24.5419	NA	24.9746	24.724	24.018	24.6884	24.066	24.7111	24.4146	24.8138	24.0974	23.4158	24.1738	23.3836	24.9126	24.4627	24.9079	24.2792	24.705	23.8974	23.9631	24.4521	24.5845	NA	23.6716	23.9231	24.3233	NA	23.6455	23.631	NA
A0A1Q9CR20	0.0714818	1	0.432743	1	0.794146	0.866917	0.380601	FALSE	23.6361	23.5287	23.5953	23.5523	23.3996	23.3857	NA	NA	22.796	22.6818	23.5507	23.1619	23.1214	23.3174	23.2296	23.6109	NA	23.654	23.234	23.2264	23.8521	23.2404	23.5392	NA	23.753	23.5612	NA	NA	NA	NA	NA	NA	NA	NA
A0A1Q9CR49	0.047425	1	0.52142	1	1	NA	NA	FALSE	NA	22.3778	NA	NA	NA	22.3226	NA	NA	NA	NA	NA	NA	22.209	NA	NA	21.6722	NA	22.2737	NA	NA	NA	NA	NA	NA	NA	NA	NA	NA	NA	NA	NA	NA	NA	NA
A0A1Q9CR70	NA	1	NA	1	NA	NA	NA	FALSE	NA	NA	NA	NA	NA	NA	NA	NA	NA	NA	23.5798	NA	NA	NA	NA	NA	NA	NA	NA	NA	NA	NA	NA	NA	NA	NA	NA	NA	NA	NA	NA	NA	NA	NA
A0A1Q9CR81	NA	1	NA	1	NA	NA	NA	FALSE	NA	NA	NA	NA	NA	NA	NA	NA	NA	NA	NA	NA	NA	NA	NA	NA	NA	NA	NA	NA	NA	NA	23.2284	NA	NA	NA	NA	NA	NA	NA	NA	NA	NA	NA
A0A1Q9CRH0	-0.0486487	1	0.482268	1	0.790256	0.828197	0.437442	FALSE	24.6112	24.5479	24.5818	24.7683	NA	24.6012	24.5012	24.7191	24.4978	NA	23.8259	25.0692	NA	24.4406	24.6889	24.1818	NA	24.2293	23.7673	23.5702	23.8199	24.447	24.5253	24.5625	NA	NA	24.5735	NA	24.3518	NA	24.7113	23.6753	24.1251	NA
A0A1Q9CRS9	0.0756567	1	0.424977	1	0.784177	0.876209	0.360934	FALSE	24.2907	NA	24.4251	24.3875	23.7596	24.5035	24.1362	23.7492	23.8325	24.1687	24.7201	NA	24.7418	NA	24.3034	24.3402	NA	24.3384	24.1671	24.0169	24.8858	23.9698	24.725	NA	24.2081	24.2898	24.1469	NA	24.0238	NA	NA	24.3051	23.8724	NA
A0A1Q9CRW7	NA	1	NA	1	NA	NA	NA	FALSE	NA	NA	NA	NA	NA	NA	NA	NA	NA	NA	NA	23.4404	NA	NA	NA	NA	NA	NA	NA	NA	NA	NA	NA	NA	NA	NA	NA	NA	NA	NA	NA	NA	NA	NA
A0A1Q9CS16	-0.161983	1	0.327079	1	0.77041	0.504827	0.268546	FALSE	NA	23.3744	NA	23.4751	22.839	22.7276	22.7133	23.3777	NA	23.5118	22.9407	NA	NA	NA	NA	23.3656	NA	22.8377	22.804	22.9583	23.4364	23.1251	23.0405	NA	NA	22.4897	NA	NA	NA	NA	NA	NA	NA	NA
A0A1Q9CS20	NA	1	NA	1	NA	NA	NA	FALSE	NA	NA	NA	NA	NA	19.0951	NA	NA	NA	NA	NA	NA	NA	NA	NA	NA	NA	NA	NA	NA	NA	NA	NA	NA	NA	NA	NA	NA	NA	NA	NA	NA	NA	NA
A0A1Q9CS37	-0.0455667	1	0.519381	1	1	NA	NA	FALSE	NA	NA	NA	NA	NA	23.027	NA	NA	NA	NA	22.9927	NA	NA	NA	NA	NA	NA	NA	22.9667	NA	22.9849	NA	NA	NA	NA	NA	NA	NA	NA	NA	NA	NA	NA	NA
A0A1Q9CS41	NA	1	NA	1	NA	NA	NA	FALSE	NA	NA	NA	NA	NA	NA	NA	NA	NA	NA	NA	NA	NA	NA	NA	NA	NA	NA	NA	NA	NA	NA	23.694	NA	NA	NA	NA	NA	NA	NA	NA	NA	NA	NA
A0A1Q9CS69	-0.107	1	0.495778	1	1	NA	NA	FALSE	NA	NA	NA	NA	NA	NA	NA	NA	NA	22.4856	NA	NA	NA	NA	NA	NA	NA	22.5898	NA	NA	NA	NA	22.4307	NA	NA	NA	NA	NA	NA	NA	NA	NA	NA	NA
A0A1Q9CSE2	NA	1	NA	1	NA	NA	NA	FALSE	NA	NA	NA	NA	NA	NA	NA	NA	NA	NA	NA	NA	NA	NA	NA	NA	NA	NA	NA	NA	NA	NA	22.9574	NA	NA	NA	NA	NA	NA	NA	NA	NA	NA	NA
A0A1Q9CSI5	-0.0684875	1	0.427481	1	0.67371	0.702479	0.380134	FALSE	24.5877	24.5082	24.741	24.895	24.647	25.2711	25.3061	25.0085	25.0565	25.0358	24.9266	25.4489	24.5038	24.3408	24.4835	24.3911	NA	25.2487	25.4786	24.8353	24.8138	24.5263	24.4223	24.2748	24.7942	24.6923	24.4146	25.322	24.9412	25.099	24.6686	24.811	24.8275	NA
A0A1Q9CSL2	-0.0755258	1	0.450476	1	0.879525	0.762596	0.409469	FALSE	24.6764	24.6938	24.7594	25.6482	24.9198	25.4434	24.8265	24.4527	24.5074	24.6259	24.8805	24.5849	24.6244	24.8911	25.1848	25.4197	25.5295	25.8409	25.2598	25.2637	25.6455	25.1767	25.7933	24.4205	24.8711	25.893	24.9796	24.506	24.5171	NA	NA	24.4127	24.1079	NA
A0A1Q9CT04	0.0943417	1	0.450795	1	1	0.834791	0.408435	FALSE	NA	23.1904	NA	NA	NA	22.667	NA	22.6293	22.7724	NA	NA	NA	NA	22.9662	NA	23.0909	NA	NA	NA	22.3118	NA	NA	NA	23.0364	23.2728	NA	NA	NA	NA	22.8242	22.7564	NA	NA	NA
A0A1Q9CT31	0.17217	1	0.333046	1	0.794146	0.704288	0.30277	FALSE	24.7659	NA	25.0085	24.0428	24.6268	23.8266	24.1985	24.7958	24.8799	24.7488	NA	23.6498	23.0098	24.4328	24.9104	24.4079	24.8419	24.1278	NA	24.0115	24.5361	24.1958	23.8608	25.0768	24.7716	NA	24.3677	24.8595	24.4574	24.8143	25.1208	24.8878	25.5243	NA
A0A1Q9CT76	NA	1	NA	1	NA	NA	NA	FALSE	NA	NA	NA	NA	NA	NA	NA	NA	NA	NA	NA	NA	NA	NA	NA	NA	NA	NA	NA	NA	22.8318	NA	NA	NA	NA	NA	NA	NA	NA	NA	NA	NA	NA	NA
A0A1Q9CT81	0.00171868	1	0.546511	1	0.784177	0.910184	0.495475	FALSE	23.6168	23.7165	NA	23.4345	NA	23.3551	23.3562	23.9459	23.5463	23.3537	NA	24.1575	23.3797	23.5101	NA	NA	NA	23.5465	23.4644	23.325	NA	23.3651	23.9077	NA	23.7676	NA	NA	23.7255	NA	23.257	NA	23.7857	NA	NA
A0A1Q9CTI1	NA	1	NA	1	NA	NA	NA	FALSE	NA	NA	NA	NA	NA	NA	NA	NA	NA	NA	NA	NA	NA	NA	NA	NA	NA	NA	NA	NA	NA	NA	NA	NA	NA	NA	NA	22.4646	NA	NA	NA	NA	NA	NA
A0A1Q9CTL4	0.02525	1	0.52142	1	0.986291	1	0.481703	FALSE	NA	NA	NA	NA	NA	23.9718	NA	NA	NA	NA	NA	NA	NA	23.7241	NA	24.0379	NA	23.9547	23.4283	23.9351	24.0795	NA	24.415	NA	NA	24.0705	NA	NA	NA	NA	NA	NA	NA	NA
A0A1Q9CTZ2	NA	1	NA	1	NA	NA	NA	FALSE	22.2286	NA	22.2275	NA	NA	NA	NA	NA	22.1733	NA	NA	NA	NA	NA	NA	NA	NA	NA	NA	NA	NA	NA	NA	NA	NA	NA	NA	NA	22.5538	NA	NA	NA	22.635	NA
A0A1Q9CU48	0.211143	1	0.274863	1	0.838831	0.645108	0.230218	FALSE	NA	NA	23.2782	23.2246	NA	23.1193	22.6814	NA	NA	NA	23.7023	NA	NA	NA	NA	NA	NA	23.1869	22.7513	22.8585	23.3115	22.7726	23.5193	NA	NA	22.7709	NA	NA	23.1556	NA	NA	NA	NA	NA
A0A1Q9CUK2	0.115948	1	0.39481	1	0.800139	0.834699	0.356117	FALSE	23.9695	24.0729	22.8151	23.5224	NA	23.454	23.4762	NA	23.3598	NA	23.2771	NA	NA	23.4901	23.5254	23.3002	NA	23.4344	23.8155	22.8015	23.675	22.6888	23.5715	NA	NA	23.3076	NA	NA	23.0876	NA	NA	NA	NA	NA
A0A1Q9CUS3	0.135647	1	0.435639	1	0.860144	0.853922	0.399441	FALSE	23.5407	23.8356	23.6027	NA	NA	22.7787	23.3655	23.6363	24.1248	22.9518	22.1136	NA	NA	NA	23.329	NA	NA	22.9733	23.8243	22.4792	22.686	22.5352	22.0796	23.7172	NA	NA	NA	23.8005	23.858	23.356	NA	NA	24.2381	NA
A0A1Q9CUY4	NA	1	NA	1	NA	NA	NA	FALSE	NA	NA	NA	NA	NA	NA	NA	NA	NA	NA	NA	NA	NA	NA	NA	NA	NA	NA	NA	NA	22.6613	NA	22.4415	NA	NA	NA	NA	NA	NA	NA	NA	NA	NA	NA
A0A1Q9CV33	-0.0861438	1	0.450795	1	0.822549	0.782866	0.409469	FALSE	23.8788	24.0705	24.7366	25.1276	23.6701	25.6819	24.8136	24.6817	24.2987	25.1933	25.4768	24.6879	25.0817	23.7313	NA	24.8007	24.5022	25.3082	25.1899	24.1239	24.7915	24.6989	24.7279	23.636	23.649	24.6383	NA	24.382	24.5395	25.2271	NA	24.3242	24.462	NA
A0A1Q9CV41	-0.12423	1	0.47666	1	0.846623	0.854211	0.440977	FALSE	NA	23.4889	23.8028	NA	NA	23.2775	NA	24.1493	NA	24.7055	NA	NA	NA	NA	NA	NA	NA	23.0979	NA	23.2096	NA	NA	22.7508	24.443	24.6743	NA	NA	24.628	23.1633	24.7864	24.3569	24.8947	24.915	NA
A0A1Q9CV48	0.105731	1	0.414333	1	0.821583	0.848886	0.329239	FALSE	23.2638	23.0372	NA	NA	NA	22.6718	22.8779	22.8529	22.7116	23.0628	23.4843	NA	22.7685	NA	22.7121	NA	NA	22.6452	23.3099	NA	22.8649	NA	22.6444	NA	NA	NA	NA	NA	NA	NA	NA	NA	NA	NA
A0A1Q9CVD7	NA	1	NA	1	NA	NA	NA	FALSE	NA	NA	NA	NA	NA	NA	NA	NA	NA	NA	NA	22.3183	NA	NA	NA	NA	NA	NA	NA	NA	NA	NA	NA	NA	NA	NA	NA	NA	NA	NA	NA	NA	NA	NA
A0A1Q9CVF3	NA	1	NA	1	NA	NA	NA	FALSE	NA	NA	NA	24.447	NA	NA	NA	NA	NA	NA	NA	NA	NA	NA	NA	NA	NA	NA	NA	NA	NA	NA	NA	NA	NA	NA	NA	NA	NA	NA	NA	NA	NA	NA
A0A1Q9CVF9	0.132531	1	0.296767	1	0.77041	0.678357	0.260634	FALSE	28.2957	28.279	29.0619	28.5537	28.4701	28.8839	28.4429	28.7181	28.4608	28.6145	28.9473	28.9511	28.8987	28.1065	27.9657	28.5947	28.8114	28.5733	28.8162	28.4638	28.7337	28.5752	28.5962	28.3081	29.8143	28.724	29.0078	28.8457	29.2246	29.1558	28.3845	28.8522	29.1583	NA
A0A1Q9CVG7	0.0924909	1	0.49834	1	0.917365	0.934973	0.453025	FALSE	23.7177	NA	25.6024	24.8615	NA	24.7841	23.8487	25.4498	23.7364	25.6413	24.5198	25.753	25.7134	23.3217	24.7594	NA	NA	24.2869	NA	24.3723	NA	NA	23.624	NA	26.5946	NA	24.4973	24.2026	24.9153	25.0588	NA	22.7796	NA	NA
A0A1Q9CVJ2	0.058464	1	0.421813	1	0.766055	0.877113	0.364147	FALSE	25.7966	26.0187	25.4072	25.7689	25.5893	25.279	25.5413	25.4924	25.3916	25.4117	25.7992	25.6009	25.8038	25.5282	25.863	25.866	25.3603	25.885	25.5834	25.8313	26.0302	25.8719	25.9494	25.4052	25.8093	25.7337	25.383	25.3995	25.7871	25.217	25.7727	25.0652	25.087	NA
A0A1Q9CVN7	NA	1	NA	1	NA	NA	NA	FALSE	NA	NA	NA	NA	NA	NA	NA	20.8665	NA	NA	NA	NA	NA	NA	NA	NA	NA	NA	NA	NA	NA	NA	NA	NA	NA	NA	NA	NA	NA	NA	NA	NA	NA	NA
A0A1Q9CVR8	-0.0334306	1	0.518237	1	0.85783	0.884308	0.470751	FALSE	23.0295	23.3047	23.4677	NA	NA	22.8062	22.5077	23.2656	23.7083	23.0666	NA	NA	NA	NA	NA	NA	NA	23.517	23.0154	23.1375	NA	23.5564	22.6613	23.8779	24.0316	22.5166	NA	23.5018	23.7545	23.9951	NA	24.3859	24.2216	NA
A0A1Q9CVT8	0.12111	1	0.402637	1	0.996236	0.790975	0.319556	FALSE	NA	NA	23.1923	NA	NA	NA	23.3022	NA	23.5663	NA	NA	NA	NA	23.021	23.4215	NA	NA	23.0713	23.4015	NA	NA	23.5118	NA	NA	NA	NA	NA	NA	NA	NA	NA	23.4185	NA	NA
A0A1Q9CVW7	0.142072	1	0.42813	1	1	0.834388	0.387328	FALSE	26.3689	26.2387	27.3593	25.9757	25.8358	26.0318	27.1673	25.6853	26.8942	25.6759	24.6798	26.7352	25.4561	26.7797	26.7821	26.1641	25.8906	26.1713	26.4717	25.6623	26.1364	25.665	25.8956	27.1105	26.205	24.9072	27.0734	27.6518	27.6762	26.9956	26.4399	27.6039	27.4528	NA
A0A1Q9CW16	-0.141106	1	0.367702	1	0.77041	0.658144	0.319556	FALSE	22.9328	NA	23.5718	NA	NA	23.2035	23.9628	NA	23.6393	23.4331	NA	NA	NA	24.0474	24.3455	24.2028	24.4434	NA	23.3113	23.7702	23.6607	24.0256	23.4048	NA	23.5244	23.7256	NA	23.4756	23.1118	NA	23.4836	NA	23.3346	NA
A0A1Q9CWE1	0.226819	1	0.268048	1	0.794146	0.615174	0.2475	FALSE	NA	23.0604	NA	23.7199	NA	23.5244	23.2628	23.0866	23.0083	NA	23.5901	NA	22.8811	NA	NA	NA	NA	23.5323	23.3939	22.5955	23.5224	22.8928	23.6972	NA	NA	NA	23.4959	22.9533	23.8437	NA	NA	22.4188	22.4439	NA
A0A1Q9CX48	0.155547	1	0.268048	1	0.77041	0.631544	0.239007	FALSE	24.4175	24.6205	24.0699	24.2621	24.1392	24.5047	24.6599	24.3475	24.3775	23.823	23.6817	NA	NA	24.2162	23.9785	24.1377	NA	24.5186	24.616	23.5092	24.203	23.5142	23.8765	23.6525	24.1304	23.7344	24.2674	24.6432	24.622	23.7783	23.7877	23.7376	24.5057	NA
A0A1Q9CXB4	-0.0956993	1	0.385916	1	0.669988	0.625211	0.340227	FALSE	27.3602	27.6775	26.6713	27.5119	27.1052	27.7656	27.1964	27.4324	26.9004	27.6636	27.5342	27.4569	27.3012	27.2054	27.2172	27.3003	27.6011	27.433	27.1834	27.4395	27.6589	27.1528	27.2866	27.1248	28.1319	27.2661	26.6807	26.6432	26.9078	26.8673	26.5042	26.5139	26.865	NA
A0A1Q9CXE9	0.0831769	1	0.42813	1	0.794146	0.868246	0.364723	FALSE	23.2591	22.5155	22.7731	22.6677	22.6573	23.1659	21.9204	NA	22.4224	NA	23.2001	NA	22.5878	22.6556	22.3795	NA	NA	22.488	23.0619	22.4247	22.8539	22.5266	22.6798	NA	NA	22.492	NA	NA	22.8655	NA	NA	NA	22.4415	NA
A0A1Q9CXG0	0.0247529	1	0.50921	1	0.821583	0.994664	0.459816	FALSE	26.8425	26.9674	26.4115	26.1703	26.7045	26.2464	26.8109	26.9837	26.9159	26.5672	25.7898	26.8679	25.8644	26.72	26.6387	26.3602	27.1994	25.9544	26.3434	26.0176	26.1249	26.2307	25.7863	26.8037	26.5403	25.9643	26.5355	26.8591	26.6606	26.8654	27.0209	26.7385	27.0679	NA
A0A1Q9CXJ1	NA	1	NA	1	NA	NA	NA	FALSE	NA	NA	NA	NA	NA	NA	NA	NA	NA	NA	NA	NA	NA	NA	NA	NA	NA	NA	NA	NA	NA	NA	NA	NA	NA	NA	NA	NA	22.0837	NA	NA	NA	NA	NA
A0A1Q9CXV7	0.17375	1	0.482268	1	1	NA	NA	FALSE	NA	NA	NA	NA	NA	22.1205	21.5448	NA	NA	NA	22.6617	NA	22.9074	NA	NA	NA	NA	NA	NA	NA	22.0631	NA	NA	NA	NA	NA	NA	NA	NA	NA	NA	NA	NA	NA
A0A1Q9CY04	NA	1	NA	1	NA	NA	NA	FALSE	22.5446	NA	NA	NA	NA	NA	NA	NA	NA	NA	NA	NA	NA	NA	NA	NA	NA	NA	NA	NA	NA	NA	NA	NA	NA	NA	NA	NA	NA	NA	NA	NA	NA	NA
A0A1Q9CY21	-0.297533	1	0.279682	1	0.775298	0.548849	0.264931	FALSE	22.9481	NA	22.9644	23.5878	23.0378	23.6603	23.5857	NA	23.1577	NA	23.737	NA	25.1056	NA	NA	23.1758	NA	23.3988	23.2255	24.5217	23.1205	24.0682	23.1812	NA	22.5845	23.1262	NA	22.4686	22.6572	NA	NA	24.1493	NA	NA
A0A1Q9CYJ6	NA	1	NA	1	NA	NA	NA	FALSE	NA	NA	NA	NA	NA	NA	NA	NA	NA	NA	NA	NA	NA	NA	NA	NA	NA	NA	NA	NA	NA	NA	NA	NA	NA	NA	NA	NA	NA	22.0018	NA	NA	NA	NA
A0A1Q9CYS1	-0.1664	1	0.482268	1	1	NA	NA	FALSE	NA	NA	NA	NA	NA	NA	NA	NA	NA	NA	NA	21.7854	21.619	NA	NA	NA	NA	NA	NA	NA	NA	NA	NA	NA	NA	NA	NA	NA	NA	NA	NA	NA	NA	NA
A0A1Q9CYX5	0.03945	1	0.523929	1	1	NA	NA	FALSE	NA	22.1306	NA	NA	NA	NA	NA	NA	22.1473	NA	NA	NA	NA	NA	NA	NA	NA	NA	NA	NA	NA	22.0851	NA	NA	NA	NA	NA	NA	NA	NA	NA	NA	NA	NA
A0A1Q9CZ46	0.245787	1	0.284779	1	1	0.645108	0.241894	FALSE	22.5566	NA	NA	NA	NA	21.9	22.4024	NA	NA	22.4157	NA	NA	NA	NA	NA	NA	NA	NA	NA	22.27	22.3204	NA	22.1608	NA	22.7649	NA	NA	NA	NA	NA	NA	NA	NA	NA
A0A1Q9CZ55	0.0588909	1	0.445074	1	0.77041	0.924242	0.394621	FALSE	22.7938	22.6841	NA	22.9802	NA	22.7232	22.4321	22.7361	22.4745	22.9709	23.0969	22.8404	22.7592	NA	NA	22.561	23.2517	NA	22.3477	22.754	22.7606	22.5447	22.6741	NA	23.274	22.3639	NA	22.2193	22.4585	NA	NA	NA	22.4321	NA
A0A1Q9CZD0	0.15845	1	0.46374	1	1	NA	NA	FALSE	NA	NA	NA	NA	NA	22.5925	22.7262	NA	NA	NA	NA	NA	NA	NA	NA	NA	NA	NA	NA	NA	NA	NA	NA	NA	NA	NA	NA	22.543	NA	NA	NA	NA	NA	NA
A0A1Q9CZE7	0.100522	1	0.367702	1	0.77041	0.808516	0.327479	FALSE	25.2685	25.3816	24.4765	24.4991	24.5113	24.5005	24.7596	24.8442	24.9548	25.1799	25.018	25.5076	25.689	25.4025	24.85	24.678	25.1093	24.4927	24.6154	24.9477	25.0729	24.6537	24.9242	24.7299	24.7558	24.6428	24.6547	24.3902	24.7726	23.954	24.6489	24.4616	24.66	NA
A0A1Q9CZF9	NA	1	NA	1	NA	NA	NA	FALSE	NA	NA	NA	NA	NA	NA	21.8085	NA	NA	NA	NA	NA	NA	NA	NA	NA	NA	NA	NA	NA	NA	NA	NA	NA	NA	NA	NA	NA	NA	NA	NA	NA	NA	NA
A0A1Q9DN06	-0.0583949	1	0.48045	1	0.834409	0.835616	0.437442	FALSE	23.3332	23.2704	NA	NA	NA	23.1424	23.1055	22.8179	23.4626	22.7573	23.0771	NA	23.2839	22.6639	NA	23.2891	NA	23.0491	22.9147	23.208	22.066	23.6146	23.6491	NA	NA	23.1646	NA	23.0696	NA	NA	NA	NA	22.4389	NA
A0A1Q9CZV7	-0.0555743	1	0.455533	1	0.889628	0.678357	0.35817	FALSE	NA	22.487	22.4865	NA	NA	22.6293	NA	NA	22.7385	NA	22.4889	NA	NA	NA	22.5801	NA	NA	22.8389	22.4893	22.5679	22.4539	22.4202	22.4944	NA	NA	NA	NA	NA	NA	NA	NA	NA	NA	NA
A0A1Q9CZV8	0.144537	1	0.387678	1	0.794146	0.786096	0.351059	FALSE	23.4422	23.7419	24.0851	22.7429	NA	23.2486	24.1865	24.209	24.1881	24.033	NA	NA	NA	24.5858	24.1263	23.4604	NA	23.7133	NA	23.655	23.4068	23.4728	22.751	24.096	24.488	23.2627	24.0436	24.3223	23.9687	24.5948	24.5964	24.5512	24.6035	NA
A0A1Q9D014	0.304683	1	0.301264	1	1	0.702479	0.3452	FALSE	22.5564	NA	NA	NA	NA	NA	22.6492	NA	NA	NA	23.1117	NA	NA	NA	NA	NA	NA	NA	NA	22.1886	22.9019	NA	22.3648	22.8047	NA	NA	NA	NA	23.224	NA	NA	NA	NA	NA
A0A1Q9D021	0.101685	1	0.435639	1	0.874703	0.882987	0.401071	FALSE	23.0758	23.262	NA	NA	NA	NA	NA	NA	22.6376	23.36	NA	NA	23.564	NA	23.028	NA	NA	22.5328	NA	22.5754	22.8189	22.7095	22.7403	NA	NA	NA	NA	NA	23.2433	NA	22.8091	NA	NA	NA
A0A1Q9D053	NA	1	NA	1	NA	NA	NA	FALSE	NA	NA	NA	NA	NA	NA	NA	NA	NA	NA	NA	NA	23.2707	NA	NA	NA	NA	NA	NA	NA	NA	NA	NA	NA	NA	NA	NA	NA	NA	NA	NA	NA	NA	NA
A0A1Q9D065	NA	1	NA	1	NA	NA	NA	FALSE	NA	NA	NA	NA	NA	NA	NA	NA	NA	NA	21.2757	NA	NA	NA	NA	NA	NA	NA	NA	NA	NA	NA	NA	NA	NA	NA	NA	NA	NA	NA	NA	NA	NA	NA
A0A1Q9D093	0.0942	1	0.46767	1	1	0.766079	0.327642	FALSE	NA	NA	NA	23.302	NA	23.4416	NA	NA	NA	NA	23.4689	NA	NA	NA	NA	NA	NA	NA	NA	23.3867	NA	NA	23.3231	NA	NA	23.0769	NA	NA	NA	NA	NA	NA	NA	NA
A0A1Q9D0J1	0.15936	1	0.371206	1	1	0.762596	0.310562	FALSE	22.5796	NA	22.8622	22.6473	NA	22.8219	22.8347	NA	NA	NA	22.9219	NA	NA	NA	NA	NA	NA	22.3239	NA	NA	NA	NA	22.5869	NA	NA	NA	NA	NA	NA	NA	NA	NA	NA	NA
A0A1Q9D0L0	-0.0283036	1	0.50165	1	0.780807	0.834388	0.453025	FALSE	23.5097	23.3922	23.819	23.7546	NA	23.249	23.9636	23.8949	23.974	23.4175	NA	NA	23.2059	23.472	23.6862	23.3255	NA	23.5168	23.619	23.0907	23.1989	23.5782	23.0965	23.4289	NA	NA	23.4625	24.4722	23.6085	23.99	NA	23.6576	23.5795	NA
A0A1Q9D0S8	NA	1	NA	1	NA	NA	NA	FALSE	NA	NA	NA	NA	NA	NA	NA	NA	NA	NA	NA	NA	NA	NA	NA	NA	NA	NA	NA	NA	NA	NA	22.9504	NA	NA	NA	NA	NA	NA	NA	NA	NA	NA	NA
A0A1Q9D0S9	0.0551375	1	0.433815	1	0.766055	0.886672	0.383787	FALSE	24.487	24.1216	23.7882	24.4125	24.0393	24.3681	24.5958	24.5433	24.157	24.1187	24.1229	24.6814	24.364	24.0807	24.2572	24.2603	24.533	23.8334	24.1013	24.4404	24.1469	24.3332	23.8988	23.5716	24.2797	23.8024	NA	24.0106	23.8851	23.8466	24.1013	23.6103	24.1598	NA
A0A1Q9D0U6	-0.0946603	1	0.455092	1	0.833083	0.808516	0.415545	FALSE	23.7175	23.4107	NA	24.5249	23.3273	23.5886	24.2273	24.2504	24.6583	23.7351	NA	NA	NA	NA	NA	NA	NA	23.7509	24.4316	23.9112	24.1178	23.9727	23.3991	24.2233	23.4901	23.5393	24.4554	25.2409	24.5799	25.1191	24.4041	25.4535	24.567	NA
A0A1Q9D1J9	-0.0224375	1	0.507306	1	0.607886	0.848726	0.457378	FALSE	24.8425	25.3848	25.0848	25.1071	24.8423	25.2038	24.5796	25.0358	24.5149	24.9942	24.8999	25.0481	25.2571	24.8983	25.1742	25.4126	25.7319	25.3464	24.7966	25.4379	25.3047	25.1272	25.4878	25.2352	NA	25.447	24.8866	24.4366	25.007	24.3451	25.1084	24.7403	25.3231	NA
A0A1Q9D1W1	-0.155953	1	0.369019	1	0.790256	0.616275	0.339608	FALSE	22.5454	23.0352	NA	23.7404	23.3102	23.3158	22.1456	22.1135	22.2041	NA	22.5289	NA	NA	22.5758	NA	22.862	NA	23.2647	23.1323	22.6459	23.5678	23.0326	23.2047	22.9917	NA	23.4152	NA	22.5369	22.6047	NA	NA	NA	NA	NA
A0A1Q9D200	NA	1	NA	1	NA	NA	NA	FALSE	NA	NA	NA	NA	NA	NA	NA	NA	NA	NA	NA	NA	NA	NA	NA	NA	NA	NA	NA	NA	NA	NA	26.289	NA	NA	NA	NA	NA	NA	NA	NA	NA	NA	NA
A0A1Q9D2A5	-0.0260583	1	0.525765	1	1	0.937539	0.481703	FALSE	NA	NA	NA	NA	NA	23.1892	NA	NA	NA	NA	23.2701	NA	22.8731	NA	NA	NA	NA	22.7122	22.2612	NA	NA	22.6391	NA	NA	NA	22.7696	NA	NA	NA	NA	NA	NA	NA	NA
A0A1Q9D2P3	-0.259704	1	0.333046	1	0.828733	0.614621	0.304966	FALSE	23.2968	23.9914	23.7462	NA	NA	NA	NA	24.3602	23.3279	24.1786	NA	24.9082	NA	23.7188	NA	NA	NA	23.0847	NA	22.8369	NA	NA	24.0918	25.2625	24.4767	NA	23.8608	25.0174	24.0777	24.8001	24.3336	24.7604	24.8396	NA
A0A1Q9D2Z6	0.0837067	1	0.427481	1	0.77041	0.870679	0.380134	FALSE	24.3318	24.5163	24.3651	24.1847	24.1723	24.434	24.1395	24.0975	24.5082	24.6068	23.549	NA	23.343	NA	NA	23.7919	24.7616	24.1554	24.5575	NA	23.9676	23.5484	24.3718	23.7722	NA	NA	24.1301	24.488	24.3912	24.3764	24.9971	24.0496	24.1963	NA
A0A1Q9D302	NA	1	NA	1	NA	NA	NA	FALSE	NA	NA	NA	NA	NA	NA	NA	23.351	NA	23.0545	NA	NA	NA	NA	NA	NA	NA	NA	NA	NA	NA	23.0202	NA	NA	NA	NA	NA	NA	NA	NA	NA	NA	NA	NA
A0A1Q9D311	NA	1	NA	1	NA	NA	NA	FALSE	NA	NA	22.9236	NA	NA	NA	22.6436	NA	23.5203	NA	NA	NA	NA	NA	NA	NA	NA	NA	22.513	NA	NA	NA	NA	NA	NA	NA	NA	NA	22.2864	NA	NA	NA	23.2407	NA
A0A1Q9D315	NA	1	NA	1	NA	NA	NA	FALSE	NA	NA	NA	NA	NA	NA	NA	NA	NA	NA	NA	NA	NA	NA	NA	NA	NA	NA	NA	NA	NA	NA	21.2865	NA	NA	NA	NA	NA	NA	NA	NA	NA	NA	NA
A0A1Q9D382	NA	1	NA	1	NA	NA	NA	FALSE	NA	NA	NA	NA	NA	NA	NA	NA	NA	NA	NA	NA	NA	NA	NA	NA	NA	NA	NA	NA	NA	NA	23.8275	NA	NA	NA	NA	NA	NA	NA	NA	NA	NA	NA
A0A1Q9D394	NA	1	NA	1	NA	NA	NA	FALSE	NA	NA	NA	NA	NA	NA	NA	NA	NA	NA	NA	NA	NA	NA	NA	NA	NA	NA	NA	NA	NA	NA	22.7536	NA	NA	NA	NA	NA	NA	NA	NA	NA	NA	NA
A0A1Q9D3F8	-0.0445936	1	0.495778	1	0.794146	0.85931	0.448358	FALSE	23.9646	23.9496	23.2157	NA	NA	23.2721	22.8786	23.1451	23.3742	23.6738	23.5081	23.1879	23.4608	NA	NA	23.5275	NA	23.2911	23.4934	23.4825	22.3248	23.5893	23.6259	23.8104	24.4838	NA	NA	23.4057	23.5477	NA	22.8482	22.9524	23.4225	NA
A0A1Q9E9K0	NA	1	NA	1	NA	NA	NA	FALSE	NA	NA	NA	NA	NA	NA	NA	NA	NA	NA	NA	NA	NA	NA	NA	NA	NA	NA	NA	NA	NA	NA	23.2561	NA	NA	NA	NA	NA	NA	NA	NA	NA	NA	NA
A0A1Q9D3Y0	0.00573571	1	0.543909	1	0.926556	0.958599	0.494196	FALSE	24.7326	24.9518	25.1088	23.8523	23.9054	24.0134	25.0019	24.5773	24.7497	24.4145	NA	NA	NA	24.9556	24.4435	24.0974	23.9224	23.9217	24.489	23.6023	23.3152	23.9693	23.7432	25.1593	NA	NA	24.579	25.1988	24.7633	25.2763	24.9768	25.2757	25.6152	NA
A0A1Q9D3Y4	NA	1	NA	1	NA	NA	NA	FALSE	NA	NA	NA	NA	NA	NA	NA	NA	NA	NA	NA	NA	NA	NA	NA	NA	NA	NA	NA	NA	NA	NA	22.7972	NA	NA	NA	NA	NA	NA	NA	NA	NA	NA	NA
A0A1Q9D4K3	NA	1	NA	1	NA	NA	NA	FALSE	NA	NA	NA	NA	NA	NA	NA	NA	NA	NA	21.4879	NA	NA	NA	NA	NA	NA	NA	NA	NA	NA	NA	NA	NA	NA	NA	NA	NA	NA	NA	NA	NA	NA	NA
A0A1Q9D4N2	NA	1	NA	1	NA	NA	NA	FALSE	NA	NA	NA	NA	NA	NA	NA	NA	NA	NA	NA	NA	NA	NA	NA	NA	NA	NA	NA	NA	NA	NA	NA	NA	NA	NA	NA	NA	NA	NA	NA	NA	NA	NA
A0A1Q9D4L4	-0.1532	1	0.329266	1	0.77041	0.56085	0.304966	FALSE	23.721	NA	22.2978	23.4568	23.2007	23.4795	23.0499	23.6629	22.9877	23.4969	23.4291	23.7184	23.1203	NA	NA	NA	22.97	23.2633	23.2816	22.4568	23.1941	22.956	23.0513	NA	NA	22.8137	NA	NA	22.9305	NA	NA	NA	NA	NA
A0A1Q9D4V6	0.02385	1	0.530508	1	1	0.959187	0.475946	FALSE	NA	NA	NA	NA	NA	NA	23.4595	NA	NA	NA	NA	NA	NA	NA	NA	23.6606	NA	23.2974	23.5462	NA	NA	NA	NA	NA	NA	NA	NA	NA	NA	NA	NA	NA	NA	NA
A0A1Q9D539	-0.14624	1	0.375397	1	0.930908	0.649819	0.327472	FALSE	22.2771	NA	NA	NA	NA	22.976	NA	23.2089	23.0492	23.0199	NA	NA	NA	NA	NA	NA	NA	NA	22.9322	NA	22.6973	22.4076	22.9339	NA	NA	NA	NA	23.1153	22.9061	NA	NA	NA	NA	NA
A0A1Q9D5A1	0.10225	1	0.497839	1	1	0.876209	0.457288	FALSE	NA	22.6125	22.0569	NA	NA	NA	NA	NA	NA	NA	22.7255	NA	NA	NA	NA	NA	NA	21.9654	NA	NA	NA	NA	NA	NA	NA	NA	NA	NA	NA	NA	NA	NA	NA	NA
A0A1Q9D5D7	-0.0595188	1	0.445074	1	0.737332	0.724953	0.404399	FALSE	24.3451	25.0779	24.2875	24.7768	24.9586	24.737	24.5317	25.2899	24.8434	25.1135	24.7582	24.7477	24.9716	24.2905	24.0779	23.7651	NA	24.3485	24.5175	24.9001	24.0792	24.3988	24.4977	24.486	25.0553	24.6444	24.3814	24.7444	24.5429	25.0861	24.8765	24.3664	25.0963	NA
A0A1Q9D5E4	0.06465	1	0.445717	1	0.794146	0.901359	0.408238	FALSE	26.4565	26.0554	26.119	25.864	25.3411	26.2251	27.2576	26.1443	26.8569	26.313	25.8155	26.3351	26.1837	25.8895	25.8229	25.5002	NA	26.1659	25.8842	25.7562	25.7951	26.1171	25.9262	25.9888	25.5778	25.216	25.5712	26.1197	26.2142	26.1809	26.0852	26.2296	26.2281	NA
A0A1Q9D5I6	NA	1	NA	1	NA	NA	NA	FALSE	NA	NA	NA	NA	NA	NA	22.4684	NA	NA	NA	NA	NA	NA	NA	NA	NA	NA	NA	22.1585	NA	NA	NA	NA	NA	NA	NA	NA	NA	22.2877	NA	NA	NA	NA	NA
A0A1Q9D5N1	-0.181333	1	0.450962	1	1	NA	NA	FALSE	NA	NA	NA	NA	NA	NA	21.8192	NA	22.5183	NA	NA	NA	NA	NA	NA	NA	NA	NA	NA	NA	NA	NA	NA	NA	NA	NA	NA	22.3265	NA	NA	NA	NA	22.098	NA
A0A1Q9D5T3	NA	1	NA	1	NA	NA	NA	FALSE	NA	NA	NA	NA	NA	NA	NA	NA	NA	NA	NA	NA	21.6776	NA	NA	NA	NA	NA	NA	NA	NA	NA	NA	NA	NA	NA	NA	NA	NA	NA	NA	NA	NA	NA
A0A1Q9D5U3	NA	1	NA	1	NA	NA	NA	FALSE	NA	NA	NA	NA	NA	NA	21.4336	NA	NA	NA	NA	NA	NA	NA	NA	NA	NA	NA	NA	NA	NA	NA	NA	NA	NA	NA	NA	NA	NA	NA	NA	NA	NA	NA
A0A1Q9D6C9	-0.016925	1	0.52142	1	0.794146	0.876209	0.475946	FALSE	25.3113	25.2705	24.1258	25.1553	25.0181	25.1938	24.9065	25.1778	24.4444	25.314	24.8694	25.7681	24.6031	25.5243	25.444	24.6153	25.269	24.8678	25.0951	25.0128	25.5432	24.5446	25.3625	24.542	24.5758	24.9448	NA	24.1873	24.642	24.2909	24.4183	24.181	24.691	NA
A0A1Q9D6H8	-0.135442	1	0.397633	1	1	0.393304	0.162314	FALSE	NA	22.2195	NA	NA	NA	NA	NA	NA	NA	NA	22.1157	NA	NA	NA	NA	NA	NA	NA	NA	22.2847	22.0551	22.0943	22.1734	NA	NA	22.4022	NA	NA	NA	NA	NA	NA	NA	NA
A0A1Q9D6R8	0.00108889	1	0.546511	1	0.788615	0.876209	0.495475	FALSE	22.3301	22.3295	NA	22.5646	NA	22.4356	22.3137	22.3461	22.0152	22.157	22.3757	22.2418	22.2363	NA	22.442	NA	NA	22.3522	NA	22.1808	22.6015	22.1528	22.2332	NA	NA	NA	NA	NA	22.2225	NA	NA	NA	NA	NA
A0A1Q9D6Z1	NA	1	NA	1	NA	NA	NA	FALSE	NA	NA	NA	NA	NA	NA	NA	NA	22.8432	NA	NA	NA	22.8657	NA	NA	NA	NA	NA	NA	NA	23.2513	NA	NA	NA	23.3002	NA	NA	NA	NA	NA	NA	NA	NA	NA
A0A1Q9D7D4	0.0889657	1	0.461362	1	0.821583	0.901377	0.421842	FALSE	22.5204	NA	22.6834	22.9012	NA	22.8023	22.5154	NA	22.739	NA	23.781	NA	23.4857	NA	NA	23.4901	NA	23.3723	23.3805	22.4542	23.5348	22.3584	23.3523	NA	NA	23.5068	NA	NA	22.7333	NA	NA	NA	NA	NA
A0A1Q9D7G3	0.0790583	1	0.47666	1	1	0.876209	0.408603	FALSE	NA	NA	NA	NA	NA	21.8755	NA	NA	21.8061	NA	NA	NA	NA	NA	NA	NA	NA	22.1657	NA	21.7532	22.2353	NA	22.1846	NA	NA	22.1907	NA	NA	NA	NA	NA	NA	NA	NA
A0A1Q9D7I3	-0.4181	1	0.366179	1	1	NA	NA	FALSE	NA	22.4939	NA	NA	NA	NA	NA	NA	22.0758	NA	NA	NA	NA	NA	NA	NA	NA	NA	NA	NA	NA	NA	NA	NA	NA	NA	NA	NA	NA	NA	NA	NA	NA	NA
A0A1Q9D7S8	-0.27993	1	0.374447	1	1	0.715367	0.408603	FALSE	NA	23.2157	NA	NA	NA	NA	22.5453	23.1525	NA	23.5925	NA	23.8745	NA	NA	NA	NA	NA	NA	NA	NA	NA	NA	NA	NA	NA	NA	NA	22.7292	NA	NA	23.5206	NA	NA	NA
A0A1Q9D7W3	0.214018	1	0.268288	1	0.793483	0.615726	0.2475	FALSE	NA	NA	23.5799	23.8271	23.756	23.878	23.6297	23.6113	23.3347	NA	24.1467	23.2163	23.532	23.0289	NA	23.3788	NA	23.472	23.8432	22.8249	23.9051	23.2919	23.5484	NA	NA	23.7246	NA	23.2812	24.3222	NA	NA	NA	22.2913	NA
A0A1Q9D850	0.0172625	1	0.522607	1	0.928245	0.964898	0.47666	FALSE	24.1875	25.2379	24.8415	24.3148	24.7886	25.4304	25.2379	24.513	25.2391	25.4049	25.0788	23.8767	24.7083	24.0413	24.3673	24.8249	NA	24.3272	24.8284	25.6875	24.3909	24.696	24.7846	24.555	25.346	24.5694	24.4459	25.1211	25.2885	25.1463	24.8054	25.7524	25.4363	NA
A0A1Q9D874	0.127336	1	0.304133	1	0.77041	0.713556	0.272044	FALSE	23.6681	23.9414	24.4379	24.1966	23.8962	24.2673	24.3778	24.5196	23.8913	24.2015	24.3733	24.1423	23.9667	NA	23.6585	23.9518	23.7558	24.474	24.1777	23.4661	24.1477	23.5382	23.9012	23.3288	24.4558	23.8776	24.6764	23.9309	24.7647	24.2977	23.7435	24.0333	24.4615	NA
A0A1Q9D8B1	0.05304	1	0.498202	1	0.961283	0.958599	0.448358	FALSE	NA	NA	22.1703	NA	NA	22.4632	NA	NA	22.4048	NA	NA	NA	NA	NA	NA	22.4561	NA	22.6054	NA	22.2246	23.1386	22.2076	22.3339	NA	NA	NA	NA	NA	22.1745	NA	NA	NA	NA	NA
A0A1Q9D8B3	-0.000766667	1	0.546511	1	1	NA	NA	FALSE	NA	NA	NA	NA	NA	NA	NA	NA	NA	NA	22.9671	NA	23.5034	NA	NA	NA	NA	NA	22.5527	NA	NA	23.0085	NA	NA	NA	NA	NA	NA	NA	NA	NA	NA	NA	NA
A0A1Q9D8G2	-0.3025	1	0.424977	1	1	NA	NA	FALSE	NA	NA	NA	NA	NA	NA	NA	22.7536	NA	NA	NA	NA	NA	NA	NA	NA	NA	NA	NA	NA	NA	NA	22.4511	NA	NA	NA	NA	NA	NA	NA	NA	NA	NA	NA
A0A1Q9D8X3	0.0932214	1	0.451844	1	1	0.894696	0.339444	FALSE	NA	NA	22.9852	NA	NA	22.8672	NA	NA	22.7109	NA	23.0573	NA	NA	NA	NA	NA	NA	23.0391	23.1599	NA	23.021	NA	NA	NA	NA	NA	NA	NA	23.3385	NA	NA	NA	23.0518	NA
A0A1Q9D912	-0.110305	1	0.475719	1	0.995214	0.834904	0.432661	FALSE	23.2936	NA	NA	NA	NA	23.3342	23.488	23.3819	24.2447	23.6296	NA	NA	NA	NA	NA	NA	NA	NA	NA	NA	NA	NA	22.4325	NA	NA	NA	NA	23.2284	NA	NA	22.9573	NA	NA	NA
A0A1Q9D957	NA	1	NA	1	NA	NA	NA	FALSE	NA	NA	21.0722	NA	NA	NA	NA	NA	NA	NA	NA	NA	NA	NA	NA	NA	NA	NA	NA	NA	NA	NA	NA	NA	NA	NA	NA	NA	NA	NA	NA	NA	NA	NA
A0A1Q9D982	NA	1	NA	1	NA	NA	NA	FALSE	NA	NA	NA	NA	NA	NA	NA	24.8569	NA	NA	NA	NA	NA	NA	NA	NA	NA	NA	NA	NA	NA	NA	NA	NA	NA	NA	NA	NA	NA	NA	NA	NA	NA	NA
A0A1Q9D9B4	NA	1	NA	1	NA	NA	NA	FALSE	NA	NA	NA	NA	NA	NA	NA	NA	NA	NA	NA	NA	NA	NA	NA	NA	NA	NA	NA	NA	NA	NA	21.1013	NA	NA	NA	NA	NA	NA	NA	NA	NA	NA	NA
A0A1Q9D9E0	NA	1	NA	1	NA	NA	NA	FALSE	NA	NA	NA	NA	NA	NA	NA	NA	NA	NA	NA	NA	NA	NA	NA	NA	NA	NA	NA	NA	NA	NA	23.6259	NA	NA	NA	NA	NA	NA	NA	NA	NA	NA	NA
A0A1Q9D9H7	0.137876	1	0.335415	1	0.821583	0.694923	0.24918	FALSE	23.3664	23.134	23.0651	NA	NA	NA	22.9209	NA	22.9701	NA	NA	NA	NA	NA	NA	NA	NA	NA	NA	22.8573	NA	NA	NA	NA	NA	23.0707	NA	22.7274	22.9384	23.1157	23.5762	23.2003	23.251	NA
A0A1Q9DA17	-0.0186199	1	0.519381	1	0.794146	0.87189	0.470751	FALSE	28.5321	28.7232	27.5862	27.9081	28.1388	28.2516	28.2989	28.3713	28.0827	28.4098	28.5734	28.1277	28.2462	28.2311	28.0601	27.655	27.4618	27.9509	28.0832	28.0393	27.8244	28.1756	27.8695	27.6264	27.6348	27.91	27.2705	27.212	27.7044	27.6571	27.4297	27.0731	28.1666	NA
A0A1Q9DA46	NA	1	NA	1	NA	NA	NA	FALSE	NA	NA	NA	NA	NA	NA	NA	NA	NA	NA	NA	NA	22.3091	NA	NA	NA	NA	NA	NA	NA	NA	NA	NA	NA	NA	NA	NA	NA	NA	NA	NA	NA	NA	NA
A0A1Q9DA72	-0.0148162	1	0.519381	1	0.737332	0.861742	0.470751	FALSE	25.6577	25.7903	25.2396	25.7352	25.3019	25.7399	25.5144	25.5507	25.1874	25.602	25.5572	25.0209	25.4947	24.867	25.4341	25.6371	25.7846	25.683	25.6425	25.7355	25.7118	25.4363	25.5547	25.473	26.1075	25.5316	25.1213	24.8046	24.921	25.2581	25.2562	25.2448	24.8159	NA
A0A1Q9DA97	0.244171	1	0.366179	1	0.986291	0.754796	0.383299	FALSE	NA	NA	23.4775	23.399	NA	23.0131	23.1474	NA	NA	NA	23.7266	NA	23.0542	NA	NA	NA	NA	22.1606	22.2648	NA	NA	NA	NA	NA	NA	NA	23.2761	NA	23.0755	NA	NA	NA	22.7918	NA
A0A1Q9DAA5	0.136395	1	0.325697	1	0.794146	0.744492	0.249775	FALSE	23.1447	22.6566	NA	22.6465	22.799	22.7903	23.1645	22.8111	22.7036	22.9767	22.4672	NA	22.4975	NA	22.9384	NA	NA	22.658	23.188	22.2986	22.7551	NA	22.3245	NA	23.1201	NA	NA	NA	NA	NA	NA	NA	NA	NA
A0A1Q9DAA8	NA	1	NA	1	NA	NA	NA	FALSE	NA	NA	NA	NA	NA	NA	23.213	NA	23.0225	NA	NA	NA	NA	NA	NA	NA	NA	NA	NA	NA	NA	NA	NA	NA	NA	NA	NA	NA	NA	NA	NA	NA	NA	NA
A0A1Q9DAB4	-0.220483	1	0.385916	1	1	0.694096	0.316029	FALSE	NA	NA	NA	NA	NA	NA	NA	NA	NA	22.8076	NA	NA	NA	NA	NA	NA	NA	NA	22.1002	NA	NA	NA	NA	22.4997	NA	NA	NA	NA	NA	NA	22.5104	NA	22.6889	NA
A0A1Q9DAJ5	-0.0387883	1	0.50165	1	0.923158	0.854211	0.453025	FALSE	24.0286	23.8838	25.1345	24.0868	NA	24.1899	24.5478	24.0665	25.261	24.3468	23.9661	24.5873	24.4044	24.6088	24.2064	25.2984	NA	24.6549	24.4184	24.9643	23.8958	24.8607	24.7979	25.256	25.494	23.9948	24.8028	25.5009	24.8281	24.7204	24.4555	25.1841	24.7435	NA
A0A1Q9DAP7	0.1694	1	0.47666	1	1	NA	NA	FALSE	NA	NA	NA	NA	NA	NA	NA	NA	22.5578	NA	NA	NA	NA	NA	NA	NA	NA	NA	NA	22.0103	NA	NA	21.8016	NA	NA	NA	NA	NA	NA	NA	NA	NA	NA	NA
A0A1Q9DAV1	NA	1	NA	1	NA	NA	NA	FALSE	NA	NA	NA	NA	NA	NA	NA	NA	NA	NA	NA	NA	NA	NA	NA	NA	NA	NA	NA	NA	NA	NA	21.9824	NA	NA	NA	NA	NA	NA	NA	NA	NA	NA	NA
A0A1Q9DAV8	0.317342	1	0.264785	1	0.897028	0.614621	0.215165	FALSE	23.4939	NA	NA	NA	NA	22.7568	22.1607	NA	NA	NA	23.4432	NA	23.5627	NA	NA	22.8776	NA	NA	NA	22.9667	23.4609	22.9776	23.1507	NA	NA	NA	NA	NA	NA	NA	NA	NA	NA	NA
A0A1Q9DBA8	NA	1	NA	1	NA	NA	NA	FALSE	NA	NA	NA	NA	NA	NA	NA	NA	NA	NA	NA	NA	NA	NA	NA	NA	NA	NA	NA	NA	NA	NA	NA	NA	NA	NA	NA	NA	NA	NA	NA	NA	NA	NA
A0A1Q9DBT5	NA	1	NA	1	NA	NA	NA	FALSE	NA	NA	NA	NA	NA	NA	NA	NA	NA	NA	NA	NA	NA	NA	NA	NA	NA	NA	NA	NA	NA	NA	23.409	NA	NA	NA	NA	NA	NA	NA	NA	NA	NA	NA
A0A1Q9DBY5	-0.157233	1	0.353145	1	0.984619	0.52977	0.240672	FALSE	NA	NA	NA	22.2187	NA	NA	22.3895	22.65	22.3266	22.674	NA	NA	NA	NA	NA	NA	NA	NA	NA	23.0358	22.4463	NA	22.5822	NA	NA	22.5961	NA	NA	NA	NA	NA	22.3857	NA	NA
A0A1Q9DBY9	NA	1	NA	1	NA	NA	NA	FALSE	NA	NA	NA	NA	NA	NA	NA	21.6829	NA	NA	NA	NA	NA	NA	NA	NA	NA	NA	NA	NA	NA	NA	NA	NA	NA	NA	NA	NA	NA	NA	NA	NA	NA	NA
A0A1Q9DC17	NA	1	NA	1	NA	NA	NA	FALSE	NA	22.9876	NA	NA	NA	NA	NA	NA	NA	NA	NA	NA	NA	NA	NA	NA	NA	NA	NA	NA	NA	NA	NA	NA	NA	NA	NA	NA	NA	NA	NA	NA	NA	NA
A0A1Q9DC60	0.104173	1	0.325697	1	0.766055	0.737484	0.277982	FALSE	24.0209	23.8174	24.1211	24.191	24.1699	23.9496	24.567	23.9631	23.7278	23.1628	23.9276	NA	NA	23.9113	NA	23.7897	24.2923	24.1856	23.5517	24.2048	23.7234	23.6827	24.0128	24.2656	23.8279	23.9155	24.1746	23.622	24.106	24.4573	24.0404	23.966	24.3836	NA
A0A1Q9DCG2	NA	1	NA	1	NA	NA	NA	FALSE	NA	NA	NA	NA	NA	NA	NA	NA	NA	NA	NA	24.1051	NA	NA	NA	NA	NA	NA	NA	NA	NA	NA	NA	NA	NA	NA	NA	NA	NA	NA	NA	NA	NA	NA
A0A1Q9DCU8	0.205496	1	0.280373	1	0.821583	0.586171	0.259771	FALSE	24.1396	23.0798	24.1841	23.807	NA	23.9493	23.8159	23.3863	24.4162	23.3317	24.6571	NA	24.6691	23.2312	23.6776	24.15	23.59	24.3827	24.1136	24.606	24.1554	24.3342	24.3884	23.2244	22.92	24.259	23.683	23.4682	NA	23.4493	NA	23.6635	23.0347	NA
A0A1Q9DCX4	NA	1	NA	1	NA	NA	NA	FALSE	NA	NA	NA	NA	NA	NA	NA	NA	NA	NA	NA	NA	NA	NA	NA	NA	NA	NA	NA	NA	NA	NA	24.6672	NA	NA	NA	NA	NA	NA	NA	NA	NA	NA	NA
A0A1Q9DCZ5	-0.045832	1	0.482268	1	0.77041	0.810738	0.436155	FALSE	25.6333	25.4898	25.148	25.2812	24.5895	25.5889	25.1208	25.189	25.1328	25.5155	25.5945	24.3527	25.6752	25.2802	25.4598	25.2403	25.0727	25.4008	25.1399	25.8785	25.5681	25.6351	25.951	25.3535	25.3467	25.7294	24.7642	24.6109	24.5916	24.9855	24.9899	24.575	24.8058	NA
A0A1Q9DD06	NA	1	NA	1	NA	NA	NA	FALSE	NA	NA	NA	NA	NA	NA	NA	NA	NA	NA	NA	NA	NA	NA	NA	NA	NA	NA	NA	NA	21.4085	NA	NA	NA	NA	NA	NA	NA	NA	NA	NA	NA	NA	NA
A0A1Q9DD77	-0.00639167	1	0.543029	1	0.821583	0.944015	0.493948	FALSE	22.781	23.3761	23.0117	23.5479	23.8256	23.1499	23.8213	23.141	23.4358	23.5301	NA	24.2541	23.3878	NA	22.8005	NA	NA	NA	NA	22.2376	23.6067	22.982	23.2021	23.5702	23.412	NA	NA	24.6857	24.3346	22.8986	23.2966	23.6192	NA	NA
A0A1Q9DDN9	NA	1	NA	1	NA	NA	NA	FALSE	NA	NA	NA	NA	NA	NA	NA	NA	NA	NA	NA	NA	22.9527	NA	NA	NA	NA	NA	NA	NA	NA	NA	NA	NA	NA	NA	NA	NA	NA	NA	NA	NA	NA	NA
A0A1Q9DDP1	NA	1	NA	1	NA	NA	NA	FALSE	NA	22.3248	NA	NA	NA	NA	NA	NA	NA	NA	NA	NA	NA	NA	NA	NA	NA	NA	NA	NA	NA	NA	NA	NA	NA	NA	NA	NA	NA	NA	NA	NA	NA	NA
A0A1Q9DDV2	0.179325	1	0.444492	1	1	0.891266	0.435093	FALSE	NA	NA	NA	22.7429	NA	NA	NA	NA	21.9783	NA	NA	NA	NA	NA	NA	NA	23.5533	22.8508	NA	22.0068	NA	NA	22.5537	NA	NA	22.4626	NA	NA	NA	NA	NA	NA	NA	NA
A0A1Q9DDW4	NA	1	NA	1	NA	NA	NA	FALSE	NA	NA	NA	NA	NA	NA	NA	NA	NA	NA	NA	NA	23.057	NA	NA	NA	NA	NA	NA	NA	NA	NA	NA	NA	NA	NA	NA	NA	NA	NA	NA	NA	NA	NA
A0A1Q9DE34	NA	1	NA	1	NA	NA	NA	FALSE	NA	NA	NA	NA	NA	NA	NA	NA	NA	NA	NA	NA	NA	NA	NA	NA	NA	NA	NA	NA	NA	NA	23.7451	NA	NA	NA	NA	NA	NA	NA	NA	NA	NA	NA
A0A1Q9DE84	-0.0365233	1	0.50165	1	0.794146	0.861988	0.453025	FALSE	22.7946	22.8251	NA	23.1306	23.1777	22.7763	21.7918	22.8509	22.7111	23.0831	NA	22.7807	23.3056	22.4117	NA	NA	23.1348	NA	23.0068	22.8174	23.4684	22.8412	23.2631	NA	22.7017	23.3084	NA	NA	22.741	NA	22.0556	NA	NA	NA
A0A1Q9DEF6	NA	1	NA	1	NA	NA	NA	FALSE	NA	NA	NA	NA	NA	NA	NA	NA	NA	NA	22.3366	NA	NA	NA	NA	NA	NA	NA	NA	NA	NA	NA	NA	NA	NA	NA	NA	NA	NA	NA	NA	NA	21.9209	NA
A0A1Q9DEI9	-0.175618	1	0.360156	1	0.851037	0.629499	0.328441	FALSE	24.8118	25.1924	24.9673	24.2487	24.4866	24.5492	25.008	25.165	25.539	24.7931	23.6349	23.7602	23.4529	24.9576	24.5212	24.2935	NA	24.151	24.7797	24.2863	23.5881	24.7097	23.7883	24.87	NA	24.3431	24.7986	25.7262	24.9812	25.6248	24.8818	25.5585	25.5913	NA
A0A1Q9DEM9	-0.0591937	1	0.482268	1	0.828733	0.838411	0.439703	FALSE	22.8538	22.8909	NA	23.202	NA	23.2457	22.5357	22.7284	22.6801	22.7051	23.0919	NA	23.7009	22.9551	23.1628	22.996	NA	23.1607	23.0689	23.8639	23.8574	23.3389	23.8186	22.9781	NA	23.5763	22.4481	NA	22.1612	NA	NA	22.5768	NA	NA
A0A1Q9DES1	0.0190121	1	0.507306	1	0.784177	0.959187	0.453025	FALSE	23.0536	22.9845	22.8224	NA	NA	22.7349	NA	NA	22.7101	NA	22.909	22.9147	22.8267	22.9408	NA	22.891	NA	22.7286	22.4161	22.8756	23.1387	22.8865	22.9755	23.073	23.1297	22.8913	NA	22.6255	NA	NA	NA	NA	NA	NA
A0A1Q9DET6	-0.105439	1	0.39481	1	0.931523	0.498271	0.271738	FALSE	NA	22.9352	NA	NA	NA	22.8478	22.6613	22.8111	NA	NA	NA	NA	NA	NA	NA	23.1521	NA	22.7791	22.7314	NA	22.965	22.728	22.6174	NA	NA	22.6912	NA	NA	NA	NA	NA	NA	NA	NA
A0A1Q9DEX8	NA	1	NA	1	NA	NA	NA	FALSE	21.7451	NA	NA	NA	NA	NA	NA	NA	NA	NA	NA	NA	NA	NA	NA	NA	NA	NA	NA	NA	NA	NA	NA	NA	NA	NA	NA	NA	NA	NA	NA	NA	NA	NA
A0A1Q9DF38	-0.0717767	1	0.445717	1	0.78112	0.744441	0.408435	FALSE	24.4369	25.3426	NA	24.1357	NA	23.9827	24.4871	24.8456	24.7346	24.7204	NA	24.885	23.5964	24.1805	24.4113	24.2654	NA	24.268	24.42	24.0102	23.7155	24.6261	23.9668	24.2725	NA	NA	24.3264	24.6934	24.6249	24.5259	25.0432	24.2574	24.9847	NA
A0A1Q9DF48	NA	1	NA	1	NA	NA	NA	FALSE	NA	NA	NA	NA	NA	23.2812	NA	23.7124	NA	24.1531	NA	NA	NA	NA	NA	NA	NA	NA	NA	NA	NA	NA	NA	NA	NA	NA	NA	NA	NA	NA	NA	NA	NA	NA
A0A1Q9DF72	0.101169	1	0.445074	1	0.794146	0.876209	0.408435	FALSE	24.5506	NA	24.2562	23.9796	NA	23.6414	24.2072	24.4159	25.1098	NA	22.9895	NA	NA	23.9882	24.181	23.0485	NA	23.3406	23.7499	23.3789	23.3182	23.4956	23.4626	24.2932	23.7558	23.3108	24.3581	24.4873	24.0036	25.0998	24.1592	24.3067	NA	NA
A0A1Q9DF80	0.198193	1	0.273492	1	0.766055	0.62299	0.245852	FALSE	24.8536	24.8405	25.3052	24.3427	NA	24.7129	24.8507	24.7074	25.0003	24.5577	24.4079	26.1308	24.7345	24.4021	NA	24.2027	NA	24.6523	24.6169	24.0584	NA	24.2337	24.0304	24.8958	24.7454	24.2497	25.1453	25.2974	25.3653	24.9781	25.1176	25.0568	25.6001	NA
A0A1Q9DFE4	0.119713	1	0.443947	1	1	0.862049	0.406647	FALSE	25.5755	25.4618	26.0922	24.6416	25.0832	24.8484	25.4725	25.4654	25.8789	25.1246	24.3422	26.6656	25.1315	25.7855	25.1679	24.8249	25.1276	24.8164	25.4831	24.6522	24.4672	24.8784	24.3576	26.3395	26.544	24.6173	25.9152	26.4175	26.2961	26.0124	26.5558	26.3089	26.8338	NA
A0A1Q9DFN0	-0.0781733	1	0.445717	1	0.77041	0.779798	0.408435	FALSE	24.002	24.5514	24.0819	25.0228	24.8668	25.1588	24.6231	24.7798	23.7381	24.5759	24.9443	NA	24.9346	23.871	24.1833	25.0714	24.4517	25.4672	24.4271	24.7244	24.9299	24.6883	24.881	24.1757	24.4684	24.7957	24.461	24.0227	24.0875	23.4358	NA	23.9124	NA	NA
A0A1Q9DG28	NA	1	NA	1	NA	NA	NA	FALSE	NA	NA	NA	NA	NA	NA	NA	NA	NA	NA	23.734	NA	NA	NA	NA	NA	NA	NA	NA	NA	NA	NA	NA	NA	NA	NA	NA	NA	NA	NA	NA	NA	NA	NA
A0A1Q9DG50	-0.0540232	1	0.448454	1	0.627819	0.732443	0.408435	FALSE	24.6747	24.9526	24.2225	24.8745	24.975	24.6741	24.4336	24.4936	24.3541	24.5733	24.7136	23.6664	24.705	25.0551	24.907	25.0557	24.8712	24.7237	24.6026	24.8554	24.8655	24.7027	24.8953	24.6039	24.4637	24.8001	24.204	24.4212	24.3386	24.2084	23.8914	24.0208	24.2504	NA
A0A1Q9DG96	NA	1	NA	1	NA	NA	NA	FALSE	NA	NA	NA	NA	NA	NA	NA	NA	NA	NA	NA	NA	NA	NA	NA	NA	NA	NA	NA	NA	NA	22.9911	NA	NA	NA	NA	NA	NA	NA	NA	NA	NA	NA	NA
A0A1Q9DGF1	-0.0265379	1	0.507306	1	0.794146	0.854211	0.457689	FALSE	25.9297	26.1623	25.7236	25.1774	25.7357	25.333	25.6464	25.8837	26.273	26.1882	24.7229	25.5206	25.26	25.6808	26.4358	25.7901	25.7548	25.4522	25.7786	25.3361	25.4333	25.8042	25.4138	26.0124	25.6946	25.1802	25.6241	25.8794	25.5306	26.2395	26.0989	26.4534	26.3424	NA
A0A1Q9DGQ8	0.03325	1	0.519381	1	1	0.970024	0.457689	FALSE	24.2611	23.8109	NA	NA	NA	23.877	NA	NA	NA	NA	NA	NA	NA	24.0563	NA	24.0598	NA	NA	NA	24.453	NA	24.3397	NA	NA	NA	NA	NA	NA	NA	NA	NA	NA	24.0043	NA
A0A1Q9DHB2	NA	1	NA	1	NA	NA	NA	FALSE	NA	NA	NA	NA	NA	NA	NA	NA	22.5064	NA	NA	NA	NA	NA	NA	NA	NA	NA	NA	NA	NA	NA	NA	NA	NA	NA	NA	NA	NA	NA	NA	NA	NA	NA
A0A1Q9DHE0	NA	1	NA	1	NA	NA	NA	FALSE	NA	NA	NA	NA	NA	NA	NA	NA	NA	NA	22.3463	NA	NA	NA	NA	NA	NA	NA	NA	NA	NA	NA	NA	NA	NA	NA	NA	NA	NA	NA	NA	NA	NA	NA
A0A1Q9DHT8	0.306021	1	0.29182	1	1	0.649979	0.270815	FALSE	NA	NA	NA	NA	NA	NA	NA	NA	NA	NA	24.1595	NA	23.8402	NA	23.3433	NA	NA	23.0053	23.2973	NA	NA	23.3902	NA	NA	23.3058	NA	NA	NA	NA	NA	23.3566	NA	23.2237	NA
A0A1Q9DI07	NA	1	NA	1	NA	NA	NA	FALSE	NA	NA	NA	NA	NA	NA	NA	NA	NA	NA	NA	NA	22.2906	NA	NA	NA	NA	NA	NA	NA	NA	NA	NA	NA	NA	NA	NA	NA	NA	NA	NA	NA	NA	NA
A0A1Q9DI26	0.14089	1	0.367702	1	0.828733	0.777868	0.3333	FALSE	24.2498	24.1323	24.2114	24.1362	NA	24.9208	24.8272	23.8323	24.933	23.4164	24.7611	23.4752	NA	23.2377	23.5798	24.0565	NA	24.6072	24.8054	24.732	24.1148	24.1749	23.938	23.7667	23.5321	24.0159	23.6372	23.5778	23.7164	24.3184	NA	23.8257	23.709	NA
A0A1Q9DI57	0.149691	1	0.257492	1	0.784177	0.647727	0.216948	FALSE	23.0933	22.7084	NA	22.9884	22.8876	22.9974	22.8064	NA	22.7864	22.8208	23.3047	NA	23.2598	NA	23.3857	23.2255	23.4621	23.3645	23.18	23.3081	23.6624	22.8028	23.3973	NA	23.26	23.3031	NA	NA	22.8206	NA	NA	22.5613	22.9018	NA
A0A1Q9DI68	0.0308181	1	0.512554	1	0.907336	1	0.46486	FALSE	26.415	26.4216	24.7033	25.5108	26.3386	25.2635	25.673	25.7243	25.6885	25.819	25.6038	26.1709	26.5627	NA	NA	25.566	24.8819	25.4877	25.6773	26.2316	26.0176	26.3568	26.2952	25.2612	25.606	NA	NA	24.893	25.0002	25.1655	25.1811	25.2047	25.543	NA
A0A1Q9DIA9	NA	1	NA	1	NA	NA	NA	FALSE	NA	NA	NA	NA	NA	NA	21.6442	NA	NA	NA	NA	NA	NA	NA	NA	NA	NA	NA	NA	NA	NA	NA	NA	NA	NA	NA	NA	NA	NA	NA	NA	NA	NA	NA
A0A1Q9DIF6	-0.242026	1	0.296767	1	0.784177	0.558442	0.277238	FALSE	23.2288	23.2441	23.3811	NA	NA	23.2845	23.2697	23.3832	24.2489	NA	22.7898	NA	23.2519	NA	NA	NA	NA	23.226	23.3425	22.5593	22.6337	23.1666	21.8136	23.2728	NA	22.4198	22.7102	23.2423	23.3564	24.327	NA	24.2911	22.7964	NA
A0A1Q9DIN8	0.158527	1	0.315522	1	0.794146	0.674088	0.277238	FALSE	23.1071	22.7523	22.5206	NA	23.1103	23.096	22.7244	22.4246	22.2104	23.0314	23.5264	22.7432	23.9088	NA	22.9284	22.88	NA	23.2471	23.3177	22.9051	23.5509	22.6845	23.4478	22.3952	22.3656	23.2422	NA	NA	22.9494	NA	NA	22.7565	22.4027	NA
A0A1Q9DIV2	NA	1	NA	1	NA	NA	NA	FALSE	NA	NA	NA	NA	NA	NA	NA	21.8169	NA	NA	NA	NA	NA	NA	NA	NA	NA	NA	NA	NA	NA	NA	NA	NA	NA	NA	NA	NA	NA	NA	NA	NA	NA	NA
A0A1Q9DIV7	NA	1	NA	1	NA	NA	NA	FALSE	NA	NA	NA	NA	NA	NA	21.4351	NA	NA	NA	NA	NA	NA	NA	NA	NA	NA	NA	NA	NA	NA	NA	NA	NA	NA	NA	NA	NA	NA	NA	NA	NA	NA	NA
A0A1Q9DJ60	0.09378	1	0.386305	1	0.775444	0.834388	0.340227	FALSE	23.6597	24.0716	23.0009	24.2604	24.2212	23.526	23.8001	24.0328	23.6387	23.9657	23.6083	23.6293	23.3839	23.8407	23.787	23.6082	24.4588	23.7871	23.7217	23.2397	24.257	23.4504	24.0028	23.7496	NA	23.452	23.7075	NA	23.8377	23.4863	NA	22.9376	23.3588	NA
A0A1Q9DJB0	0.142014	1	0.279682	1	0.77041	0.685268	0.24654	FALSE	24.5931	24.3963	24.7267	24.3393	24.6551	24.5748	24.6992	23.613	24.016	NA	24.8027	NA	NA	24.5771	24.052	24.332	NA	24.45	24.2563	24.5976	24.5525	24.3332	24.4538	24.7527	24.3611	24.135	25.0133	24.1234	24.3981	24.3058	NA	23.789	23.7275	NA
A0A1Q9DJP6	NA	1	NA	1	NA	NA	NA	FALSE	NA	NA	NA	NA	NA	NA	NA	NA	NA	NA	NA	NA	NA	NA	NA	NA	NA	NA	NA	NA	NA	NA	24.2099	NA	NA	NA	NA	NA	NA	NA	NA	NA	NA	NA
A0A1Q9DJV5	NA	1	NA	1	NA	NA	NA	FALSE	NA	NA	NA	NA	NA	NA	NA	NA	NA	NA	23.799	NA	NA	NA	NA	NA	NA	NA	NA	NA	23.8915	NA	23.962	NA	NA	NA	NA	NA	NA	NA	NA	NA	NA	NA
A0A1Q9DJX3	NA	1	NA	1	NA	NA	NA	FALSE	NA	NA	NA	NA	NA	NA	NA	NA	NA	NA	NA	NA	NA	NA	NA	NA	NA	NA	NA	NA	NA	NA	21.8054	NA	NA	NA	NA	NA	NA	NA	NA	NA	NA	NA
A0A1Q9DKM3	NA	1	NA	1	NA	NA	NA	FALSE	NA	NA	NA	NA	NA	NA	NA	NA	NA	NA	NA	NA	NA	NA	NA	NA	NA	NA	NA	NA	NA	NA	23.7132	NA	NA	NA	NA	NA	NA	NA	NA	NA	NA	NA
A0A1Q9DKR6	NA	1	NA	1	NA	NA	NA	FALSE	NA	NA	NA	NA	NA	NA	NA	NA	NA	NA	NA	NA	NA	NA	23.0238	NA	NA	NA	NA	NA	21.8313	NA	21.7461	NA	NA	NA	NA	NA	NA	NA	23.3292	NA	NA	NA
A0A1Q9DKU8	0.0564833	1	0.511647	1	1	NA	NA	FALSE	23.1388	22.8236	NA	NA	NA	NA	22.4382	NA	NA	NA	NA	NA	23.0054	NA	NA	NA	NA	NA	NA	NA	23.0869	NA	22.7419	NA	NA	NA	NA	NA	22.8693	NA	NA	NA	NA	NA
A0A1Q9DL27	-0.0262244	1	0.492732	1	0.737332	0.744492	0.435165	FALSE	23.1548	23.2781	23.0236	23.5465	23.3939	23.479	23.2489	23.4823	22.9387	23.038	23.3444	NA	NA	23.1574	NA	23.3936	NA	23.5267	23.3233	23.2359	23.3667	23.0087	23.195	NA	NA	23.2631	23.2052	23.3503	23.6907	NA	NA	22.9104	23.1878	NA
A0A1Q9DL30	NA	1	NA	1	NA	NA	NA	FALSE	NA	NA	NA	NA	NA	22.8341	NA	NA	NA	NA	NA	NA	NA	NA	NA	NA	NA	NA	NA	NA	NA	NA	NA	NA	NA	NA	NA	NA	NA	NA	NA	NA	NA	NA
A0A1Q9DL79	NA	1	NA	1	NA	NA	NA	FALSE	NA	NA	NA	NA	NA	NA	NA	NA	NA	NA	NA	NA	NA	NA	NA	NA	NA	NA	NA	NA	NA	NA	NA	NA	NA	NA	NA	NA	NA	23.0374	NA	23.0071	NA	NA
A0A1Q9DLB9	0.1104	1	0.50165	1	1	NA	NA	FALSE	NA	NA	NA	NA	NA	22.0275	NA	NA	NA	NA	22.1379	NA	NA	NA	NA	NA	NA	NA	NA	NA	NA	NA	NA	NA	NA	NA	NA	NA	NA	NA	NA	NA	NA	NA
A0A1Q9DLD9	0.020439	1	0.521789	1	0.846623	0.973881	0.475822	FALSE	22.3645	22.8294	22.4794	22.8484	NA	22.2321	22.135	22.7091	22.3395	22.6257	22.7807	NA	23.064	NA	22.7289	22.944	NA	22.4782	NA	23.123	23.5168	23.0153	23.699	23.4952	24.273	22.9211	22.5441	NA	22.7196	NA	22.6653	NA	22.7128	NA
A0A1Q9DLF8	NA	1	NA	1	NA	NA	NA	FALSE	NA	NA	NA	NA	NA	NA	NA	NA	NA	NA	NA	NA	NA	NA	NA	NA	NA	NA	NA	NA	NA	NA	23.3313	NA	NA	NA	NA	NA	NA	NA	NA	NA	NA	NA
A0A1Q9DLH1	-0.131337	1	0.335415	1	0.784177	0.553685	0.27784	FALSE	NA	NA	23.1177	23.6026	23.0517	23.8018	23.5868	23.1891	23.3853	NA	23.332	NA	NA	NA	NA	22.8732	NA	23.3573	NA	23.5941	23.2643	23.2664	23.4363	NA	NA	NA	NA	NA	23.2743	NA	NA	23.8146	NA	NA
A0A1Q9DLL4	0.0803364	1	0.368636	1	0.77041	0.789299	0.29431	FALSE	NA	NA	23.426	23.4534	23.8117	23.3214	23.5789	23.7875	23.738	23.611	NA	NA	NA	NA	NA	23.5364	NA	23.5602	23.69	NA	23.3425	23.124	23.2823	NA	NA	23.3549	23.52	23.8822	23.683	23.5963	23.8218	23.5984	23.8152	NA
A0A1Q9DLW0	NA	1	NA	1	NA	NA	NA	FALSE	NA	NA	NA	NA	NA	NA	NA	22.6881	NA	NA	NA	NA	NA	NA	NA	NA	NA	NA	NA	NA	NA	NA	NA	NA	NA	NA	NA	NA	NA	NA	NA	NA	NA	NA
A0A1Q9DM32	NA	1	NA	1	NA	NA	NA	FALSE	NA	NA	NA	NA	NA	NA	NA	NA	NA	NA	22.9102	NA	NA	NA	NA	NA	NA	NA	NA	NA	NA	NA	NA	NA	NA	NA	NA	NA	NA	NA	NA	NA	NA	NA
A0A1Q9DM51	-0.121576	1	0.409523	1	0.947631	0.692354	0.370979	FALSE	24.6744	24.9583	23.9548	24.6761	24.332	24.4333	24.3322	23.7802	23.6886	24.4893	24.9989	NA	24.5935	23.9712	24.3418	24.7065	23.7556	25.007	24.4483	24.3575	25.1305	24.3974	24.6955	24.3248	24.176	24.7767	23.2591	23.5144	23.6919	NA	23.6779	23.0121	23.5309	NA
A0A1Q9DM70	NA	1	NA	1	NA	NA	NA	FALSE	NA	NA	NA	NA	NA	NA	NA	NA	NA	NA	NA	NA	NA	NA	NA	NA	NA	NA	NA	NA	NA	NA	NA	NA	NA	NA	NA	NA	NA	NA	NA	22.6029	NA	NA
A0A1Q9DM71	NA	1	NA	1	NA	NA	NA	FALSE	NA	NA	NA	NA	NA	NA	NA	NA	NA	NA	NA	NA	NA	NA	NA	NA	NA	NA	NA	NA	NA	NA	NA	24.1143	NA	NA	NA	NA	NA	NA	NA	NA	NA	NA
A0A1Q9DM94	NA	1	NA	1	NA	NA	NA	FALSE	NA	NA	NA	NA	NA	NA	22.7318	NA	NA	NA	NA	NA	NA	NA	NA	NA	NA	NA	NA	NA	23.8361	NA	23.1257	NA	NA	NA	NA	NA	NA	NA	NA	NA	NA	NA
A0A1Q9DM97	-0.0342	1	0.500539	1	0.77041	0.856872	0.453025	FALSE	23.6326	24.7256	23.7146	24.0573	NA	24.1772	24.31	23.6547	23.359	24.5185	24.0806	NA	24.0516	24.0428	23.6628	NA	24.3229	24.5883	24.1374	23.6617	24.1781	23.273	24.0599	NA	23.4896	23.7618	23.7806	23.4757	23.5019	23.5858	23.9351	23.2257	23.6953	NA
A0A1Q9DMN3	NA	1	NA	1	NA	NA	NA	FALSE	NA	NA	NA	NA	NA	NA	NA	NA	22.5038	NA	NA	NA	NA	NA	NA	NA	NA	NA	NA	NA	NA	NA	NA	NA	NA	NA	NA	NA	NA	NA	NA	NA	NA	NA
A0A1Q9DMT1	NA	1	NA	1	NA	NA	NA	FALSE	NA	NA	NA	NA	NA	NA	NA	NA	NA	NA	NA	NA	NA	NA	NA	NA	NA	NA	NA	NA	NA	NA	22.0299	NA	NA	NA	NA	NA	NA	NA	NA	NA	NA	NA
A0A1Q9DMT5	NA	1	NA	1	NA	NA	NA	FALSE	22.1098	NA	NA	NA	NA	NA	NA	NA	22.5161	NA	NA	NA	NA	NA	NA	NA	NA	NA	NA	NA	NA	NA	NA	NA	NA	NA	NA	NA	NA	NA	NA	NA	NA	NA
A0A1Q9DMU1	0.0922418	1	0.453154	1	0.844767	0.891309	0.385939	FALSE	22.6983	22.7455	NA	NA	NA	22.2101	22.6595	NA	21.7668	NA	22.406	NA	21.831	NA	22.9029	NA	22.6018	NA	22.7646	22.2985	23.199	22.367	22.9556	22.5531	NA	NA	NA	NA	NA	NA	22.0124	NA	NA	NA
A0A1Q9DMU3	NA	1	NA	1	NA	NA	NA	FALSE	NA	NA	NA	NA	NA	NA	NA	NA	NA	NA	NA	NA	21.7734	NA	NA	NA	NA	NA	NA	NA	NA	NA	NA	NA	NA	NA	NA	NA	NA	NA	NA	NA	NA	NA
A0A1Q9DMW4	-0.135496	1	0.445074	1	0.976644	0.781334	0.408435	FALSE	24.2741	23.957	25.0395	23.859	25.0894	24.2218	24.6066	24.8779	25.2635	24.5351	23.3608	26.2176	24.3294	23.9713	23.1574	24.7469	NA	NA	24.2387	23.4423	NA	23.4635	23.4649	24.8546	NA	NA	NA	25.3743	24.9709	25.7282	25.213	25.2506	25.1233	NA
A0A1Q9DMY0	NA	1	NA	1	NA	NA	NA	FALSE	NA	NA	NA	NA	NA	NA	NA	NA	NA	NA	NA	NA	NA	NA	NA	NA	NA	NA	NA	NA	NA	NA	22.7241	NA	NA	NA	NA	NA	NA	NA	NA	NA	NA	NA
A0A1Q9DN09	NA	1	NA	1	NA	NA	NA	FALSE	NA	NA	21.9418	NA	NA	NA	NA	NA	NA	NA	NA	NA	NA	NA	NA	NA	NA	NA	NA	NA	NA	NA	NA	NA	NA	NA	NA	NA	NA	NA	NA	NA	NA	NA
A0A1Q9DN39	0.0168772	1	0.519381	1	0.790256	0.959187	0.470751	FALSE	25.7033	25.9255	25.3454	25.5216	25.4258	25.6355	25.5479	25.6045	25.858	25.1304	25.0294	25.9342	24.8526	25.9069	26.3433	25.9843	26.4952	25.5391	25.74	25.7759	25.6398	25.4744	25.593	25.3968	25.0507	25.7263	25.562	25.2913	25.6649	24.8723	25.4956	25.3384	25.5635	NA
A0A1Q9DN45	NA	1	NA	1	NA	NA	NA	FALSE	NA	NA	NA	NA	NA	NA	NA	NA	NA	NA	NA	NA	NA	NA	NA	NA	NA	NA	NA	NA	NA	NA	NA	NA	NA	NA	NA	NA	NA	NA	NA	NA	NA	NA
A0A1Q9DN49	-0.0227206	1	0.510208	1	0.784177	0.848806	0.460538	FALSE	26.8188	26.822	26.4919	26.7488	26.7313	26.9311	27.1714	26.7993	26.8964	26.3169	26.075	27.0121	25.9757	27.1377	27.3609	27.4253	27.1137	26.5113	26.9785	27.3002	27.4845	26.8834	26.9937	26.1976	26.287	27.0161	26.4685	26.9258	26.9803	26.4569	26.7176	26.5083	26.8734	NA
A0A1Q9DN54	NA	1	NA	1	NA	NA	NA	FALSE	NA	NA	NA	NA	NA	NA	NA	NA	NA	NA	NA	NA	NA	NA	NA	NA	NA	NA	NA	NA	NA	NA	23.1425	NA	NA	NA	NA	NA	NA	NA	NA	NA	NA	NA
A0A1Q9DN85	0.1208	1	0.451844	1	1	0.891266	0.43937	FALSE	22.5707	NA	NA	NA	NA	NA	22.3738	22.0598	22.7057	22.6923	22.3372	NA	NA	NA	NA	NA	NA	NA	NA	NA	NA	NA	NA	NA	NA	NA	NA	NA	NA	NA	NA	NA	NA	NA
A0A1Q9DNB0	NA	1	NA	1	NA	NA	NA	FALSE	NA	NA	NA	NA	NA	NA	NA	NA	NA	NA	NA	NA	NA	NA	NA	NA	NA	NA	NA	NA	NA	NA	21.7375	NA	NA	NA	NA	NA	NA	NA	NA	NA	NA	NA
A0A1Q9DNB5	NA	1	NA	1	NA	NA	NA	FALSE	NA	NA	NA	NA	NA	NA	NA	NA	NA	NA	NA	NA	NA	NA	NA	NA	NA	NA	22.2538	NA	NA	NA	NA	NA	NA	NA	NA	NA	NA	NA	NA	NA	NA	NA
A0A1Q9DNF0	NA	1	NA	1	NA	NA	NA	FALSE	NA	NA	NA	NA	NA	22.3544	NA	NA	NA	NA	NA	NA	NA	NA	NA	NA	NA	NA	NA	NA	NA	NA	NA	NA	NA	NA	NA	NA	NA	NA	NA	NA	NA	NA
A0A1Q9DNI9	NA	1	NA	1	NA	NA	NA	FALSE	NA	NA	NA	NA	NA	NA	NA	NA	NA	NA	NA	NA	NA	NA	NA	NA	NA	NA	NA	NA	NA	NA	23.0968	NA	NA	NA	NA	NA	NA	NA	NA	NA	NA	NA
A0A1Q9DNK1	0.0471633	1	0.489757	1	0.794146	0.958599	0.444998	FALSE	22.3066	NA	NA	NA	NA	22.1868	22.393	NA	23.0419	NA	NA	NA	NA	NA	NA	NA	NA	21.8971	22.5438	22.3238	22.6066	22.2909	22.142	22.6635	22.6463	22.209	NA	22.4991	22.5544	23.2214	22.7279	23.1667	22.4628	NA
A0A1Q9DNL0	-0.3029	1	0.424977	1	1	NA	NA	FALSE	NA	NA	NA	NA	NA	NA	NA	NA	NA	NA	NA	NA	NA	NA	NA	NA	NA	NA	NA	22.7308	NA	NA	22.4279	NA	NA	NA	NA	NA	NA	NA	NA	NA	NA	NA
A0A1Q9DP03	-0.14322	1	0.348975	1	0.794146	0.581458	0.262234	FALSE	NA	23.7458	23.3806	NA	23.8267	NA	NA	NA	23.0796	NA	23.1687	NA	NA	NA	NA	23.5889	NA	NA	23.3217	23.2646	23.7079	23.5229	23.5983	NA	23.4125	NA	NA	NA	23.1106	NA	NA	NA	23.2667	NA
A0A1Q9DP13	NA	1	NA	1	NA	NA	NA	FALSE	NA	NA	NA	NA	NA	NA	NA	NA	NA	NA	NA	NA	NA	NA	NA	NA	NA	NA	NA	NA	NA	NA	NA	NA	NA	NA	NA	23.9819	NA	NA	NA	NA	NA	NA
A0A1Q9DP29	0.0516243	1	0.503772	1	0.840068	0.959187	0.4597	FALSE	22.6598	21.9807	NA	23.5167	NA	23.2085	22.7828	NA	22.5822	NA	24.0781	NA	22.9943	NA	NA	23.0419	23.5367	23.8764	23.2772	22.6271	NA	22.6352	23.0029	NA	NA	NA	23.1429	NA	NA	NA	NA	NA	22.2972	NA
A0A1Q9DPT6	-0.190295	1	0.308901	1	0.766055	0.554006	0.277238	FALSE	NA	NA	24.3032	24.2804	23.977	24.585	25.1512	24.641	25.2236	24.8906	23.0246	25.1637	24.8255	NA	NA	24.5891	24.998	24.841	24.7739	24.1177	23.79	24.6926	24.7089	NA	NA	24.3582	24.4009	24.6535	24.4528	NA	24.9758	25.453	24.3739	NA
A0A1Q9DPX4	-0.0779833	1	0.482891	1	1	0.828459	0.409469	FALSE	NA	23.7175	NA	23.2141	NA	22.9799	NA	NA	NA	23.8251	23.2683	22.7766	NA	NA	NA	NA	NA	NA	23.2103	NA	NA	NA	NA	NA	NA	NA	NA	NA	NA	23.0939	NA	NA	23.091	NA
A0A1Q9DQ40	NA	1	NA	1	NA	NA	NA	FALSE	NA	NA	NA	NA	NA	NA	NA	NA	NA	NA	NA	NA	NA	NA	NA	NA	NA	NA	NA	NA	NA	NA	23.486	NA	NA	NA	NA	NA	NA	NA	NA	NA	NA	NA
A0A1Q9DQ69	NA	1	NA	1	NA	NA	NA	FALSE	NA	NA	NA	NA	NA	NA	NA	NA	NA	NA	NA	NA	NA	NA	NA	NA	NA	NA	NA	NA	NA	NA	22.6289	NA	NA	NA	NA	NA	NA	NA	NA	NA	NA	NA
A0A1Q9DQC0	NA	1	NA	1	NA	NA	NA	FALSE	NA	NA	NA	NA	NA	NA	NA	NA	NA	NA	NA	NA	NA	NA	NA	NA	NA	NA	NA	NA	NA	NA	22.651	NA	NA	NA	NA	NA	NA	NA	NA	NA	NA	NA
A0A1Q9DQG3	0.492783	1	0.392643	1	0.847926	0.738283	0.371102	FALSE	22.5836	NA	NA	NA	NA	21.6264	21.7844	NA	NA	NA	21.6332	NA	NA	NA	22.5584	NA	NA	NA	22.1522	22.0714	24.5485	21.5476	22.453	24.1704	25.9816	NA	NA	NA	21.9257	NA	NA	NA	NA	NA
A0A1Q9DQJ7	NA	1	NA	1	NA	NA	NA	FALSE	NA	NA	NA	NA	NA	NA	NA	NA	NA	NA	NA	NA	NA	21.9922	NA	NA	NA	NA	NA	NA	NA	NA	NA	NA	NA	NA	NA	NA	NA	NA	NA	NA	NA	NA
A0A1Q9DQK1	NA	1	NA	1	NA	NA	NA	FALSE	NA	NA	NA	NA	NA	NA	NA	NA	NA	NA	NA	NA	NA	NA	NA	NA	NA	NA	NA	NA	NA	NA	23.8036	NA	NA	NA	NA	NA	NA	NA	NA	NA	NA	NA
A0A1Q9DQK4	0.0808758	1	0.427827	1	0.790256	0.854211	0.380601	FALSE	23.6843	23.6442	22.6192	23.0457	23.912	23.2255	23.3803	23.1391	22.8918	22.9357	23.4013	23.8362	23.3159	NA	NA	23.2696	NA	23.2684	23.1002	22.6066	23.2943	23.0943	23.2515	NA	NA	22.942	NA	23.0979	22.9686	NA	NA	NA	NA	NA
A0A1Q9DQL4	NA	1	NA	1	NA	NA	NA	FALSE	NA	NA	NA	NA	NA	NA	NA	NA	NA	NA	NA	NA	NA	NA	NA	NA	NA	NA	NA	NA	NA	NA	22.9111	NA	NA	NA	NA	NA	NA	NA	NA	NA	NA	NA
A0A1Q9DQL8	0.099725	1	0.371117	1	0.77041	0.808516	0.328441	FALSE	24.6121	24.4944	24.4798	24.2896	24.5411	24.1124	24.2886	24.1718	24.4133	23.5648	23.795	23.9965	23.6354	23.9465	24.409	24.3473	NA	24.3998	24.5316	23.7629	24.362	23.8819	23.6558	24.6234	23.837	23.7125	24.3657	24.962	24.7515	24.379	24.3144	24.4702	24.7183	NA
A0A1Q9DQW4	NA	1	NA	1	NA	NA	NA	FALSE	21.917	NA	NA	NA	NA	NA	NA	NA	NA	NA	NA	NA	NA	NA	NA	NA	NA	NA	NA	NA	NA	NA	NA	NA	NA	NA	NA	NA	NA	NA	NA	NA	NA	NA
A0A1Q9DR13	0.0922273	1	0.46767	1	0.824213	0.880682	0.419897	FALSE	24.0189	24.278	24.1081	22.5667	NA	23.2293	23.6502	24.3768	24.6608	24.0965	NA	24.8023	23.6968	23.9649	NA	NA	NA	23.6233	23.6589	23.1838	NA	23.1392	23.3935	24.6914	24.2982	23.4839	NA	24.2241	23.6044	25.1885	24.7302	24.5678	24.7666	NA
A0A1Q9DR66	NA	1	NA	1	NA	NA	NA	FALSE	NA	NA	NA	NA	NA	NA	NA	NA	NA	NA	NA	NA	NA	NA	NA	NA	NA	NA	NA	NA	NA	NA	NA	NA	22.0242	NA	NA	NA	NA	NA	NA	NA	NA	NA
A0A1Q9DR79	NA	1	NA	1	NA	NA	NA	FALSE	NA	NA	NA	NA	NA	NA	NA	NA	NA	NA	23.0715	NA	NA	NA	NA	NA	NA	NA	NA	NA	NA	NA	NA	NA	NA	NA	NA	NA	NA	NA	NA	NA	NA	NA
A0A1Q9DRG2	NA	1	NA	1	NA	NA	NA	FALSE	NA	NA	NA	NA	NA	NA	NA	NA	NA	NA	22.9302	NA	NA	NA	NA	NA	NA	NA	NA	NA	NA	NA	NA	NA	NA	NA	NA	NA	NA	NA	NA	NA	NA	NA
A0A1Q9DRG7	-0.195197	1	0.413426	1	0.957235	0.734102	0.384915	FALSE	NA	NA	NA	NA	NA	NA	NA	NA	23.465	23.6341	NA	24.8911	NA	NA	23.9092	NA	24.0339	NA	NA	NA	NA	NA	NA	23.8566	NA	NA	NA	24.8581	NA	24.4638	24.8427	24.7888	24.8503	NA
A0A1Q9DRI0	NA	1	NA	1	NA	NA	NA	FALSE	NA	NA	NA	NA	NA	NA	NA	23.2378	NA	NA	NA	NA	NA	NA	NA	NA	NA	NA	NA	NA	NA	NA	NA	NA	NA	NA	NA	NA	NA	NA	NA	NA	NA	NA
A0A1Q9DRP5	0.145171	1	0.421583	1	0.846211	0.834791	0.380134	FALSE	24.2025	24.3978	23.1591	24.0157	25.227	24.3498	25.2412	24.8867	25.1496	24.078	NA	25.4398	23.494	23.7721	23.9233	23.6465	23.8046	24.1043	24.2127	22.7804	23.5926	23.1072	23.8573	NA	NA	NA	NA	24.0982	23.6749	23.4711	24.0745	23.3818	23.9485	NA
A0A1Q9DRW8	NA	1	NA	1	NA	NA	NA	FALSE	NA	NA	NA	NA	NA	NA	NA	NA	NA	NA	NA	NA	NA	NA	NA	NA	NA	NA	NA	NA	NA	NA	21.904	NA	NA	NA	NA	NA	NA	NA	NA	NA	NA	NA
A0A1Q9DS37	NA	1	NA	1	NA	NA	NA	FALSE	NA	NA	NA	NA	NA	NA	NA	NA	NA	21.7016	NA	NA	NA	NA	NA	NA	NA	NA	NA	NA	NA	NA	NA	NA	NA	NA	NA	NA	NA	NA	NA	NA	NA	NA
A0A1Q9DSN1	-0.0328667	1	0.482268	1	0.77041	0.713556	0.402266	FALSE	22.8746	22.8594	22.9413	22.969	NA	22.9051	NA	NA	22.7646	NA	23.1502	NA	22.9788	NA	NA	22.6505	NA	22.9496	22.7512	22.9149	NA	22.8886	22.9242	NA	NA	NA	22.6428	22.8893	NA	NA	22.5812	NA	NA	NA
A0A1Q9DSN3	-0.03738	1	0.507306	1	0.978168	0.876209	0.457505	FALSE	NA	NA	NA	NA	NA	23.0838	NA	NA	23.1254	NA	NA	NA	22.4893	NA	22.9651	NA	NA	23.0474	22.5498	NA	NA	23.0107	23.4212	22.87	NA	NA	NA	NA	NA	NA	NA	22.7258	NA	NA
A0A1Q9DSW6	-0.0728938	1	0.421436	1	0.710765	0.656435	0.364147	FALSE	23.8504	24.0283	23.4347	24.088	24.1868	23.7699	23.5424	24.0686	23.4594	23.5834	23.3434	NA	NA	23.4749	NA	24.1124	NA	24.4471	23.9049	23.7467	24.0807	23.2171	23.7463	23.6577	NA	23.6405	23.3724	23.8403	23.6923	23.3209	23.5554	23.3823	23.7443	NA
A0A1Q9DSX9	0.0273833	1	0.52142	1	1	0.964898	0.453025	FALSE	NA	NA	23.134	NA	NA	NA	NA	NA	22.8901	NA	NA	NA	NA	NA	NA	NA	NA	NA	22.5928	NA	NA	NA	NA	NA	NA	NA	22.8976	NA	23.0212	23.0044	NA	22.9154	23.388	NA
A0A1Q9DSZ5	-0.050996	1	0.444492	1	0.702621	0.702479	0.394005	FALSE	25.0478	24.9534	24.8341	24.7427	24.3416	24.5289	24.4801	24.7103	24.5449	24.9659	24.825	24.5441	25.2647	24.8011	25.2858	24.8672	24.3674	24.6929	24.1651	24.8085	24.4889	24.7679	24.9447	24.9471	23.9043	24.7994	24.9817	24.7313	24.8054	24.7378	24.8906	24.8644	25.2028	NA
A0A1Q9DT59	-0.0515458	1	0.47141	1	0.790256	0.789123	0.42624	FALSE	24.8963	25.0044	24.7328	24.4746	24.8103	24.2709	25.0811	25.1059	25.1024	24.4039	NA	24.6626	23.9824	24.8608	24.637	24.8221	24.3242	24.6391	24.8258	24.0308	24.1135	24.5179	23.795	24.812	24.0917	24.1661	NA	25.1393	24.8892	24.9428	24.8206	24.9614	25.2632	NA
A0A1Q9DT60	NA	1	NA	1	NA	NA	NA	FALSE	22.0481	NA	NA	NA	NA	NA	NA	NA	NA	NA	NA	NA	NA	NA	NA	NA	NA	NA	NA	NA	NA	NA	NA	NA	NA	NA	NA	NA	NA	NA	NA	NA	NA	NA
A0A1Q9DT66	NA	1	NA	1	NA	NA	NA	FALSE	NA	NA	NA	NA	NA	NA	22.5357	NA	23.8816	NA	NA	NA	NA	NA	NA	NA	NA	NA	22.7676	NA	NA	NA	22.4249	NA	NA	NA	NA	NA	22.9104	NA	NA	NA	NA	NA
A0A1Q9DT80	NA	1	NA	1	NA	NA	NA	FALSE	NA	NA	NA	NA	NA	NA	NA	NA	NA	NA	NA	NA	NA	NA	NA	NA	NA	NA	NA	21.4358	NA	NA	NA	NA	NA	NA	NA	NA	NA	NA	NA	NA	NA	NA
A0A1Q9DTI8	-0.0823899	1	0.445074	1	0.78943	0.762596	0.407367	FALSE	22.6715	22.7563	22.7281	23.1962	23.4405	23.231	23.3549	23.2224	22.59	23.2199	23.7076	NA	22.7365	NA	NA	NA	NA	23.6971	23.0355	22.5789	22.7182	NA	22.5161	NA	NA	NA	NA	22.9129	22.8296	NA	NA	22.3774	NA	NA
A0A1Q9DTK0	-0.0166769	1	0.513411	1	0.77041	0.838411	0.4597	FALSE	22.9855	22.7848	NA	22.6002	NA	NA	22.7366	23.0746	23.3174	23.1059	22.7498	23.2575	23.2491	22.8506	22.8615	NA	NA	23.0086	22.6983	22.5122	22.564	22.9333	22.586	22.7542	22.9589	NA	NA	22.8662	22.4876	NA	23.1213	22.8923	22.9943	NA
A0A1Q9DTM0	0.0285667	1	0.507306	1	0.789672	1	0.458881	FALSE	23.2963	23.6037	23.8886	24.1865	24.2945	24.215	24.0025	23.9507	23.5088	23.3988	24.2593	NA	24.581	23.8889	24.0758	24.714	NA	24.5981	24.3031	24.3021	24.6534	23.8645	24.2071	23.8001	24.2073	24.5833	24.1964	23.7955	23.7381	23.4959	NA	23.4858	23.0992	NA
A0A1Q9DTP6	0.0279224	1	0.50165	0.83175	0.79294	1	0.453025	FALSE	25.952	25.998	25.7777	25.687	25.795	25.8967	26.2115	25.5617	25.9625	25.2792	25.8403	26.2952	26.2757	25.4354	25.7468	25.2399	24.784	25.7131	25.8804	25.7065	25.7214	25.2239	25.3878	25.4381	24.9246	25.378	25.2601	25.2508	25.3706	25.6911	25.1689	25.3993	25.1839	NA
A0A1Q9DTT3	NA	1	NA	1	NA	NA	NA	FALSE	NA	NA	NA	NA	NA	NA	NA	22.5637	NA	NA	NA	NA	NA	NA	NA	NA	NA	NA	NA	NA	NA	NA	NA	NA	NA	NA	NA	NA	NA	NA	NA	NA	NA	NA
A0A1Q9DTU5	NA	1	NA	1	NA	NA	NA	FALSE	NA	NA	NA	NA	NA	NA	NA	NA	NA	NA	NA	NA	22.9248	NA	NA	NA	NA	NA	NA	NA	NA	NA	22.2761	NA	NA	NA	NA	NA	NA	NA	NA	NA	NA	NA
A0A1Q9DUW8	-0.000578889	1	0.546511	1	0.794146	0.910184	0.497002	FALSE	23.7375	23.7572	NA	23.3084	23.8137	23.2174	23.6409	23.6138	23.5544	23.4499	23.5336	24.2884	23.1402	NA	NA	NA	NA	NA	23.1454	NA	23.428	NA	NA	NA	23.5954	NA	NA	23.4477	NA	23.1772	NA	23.2183	23.381	NA
A0A1Q9DUZ5	0.186275	1	0.370655	1	0.984619	0.725538	0.325906	FALSE	22.9066	22.9986	NA	NA	NA	NA	23.4061	22.9658	22.8124	NA	NA	22.9074	NA	NA	NA	NA	NA	NA	NA	NA	NA	NA	NA	22.5499	NA	NA	NA	NA	NA	NA	NA	NA	NA	NA
A0A1Q9DV14	NA	1	NA	1	NA	NA	NA	FALSE	NA	NA	NA	NA	NA	NA	24.4315	NA	NA	NA	NA	NA	NA	NA	24.7035	NA	NA	NA	NA	NA	NA	NA	26.9441	NA	24.9429	NA	NA	NA	25.1575	NA	NA	NA	NA	NA
A0A1Q9DV40	0.11848	1	0.469305	1	1	0.910184	0.380601	FALSE	NA	NA	NA	NA	NA	NA	22.3232	NA	22.0115	NA	NA	NA	NA	NA	NA	NA	NA	NA	21.8748	NA	21.7445	NA	NA	NA	NA	NA	NA	22.0702	NA	NA	22.8349	22.0084	NA	NA
A0A1Q9DVI1	0.117957	1	0.424977	1	0.910401	0.834791	0.38244	FALSE	26.994	27.4894	26.6033	26.2128	27.6931	26.2031	26.9522	26.9276	27.502	26.8859	25.5117	27.6497	25.4574	26.5282	26.7064	26.6391	26.3975	26.0752	26.8169	25.7784	26.6623	26.7817	26.1299	26.8027	26.6122	25.8005	26.7269	27.247	27.3617	26.8017	27.8926	26.752	27.2211	NA
A0A1Q9DVJ6	NA	1	NA	1	NA	NA	NA	FALSE	NA	NA	NA	NA	NA	NA	21.8259	NA	22.0307	NA	NA	NA	NA	NA	NA	NA	NA	NA	NA	NA	NA	NA	NA	NA	NA	NA	NA	NA	NA	NA	NA	NA	21.9153	NA
A0A1Q9DVJ7	0.00925833	1	0.533363	1	0.790256	0.949984	0.484588	FALSE	22.9376	NA	23.2248	23.478	23.7685	23.4244	23.5085	23.3229	23.4759	NA	NA	NA	NA	NA	23.1461	23.2726	NA	23.3969	23.7546	23.0754	23.3019	23.0766	23.1479	23.0793	NA	23.3588	23.7061	24.5002	23.9066	23.8104	NA	23.5735	23.6016	NA
A0A1Q9DVN6	-0.021664	1	0.52142	1	1	0.903595	0.475628	FALSE	26.1031	25.7455	25.9274	25.2341	25.7088	25.2928	26.1026	25.6723	26.2106	25.3876	24.2061	26.0624	24.8937	25.9968	25.823	25.91	25.3031	25.2787	26.0699	25.0268	25.1866	25.0653	24.7019	26.3385	26.0226	25.3909	26.0088	26.4248	26.2263	26.1798	26.1849	26.6031	26.2873	NA
A0A1Q9DVV4	-0.027593	1	0.498202	1	0.637983	0.810738	0.448358	FALSE	24.6552	25.0051	24.5849	25.0056	24.8479	24.7839	24.484	24.7449	24.3411	24.9307	25.1275	24.1861	24.8653	24.7762	24.5306	25.1758	24.8691	24.9481	24.6092	24.6323	24.7344	24.7524	25.0669	24.6277	24.6424	24.7746	24.2177	24.4311	24.3621	24.0274	24.7914	24.0634	24.3456	NA
A0A1Q9DVV9	-0.0340813	1	0.50921	1	0.971812	0.868298	0.461524	FALSE	24.6914	24.8788	24.0745	24.1239	24.8245	24.0685	24.7974	24.771	25.1541	25.004	23.3151	25.3312	24.9361	24.1187	NA	23.8734	23.4034	24.2728	24.0423	23.35	23.9404	23.7837	23.5918	24.2108	24.2418	23.4034	23.9659	24.1453	24.2375	24.6521	24.3083	25.0535	24.9713	NA
A0A1Q9DVY3	NA	1	NA	1	NA	NA	NA	FALSE	NA	NA	NA	NA	NA	NA	NA	NA	NA	NA	NA	NA	NA	22.6859	NA	NA	NA	NA	NA	NA	NA	NA	NA	NA	NA	NA	NA	NA	NA	NA	NA	NA	NA	NA
A0A1Q9DW88	NA	1	NA	1	NA	NA	NA	FALSE	NA	NA	NA	NA	NA	NA	NA	NA	NA	NA	21.7024	NA	NA	NA	NA	NA	NA	NA	NA	NA	NA	NA	NA	NA	NA	NA	NA	NA	NA	NA	NA	NA	NA	NA
A0A1Q9DWI2	-0.208833	1	0.42813	1	1	0.762596	0.323445	FALSE	NA	NA	NA	NA	NA	NA	23.643	NA	23.1056	NA	23.2587	23.9843	NA	NA	NA	NA	NA	NA	23.649	NA	NA	NA	NA	23.8019	23.7215	NA	NA	NA	NA	NA	NA	NA	24.7278	NA
A0A1Q9DWS8	NA	1	NA	1	NA	NA	NA	FALSE	NA	NA	NA	NA	NA	NA	21.6755	NA	NA	NA	NA	NA	NA	NA	NA	NA	NA	NA	NA	NA	NA	NA	NA	NA	NA	NA	NA	NA	NA	NA	NA	NA	NA	NA
A0A1Q9DWV2	0.119867	1	0.328284	1	0.77041	0.738283	0.289629	FALSE	24.403	23.843	24.4527	24.2274	23.9653	24.216	24.9313	24.3105	24.4273	NA	24.5932	24.6667	24.8896	24.121	24.1394	24.0084	NA	24.4857	23.7303	24.4973	24.2201	24.3306	24.6838	23.8207	NA	24.3235	24.258	24.3176	24.6311	23.6455	23.4466	24.276	24.1162	NA
A0A1Q9DWX1	NA	1	NA	1	NA	NA	NA	FALSE	NA	NA	NA	NA	NA	NA	NA	NA	NA	NA	NA	NA	NA	NA	NA	NA	NA	NA	NA	NA	NA	NA	22.1547	NA	NA	NA	NA	NA	NA	NA	NA	NA	NA	NA
A0A1Q9DWY9	0.0460833	1	0.519381	1	1	0.973881	0.473758	FALSE	NA	NA	NA	NA	NA	NA	22.6467	22.7851	23.4699	NA	NA	NA	NA	NA	NA	NA	NA	NA	NA	NA	22.3775	22.3076	NA	NA	NA	NA	NA	NA	22.9221	NA	NA	23.3312	NA	NA
A0A1Q9DX15	NA	1	NA	1	NA	NA	NA	FALSE	NA	NA	NA	NA	NA	NA	NA	NA	NA	NA	NA	NA	NA	NA	NA	NA	NA	NA	NA	NA	NA	NA	22.2037	NA	NA	NA	NA	NA	NA	NA	NA	NA	NA	NA
A0A1Q9DX78	NA	1	NA	1	NA	NA	NA	FALSE	NA	NA	NA	NA	NA	NA	NA	NA	NA	NA	NA	NA	NA	NA	NA	NA	NA	NA	NA	NA	NA	NA	NA	NA	NA	NA	NA	23.0483	NA	NA	NA	NA	NA	NA
A0A1Q9DXK5	0.111675	1	0.415668	1	1	0.690545	0.208165	FALSE	22.6935	NA	NA	NA	NA	22.6464	NA	NA	NA	NA	NA	NA	NA	NA	NA	NA	NA	22.7498	22.637	22.5434	22.9059	22.5411	22.691	NA	NA	NA	NA	NA	NA	NA	NA	NA	NA	NA
A0A1Q9DXN3	0.0009325	1	0.546511	1	0.844089	0.964898	0.49721	FALSE	NA	NA	23.9237	NA	NA	22.7791	23.7389	NA	24.9994	NA	NA	NA	23.1521	NA	NA	23.465	NA	23.1998	23.9784	23.014	NA	23.4616	22.3698	NA	NA	NA	23.5425	24.0346	23.5315	24.4695	24.3677	25.7919	24.1747	NA
A0A1Q9DXV0	NA	1	NA	1	NA	NA	NA	FALSE	NA	NA	NA	NA	NA	22.0944	NA	NA	NA	NA	NA	NA	NA	NA	NA	NA	NA	22.1427	NA	NA	NA	NA	NA	NA	NA	NA	NA	NA	NA	NA	NA	NA	NA	NA
A0A1Q9DXW0	0.0138599	1	0.51988	1	0.77041	0.949984	0.470751	FALSE	24.999	25.1798	24.6138	25.1582	24.887	24.7492	24.6416	25.0824	24.6077	24.9185	24.903	24.5377	24.7751	25.0894	25.4159	25.1129	25.06	25.0362	24.9974	25.394	25.608	24.921	25.0833	25.0167	25.1229	25.1634	24.6076	24.4517	24.695	24.3104	24.9151	24.403	24.7355	NA
A0A1Q9DXW4	NA	1	NA	1	NA	NA	NA	FALSE	NA	NA	NA	NA	NA	NA	NA	NA	NA	NA	NA	NA	23.4556	NA	NA	NA	NA	NA	NA	NA	NA	NA	NA	NA	NA	NA	NA	NA	NA	NA	NA	NA	NA	NA
A0A1Q9DXY8	0.103533	1	0.366179	1	0.794146	0.800897	0.304966	FALSE	22.5188	22.6723	NA	NA	22.7697	22.2174	22.1917	NA	22.5745	22.5038	NA	NA	NA	NA	NA	NA	NA	22.8546	22.5026	22.4171	22.6733	22.3396	22.5166	NA	22.8932	NA	NA	NA	22.5751	NA	NA	22.133	22.3024	NA
A0A1Q9DXZ4	NA	1	NA	1	NA	NA	NA	FALSE	NA	NA	NA	NA	NA	NA	NA	NA	NA	NA	NA	22.2485	NA	NA	NA	NA	NA	NA	NA	NA	NA	NA	NA	NA	NA	NA	NA	NA	NA	NA	NA	NA	NA	NA
A0A1Q9DY15	NA	1	NA	1	NA	NA	NA	FALSE	NA	NA	NA	NA	NA	NA	NA	NA	NA	NA	NA	NA	NA	NA	NA	NA	NA	NA	NA	NA	NA	NA	NA	NA	NA	NA	NA	NA	NA	NA	NA	NA	21.5135	NA
A0A1Q9DY62	0.110753	1	0.367702	1	0.827992	0.784576	0.301845	FALSE	22.6657	22.4012	NA	NA	NA	22.5878	22.8281	NA	NA	NA	22.5273	NA	NA	22.909	NA	NA	NA	22.4413	22.5854	22.287	22.7886	NA	22.665	NA	NA	NA	NA	NA	22.5411	NA	NA	NA	22.4869	NA
A0A1Q9DY99	0.0450556	1	0.503772	1	0.846623	0.973881	0.453025	FALSE	22.8927	NA	NA	NA	NA	23.2604	22.4681	NA	22.4787	22.8358	NA	NA	22.3821	NA	23.015	NA	NA	NA	NA	NA	23.008	22.6977	23.6161	22.6985	NA	NA	NA	NA	23.3487	NA	23.054	NA	NA	NA
A0A1Q9DYB1	-0.0809533	1	0.433677	1	0.784177	0.702479	0.384915	FALSE	22.9425	23.4454	NA	22.9326	22.8811	22.5286	22.3055	NA	22.4917	22.5693	22.9737	NA	22.7592	23.0252	22.7404	23.0532	NA	23.076	NA	23.186	23.4529	23.3242	23.2502	22.9197	22.7666	23.0619	NA	NA	NA	NA	NA	22.1259	NA	NA
A0A1Q9DYJ9	NA	1	NA	1	NA	NA	NA	FALSE	NA	NA	NA	NA	NA	NA	NA	NA	NA	NA	NA	NA	NA	NA	NA	NA	NA	NA	NA	NA	22.8622	NA	22.2328	NA	NA	NA	NA	NA	NA	NA	NA	NA	NA	NA
A0A1Q9DYK0	-0.199407	1	0.308577	1	0.77041	0.52977	0.288805	FALSE	23.0953	23.4705	NA	22.62	NA	22.7643	22.8846	23.3519	22.4566	22.3869	22.4345	23.9067	22.4496	NA	NA	22.8545	22.4573	NA	22.545	22.8883	23.4325	22.6387	22.6392	NA	23.48	NA	NA	NA	NA	NA	NA	NA	NA	NA
A0A1Q9DYQ6	-0.10069	1	0.433815	1	0.986291	0.700447	0.350718	FALSE	NA	NA	NA	22.2997	NA	NA	NA	NA	NA	NA	22.2645	NA	NA	NA	NA	22.3472	NA	22.362	22.1101	NA	22.5262	NA	22.6269	NA	NA	22.7165	NA	NA	22.1256	NA	NA	NA	NA	NA
A0A1Q9DYX0	0.11625	1	0.438041	0.922102	1	0.876209	0.409469	FALSE	NA	NA	NA	NA	NA	NA	22.8621	NA	22.4642	NA	22.9494	NA	22.4689	NA	22.7039	NA	NA	22.3959	22.7298	NA	23.0907	NA	22.5046	NA	NA	22.815	NA	NA	NA	NA	NA	NA	NA	NA
A0A1Q9DYY0	NA	1	NA	1	NA	NA	NA	FALSE	NA	NA	NA	NA	NA	NA	NA	NA	23.1825	NA	NA	NA	NA	NA	NA	NA	NA	NA	NA	NA	NA	NA	NA	NA	NA	NA	NA	NA	NA	NA	NA	NA	NA	NA
A0A1Q9DYY1	NA	1	NA	1	NA	NA	NA	FALSE	NA	NA	NA	NA	NA	NA	NA	NA	NA	NA	NA	NA	NA	NA	NA	NA	NA	NA	NA	22.4726	NA	NA	NA	NA	NA	NA	NA	NA	NA	NA	NA	NA	NA	NA
A0A1Q9DZG0	-0.0748467	1	0.482268	1	0.821583	0.834388	0.437442	FALSE	22.9363	22.7389	NA	NA	NA	23.3372	NA	NA	NA	NA	23.7586	NA	23.4387	23.1333	22.986	22.9256	NA	23.3386	NA	24.2564	22.827	23.5053	NA	22.752	NA	23.3902	NA	NA	NA	NA	NA	NA	NA	NA
A0A1Q9DZN2	NA	1	NA	1	NA	NA	NA	FALSE	NA	NA	NA	NA	NA	NA	NA	NA	NA	NA	NA	NA	NA	NA	NA	NA	NA	NA	NA	NA	22.6339	NA	NA	NA	23.776	NA	NA	NA	NA	NA	NA	NA	NA	NA
A0A1Q9DZX8	0.0495083	1	0.482268	1	0.794146	0.949984	0.437442	FALSE	23.1094	22.9361	23.6799	23.133	22.4362	22.9745	23.2008	NA	22.8502	NA	22.3689	NA	NA	22.6817	NA	23.1288	NA	23.0376	23.4147	22.6975	22.9492	NA	22.5796	23.0989	NA	22.5896	23.5686	23.8185	23.627	23.1882	NA	23.1091	23.2031	NA
A0A1Q9E003	NA	1	NA	1	NA	NA	NA	FALSE	NA	NA	NA	NA	NA	NA	NA	NA	NA	NA	NA	NA	21.9436	NA	NA	NA	NA	NA	NA	NA	NA	NA	NA	NA	NA	NA	NA	NA	NA	NA	NA	NA	NA	NA
A0A1Q9E015	-0.0202036	1	0.513411	1	0.80143	0.838411	0.454718	FALSE	22.6618	22.4323	22.5516	NA	NA	22.6108	22.5895	NA	22.4212	NA	22.5248	NA	NA	NA	NA	NA	NA	22.4641	22.1134	22.841	22.5552	22.6037	22.7419	NA	NA	NA	NA	22.2413	NA	NA	NA	22.5877	NA	NA
A0A1Q9E037	-0.0707776	1	0.4459	1	0.766055	0.759424	0.408306	FALSE	24.3739	24.0718	24.0228	24.3576	23.9573	24.1903	24.1038	24.0672	23.8825	23.5792	24.7922	NA	24.7459	23.6445	23.6075	24.6408	23.7712	24.3408	23.9512	24.3168	24.4599	24.299	24.492	23.6878	23.3419	24.5713	23.7803	23.6457	23.4419	23.7613	23.1062	23.3173	23.5232	NA
A0A1Q9E0I0	NA	1	NA	1	NA	NA	NA	FALSE	NA	NA	NA	NA	NA	NA	NA	NA	NA	NA	NA	NA	NA	NA	NA	NA	NA	NA	NA	NA	NA	NA	25.4676	NA	NA	NA	NA	NA	NA	NA	NA	NA	NA	NA
A0A1Q9E0L1	0.163488	1	0.36857	1	0.921608	0.769543	0.279069	FALSE	NA	NA	22.7711	22.8822	23.059	NA	23.1572	NA	22.4086	NA	23.1514	NA	NA	NA	NA	NA	NA	22.5922	22.5305	22.5143	23.4362	NA	22.5171	NA	NA	22.8729	NA	NA	NA	NA	NA	NA	NA	NA
A0A1Q9E0L6	0.05365	1	0.519381	1	1	0.973881	0.481703	FALSE	NA	NA	NA	NA	NA	22.6841	NA	NA	NA	NA	NA	NA	NA	NA	NA	NA	NA	23.7217	23.5894	22.5603	NA	NA	NA	NA	NA	23.285	NA	NA	NA	NA	NA	22.6064	22.4609	NA
A0A1Q9E0M4	NA	1	NA	1	NA	NA	NA	FALSE	NA	NA	NA	NA	NA	NA	NA	NA	NA	NA	NA	NA	NA	NA	NA	NA	NA	NA	NA	NA	NA	NA	21.7886	NA	NA	NA	NA	NA	NA	NA	NA	NA	NA	NA
A0A1Q9E0P4	NA	1	NA	1	NA	NA	NA	FALSE	NA	NA	NA	NA	NA	NA	NA	NA	NA	NA	NA	NA	23.2493	NA	NA	NA	NA	NA	NA	NA	NA	NA	NA	NA	NA	NA	NA	NA	NA	NA	NA	NA	NA	NA
A0A1Q9E0S2	NA	1	NA	1	NA	NA	NA	FALSE	NA	NA	NA	NA	NA	NA	NA	NA	NA	NA	NA	NA	NA	NA	NA	NA	NA	NA	NA	NA	NA	NA	NA	NA	NA	NA	NA	NA	22.7322	NA	NA	NA	NA	NA
A0A1Q9E0V8	0.20809	1	0.33601	1	1	0.64726	0.182128	FALSE	23.4269	NA	NA	NA	NA	23.3028	23.6849	23.1401	NA	NA	23.3264	NA	23.3815	NA	NA	NA	NA	NA	23.328	NA	NA	NA	NA	NA	NA	NA	NA	NA	NA	NA	NA	NA	NA	NA
A0A1Q9E0X4	-0.219286	1	0.333046	1	0.804986	0.564074	0.312001	FALSE	24.1655	24.1046	22.7058	24.0314	NA	25.1574	25.0195	24.5994	24.942	24.7022	23.8854	25.215	NA	23.6914	23.8429	23.7014	23.5781	24.7473	24.7204	24.4291	23.9342	24.3462	23.8801	23.3999	24.7183	23.4681	NA	23.3865	23.1857	23.4865	NA	24.3602	22.868	NA
A0A1Q9E1D9	-0.079572	1	0.435639	1	0.766055	0.737751	0.38951	FALSE	NA	24.1376	NA	24.2666	24.1489	24.2671	24.0205	24.4728	23.5365	24.2072	23.5919	24.98	24.146	NA	NA	24.1013	24.6052	24.0876	23.9019	24.0074	24.2451	NA	23.9634	NA	24.1923	23.6443	NA	NA	23.8104	23.4878	NA	23.472	NA	NA
A0A1Q9E1Q4	NA	1	NA	1	NA	NA	NA	FALSE	NA	NA	NA	NA	NA	NA	NA	NA	NA	NA	NA	NA	NA	NA	NA	NA	NA	NA	NA	NA	NA	NA	23.3952	NA	NA	NA	NA	NA	NA	NA	NA	NA	NA	NA
A0A1Q9E1X0	NA	1	NA	1	NA	NA	NA	FALSE	NA	NA	NA	NA	NA	NA	NA	NA	21.0447	NA	NA	NA	NA	NA	NA	NA	NA	NA	NA	NA	NA	NA	NA	NA	NA	NA	NA	NA	NA	NA	NA	NA	NA	NA
A0A1Q9E218	NA	1	NA	1	NA	NA	NA	FALSE	NA	NA	NA	NA	NA	NA	NA	NA	22.8737	NA	NA	NA	NA	NA	NA	NA	NA	NA	NA	NA	NA	NA	NA	NA	NA	NA	NA	NA	NA	NA	NA	NA	NA	NA
A0A1Q9E2J3	-0.207488	1	0.317162	1	0.794146	0.589775	0.299118	FALSE	24.8365	NA	24.2695	NA	23.8311	24.084	24.6581	24.0982	25.1818	NA	23.7387	NA	NA	23.9078	NA	23.8091	23.6827	24.0547	24.3966	NA	23.4449	24.3162	23.7141	24.0442	NA	23.8187	23.4271	24.7271	23.8036	25.1283	24.2227	25.6121	24.4701	NA
A0A1Q9E2L5	-0.0254559	1	0.49834	1	0.731855	0.814421	0.448586	FALSE	25.7298	25.5368	25.6217	25.5564	25.586	25.5123	25.8248	25.7195	26.039	25.5842	24.8085	26.1022	25.5355	25.8046	25.7024	25.623	25.8193	25.5814	25.8536	25.2364	25.514	25.4004	25.1457	25.8692	25.8404	25.3825	25.5797	26.1098	25.8368	26.1307	25.8668	25.8226	25.921	NA
A0A1Q9E2T6	0.0436292	1	0.500539	1	0.820927	0.958599	0.453025	FALSE	23.4831	23.515	23.8232	23.6325	NA	23.5121	NA	23.3713	24.1881	NA	NA	23.7832	24.5388	NA	NA	23.0803	NA	23.5876	23.5043	24.4769	23.32	23.9389	23.9714	NA	NA	24.396	NA	23.7166	23.6454	NA	NA	24.1775	NA	NA
A0A1Q9E380	NA	1	NA	1	NA	NA	NA	FALSE	NA	NA	NA	NA	NA	NA	NA	NA	NA	NA	NA	NA	NA	NA	NA	NA	NA	NA	NA	23.2002	NA	NA	NA	NA	NA	NA	NA	NA	NA	NA	NA	NA	NA	NA
A0A1Q9E3A3	NA	1	NA	1	NA	NA	NA	FALSE	NA	NA	NA	NA	NA	NA	NA	NA	NA	NA	NA	NA	NA	NA	NA	NA	NA	NA	NA	NA	NA	NA	NA	NA	NA	NA	NA	NA	NA	NA	NA	25.0884	NA	NA
A0A1Q9E3B5	0.1826	1	0.328308	1	0.77041	0.694096	0.301845	FALSE	24.451	24.6147	24.737	NA	24.5347	23.7699	24.5223	24.6407	24.6434	23.713	NA	NA	NA	24.4345	24.1575	24.429	NA	23.8217	23.9994	23.3996	23.7281	23.4409	23.5796	24.7793	25.1681	NA	NA	24.7602	24.6047	24.5692	24.8045	25.16	24.9762	NA
A0A1Q9E3C5	NA	1	NA	1	NA	NA	NA	FALSE	NA	NA	NA	NA	NA	NA	NA	NA	NA	NA	NA	NA	NA	NA	NA	NA	NA	NA	NA	NA	NA	NA	22.4286	NA	NA	NA	NA	NA	21.8721	NA	NA	NA	NA	NA
A0A1Q9E3D2	NA	1	NA	1	NA	NA	NA	FALSE	NA	NA	NA	NA	NA	NA	NA	NA	NA	NA	NA	NA	NA	NA	NA	NA	NA	NA	NA	NA	22.733	NA	NA	NA	NA	NA	NA	NA	22.4773	NA	NA	NA	NA	NA
A0A1Q9E3L0	-0.22965	1	0.438041	1	1	NA	NA	FALSE	NA	NA	NA	NA	NA	NA	NA	NA	NA	NA	NA	NA	23.2123	NA	NA	NA	NA	NA	NA	23.1609	22.6502	NA	NA	NA	NA	NA	NA	NA	NA	NA	NA	NA	NA	NA
A0A1Q9E3Z1	NA	1	NA	1	NA	NA	NA	FALSE	NA	NA	NA	NA	NA	NA	NA	NA	NA	NA	NA	NA	NA	NA	NA	NA	NA	NA	NA	NA	NA	NA	21.312	NA	NA	NA	NA	NA	NA	NA	NA	NA	NA	NA
A0A1Q9E438	-0.112361	1	0.335415	1	0.775444	0.586171	0.300385	FALSE	22.8538	NA	22.8523	22.9811	NA	23.2539	23.34	23.11	23.0403	23.4695	NA	22.5194	23.0515	NA	NA	NA	NA	23.142	22.9011	23.1964	22.9813	NA	22.8684	NA	23.0886	NA	NA	NA	22.8484	NA	NA	NA	22.9948	NA
A0A1Q9E485	NA	1	NA	1	NA	NA	NA	FALSE	21.6207	NA	NA	NA	NA	NA	NA	NA	NA	NA	NA	NA	NA	NA	NA	NA	NA	NA	NA	NA	NA	NA	NA	NA	NA	NA	NA	NA	NA	NA	NA	NA	NA	NA
A0A1Q9E487	NA	1	NA	1	NA	NA	NA	FALSE	NA	NA	NA	NA	NA	NA	NA	NA	NA	NA	NA	NA	22.964	NA	NA	NA	NA	NA	NA	NA	NA	NA	NA	NA	NA	NA	NA	NA	NA	NA	NA	NA	NA	NA
A0A1Q9E4I8	-0.55102	1	0.301264	1	0.933869	0.63	0.310562	FALSE	NA	NA	26.4391	NA	NA	26.2764	26.6019	NA	28.5875	NA	25.5118	NA	NA	NA	NA	NA	NA	NA	NA	NA	NA	26.4286	NA	NA	NA	NA	26.0009	26.827	25.8168	26.9963	NA	28.6918	NA	NA
A0A1Q9E4J3	-0.159084	1	0.387458	1	0.875626	0.660731	0.350718	FALSE	24.1804	24.2579	25.1393	23.7745	23.5916	24.1882	23.905	24.4666	24.3647	24.3488	23.1076	24.5463	23.2196	23.967	24.1944	23.4156	23.9984	23.9266	23.8427	23.6521	23.4717	24.0184	23.9337	25.2037	24.2043	23.8863	24.7121	25.58	24.7004	25.3751	25.4042	25.1454	25.4375	NA
A0A1Q9E4P7	NA	1	NA	1	NA	NA	NA	FALSE	NA	NA	NA	NA	NA	NA	NA	NA	NA	NA	NA	23.9773	NA	NA	NA	NA	NA	NA	NA	NA	NA	NA	NA	NA	NA	NA	NA	NA	NA	NA	NA	NA	NA	NA
A0A1Q9E4U7	NA	1	NA	1	NA	NA	NA	FALSE	NA	NA	NA	23.9223	NA	NA	NA	NA	NA	NA	NA	NA	NA	NA	NA	NA	NA	NA	NA	NA	NA	NA	NA	NA	NA	NA	NA	NA	NA	NA	NA	NA	NA	NA
A0A1Q9E4W6	-0.17007	1	0.373358	1	0.901328	0.652349	0.339608	FALSE	26.1339	26.5065	24.7099	26.3228	25.727	26.2495	26.4811	26.486	26.0479	26.2458	26.2534	24.3374	25.7619	25.8068	25.6304	25.6334	24.8404	26.1323	26.1511	25.721	25.4736	25.5972	25.2895	24.561	24.8726	25.6333	25.1051	24.6286	24.9345	25.1696	24.3649	24.8406	24.8204	NA
A0A1Q9E4Z7	-0.0484914	1	0.49518	1	0.867053	0.834791	0.435165	FALSE	NA	NA	NA	23.0688	23.2273	22.6143	22.5715	22.6482	22.6173	22.7674	NA	NA	NA	NA	NA	NA	NA	22.7459	22.7363	NA	23.0808	NA	22.3251	NA	NA	NA	NA	NA	22.4847	NA	NA	NA	NA	NA
A0A1Q9E521	-0.040725	1	0.52142	1	1	NA	NA	FALSE	NA	22.8914	NA	NA	NA	22.724	NA	NA	22.8209	NA	NA	NA	NA	NA	NA	NA	NA	NA	NA	23.2526	NA	NA	NA	22.5785	NA	NA	NA	NA	NA	NA	NA	NA	NA	NA
A0A1Q9E525	-0.2468	1	0.315081	1	1	0.516972	0.230569	FALSE	22.1996	NA	NA	NA	NA	NA	NA	NA	NA	NA	NA	NA	NA	NA	NA	NA	NA	NA	NA	22.4002	NA	22.8009	22.4981	NA	NA	22.3839	NA	NA	NA	NA	NA	NA	22.1469	NA
A0A1Q9E597	-0.0609633	1	0.488484	1	0.821583	0.838411	0.446243	FALSE	23.2383	NA	23.0131	23.8472	NA	23.7477	23.9317	24.0649	24.1377	24.4819	24.0944	24.3813	23.5478	22.8063	22.8489	NA	23.7747	22.9732	23.0346	22.6545	22.7733	23.1281	22.8117	NA	22.8743	23.0229	NA	NA	23.3037	23.2502	24.2583	23.3572	23.5873	NA
A0A1Q9E5A1	-0.1754	1	0.445717	1	0.906892	0.825155	0.419897	FALSE	NA	NA	NA	22.9097	NA	NA	23.331	22.898	NA	NA	NA	24.6957	23.6214	NA	NA	NA	NA	NA	NA	NA	NA	24.0572	23.0096	NA	NA	NA	22.8522	24.1074	23.8166	NA	24.7184	NA	NA	NA
A0A1Q9E5T5	-0.0636286	1	0.469305	1	0.846211	0.744492	0.408435	FALSE	NA	NA	NA	23.3918	NA	23.2244	23.2618	23.4754	NA	NA	NA	NA	23.7758	NA	NA	23.3316	NA	23.8899	NA	NA	23.472	23.4998	23.5777	NA	NA	23.9071	NA	NA	NA	NA	NA	NA	23.2517	NA
A0A1Q9E5V7	NA	1	NA	1	NA	NA	NA	FALSE	NA	NA	NA	NA	NA	NA	NA	22.3281	NA	NA	NA	NA	NA	NA	NA	NA	NA	NA	NA	NA	NA	NA	NA	NA	NA	NA	NA	NA	NA	NA	NA	NA	NA	NA
A0A1Q9E622	NA	1	NA	1	NA	NA	NA	FALSE	NA	NA	NA	NA	NA	NA	NA	NA	NA	NA	21.9938	NA	NA	NA	NA	NA	NA	NA	NA	NA	NA	NA	NA	NA	NA	NA	NA	NA	NA	NA	NA	NA	NA	NA
A0A1Q9E647	0.01033	1	0.533363	1	0.794146	0.955121	0.484588	FALSE	23.3508	23.7311	NA	23.7266	NA	23.5808	23.4406	24.0256	23.0813	23.5879	NA	NA	NA	NA	23.6527	NA	NA	23.5778	23.6461	22.7514	23.5164	22.9893	23.2529	NA	23.2381	NA	NA	23.045	23.2636	NA	NA	22.7062	NA	NA
A0A1Q9E6T7	NA	1	NA	1	NA	NA	NA	FALSE	NA	NA	NA	NA	NA	NA	NA	NA	NA	NA	NA	NA	NA	NA	NA	NA	NA	21.9382	NA	22.2444	NA	NA	NA	NA	NA	NA	NA	NA	NA	NA	NA	NA	NA	NA
A0A1Q9E6Z2	NA	1	NA	1	NA	NA	NA	FALSE	NA	NA	NA	NA	NA	NA	NA	NA	NA	NA	NA	NA	NA	NA	23.4858	NA	23.8871	NA	NA	NA	24.0252	NA	23.4978	NA	23.699	NA	NA	NA	NA	NA	NA	NA	NA	NA
A0A1Q9E6Z3	NA	1	NA	1	NA	NA	NA	FALSE	NA	23.5341	NA	NA	NA	23.1649	NA	NA	NA	NA	NA	NA	NA	NA	NA	NA	NA	NA	NA	NA	NA	NA	NA	NA	NA	NA	NA	NA	NA	NA	NA	NA	NA	NA
A0A1Q9E706	-0.045185	1	0.50165	1	0.821583	0.874393	0.453025	FALSE	21.9159	NA	21.9835	22.8112	NA	22.3986	22.3187	NA	21.9183	NA	23.0119	NA	NA	NA	NA	NA	NA	22.5683	NA	22.0423	22.5866	22.0869	22.6305	NA	NA	NA	NA	NA	22.3248	NA	NA	NA	NA	NA
A0A1Q9E724	0.148853	1	0.265907	1	0.822325	0.594472	0.171871	FALSE	23.0178	NA	NA	23.0182	NA	23.0186	23.1405	NA	22.9327	NA	23.2617	NA	23.0612	NA	23.0094	NA	NA	23.0735	22.9748	22.8728	23.1062	22.6313	23.1413	NA	NA	NA	NA	NA	NA	NA	NA	NA	NA	NA
A0A1Q9E763	-0.0309331	1	0.50165	1	0.793483	0.838411	0.453025	FALSE	26.029	26.4164	26.3239	26.4321	26.4405	26.27	25.9128	26.104	25.8288	26.2719	26.2355	27.0085	25.4896	26.4401	26.0236	26.4208	26.8016	26.0593	26.042	26.3228	26.4428	26.1688	26.605	26.2124	26.4882	26.4443	26.0819	25.5769	25.7848	25.1933	26.5505	25.6802	25.6043	NA
A0A1Q9E7E1	0.068525	1	0.495778	1	0.827992	0.923719	0.453025	FALSE	24.0215	23.8075	23.998	NA	NA	23.7212	NA	24.1469	24.978	24.2587	NA	23.729	NA	23.838	NA	NA	NA	NA	23.6648	23.478	NA	23.3479	NA	24.0338	NA	NA	NA	24.5439	NA	24.2399	23.4063	25.3443	24.5871	NA
A0A1Q9E7P2	0.2062	1	0.387927	1	1	0.810738	0.408641	FALSE	NA	NA	NA	NA	NA	22.1061	22.7421	NA	22.7611	NA	22.8659	NA	22.2025	NA	NA	NA	NA	22.8359	22.8144	NA	NA	NA	NA	NA	NA	NA	NA	NA	NA	NA	NA	NA	NA	NA
A0A1Q9E815	NA	1	NA	1	NA	NA	NA	FALSE	NA	NA	NA	NA	NA	NA	NA	NA	NA	NA	NA	NA	22.9274	NA	NA	NA	NA	NA	NA	NA	NA	NA	NA	NA	NA	NA	NA	NA	NA	NA	NA	NA	NA	NA
A0A1Q9E853	-0.00728333	1	0.531926	1	0.77041	0.868194	0.481703	FALSE	24.9198	25.0189	24.9702	NA	24.6925	24.8409	24.8269	24.9005	24.788	24.9832	25.4101	24.7381	25.2515	25.1822	25.1827	24.9244	25.0416	24.8388	NA	24.8772	24.4758	24.8195	24.7522	25.0242	24.3418	NA	NA	NA	24.8086	NA	24.8579	24.3199	24.6559	NA
A0A1Q9E875	NA	1	NA	1	NA	NA	NA	FALSE	NA	NA	NA	NA	NA	NA	NA	NA	NA	NA	NA	NA	NA	NA	NA	NA	NA	NA	NA	NA	NA	NA	22.3431	NA	NA	NA	NA	NA	NA	NA	NA	NA	NA	NA
A0A1Q9E886	NA	1	NA	1	NA	NA	NA	FALSE	NA	NA	NA	NA	NA	NA	NA	NA	NA	NA	22.3472	NA	NA	NA	NA	NA	NA	NA	NA	NA	22.4103	NA	22.5959	NA	NA	NA	NA	NA	NA	NA	NA	NA	NA	NA
A0A1Q9E8F3	0.074	1	0.507306	1	1	NA	NA	FALSE	NA	NA	NA	NA	NA	NA	NA	NA	NA	22.7769	NA	22.8525	NA	NA	NA	NA	NA	NA	NA	NA	NA	NA	22.8887	NA	NA	NA	NA	NA	NA	NA	NA	NA	NA	NA
A0A1Q9E8F5	0.1049	1	0.489757	1	1	NA	NA	FALSE	NA	23.1755	NA	NA	NA	22.5391	NA	23.1908	NA	NA	NA	NA	NA	NA	NA	23.1668	NA	23.1434	NA	NA	NA	23.3624	23.127	NA	NA	NA	NA	NA	NA	NA	NA	22.5767	NA	NA
A0A1Q9E8T5	-0.2746	1	0.433815	1	1	NA	NA	FALSE	NA	NA	NA	NA	NA	21.8162	NA	NA	NA	NA	NA	NA	NA	NA	NA	NA	NA	NA	NA	NA	NA	NA	21.5416	NA	NA	NA	NA	NA	NA	NA	NA	NA	NA	NA
A0A1Q9E8T7	0.0766992	1	0.440956	1	0.780943	0.886672	0.393271	FALSE	23.4118	23.3564	22.929	NA	NA	23.6812	22.9936	23.2737	23.177	23.5592	24.0058	23.8951	23.9525	NA	23.5628	NA	NA	23.2098	23.1953	23.1712	23.3709	NA	23.5739	NA	24.0527	NA	23.0205	22.9841	23.4563	22.8557	NA	NA	23.0172	NA
A0A1Q9E931	NA	1	NA	1	NA	NA	NA	FALSE	NA	NA	20.4129	NA	NA	NA	NA	NA	NA	NA	NA	NA	NA	NA	NA	NA	NA	NA	NA	NA	NA	NA	NA	NA	NA	NA	NA	NA	NA	NA	NA	NA	NA	NA
A0A1Q9E933	0.0151643	1	0.530238	1	0.80143	0.973881	0.481703	FALSE	23.2098	NA	NA	23.5998	NA	23.6942	23.2624	22.9647	23.7993	NA	23.2541	NA	23.6272	NA	NA	NA	NA	23.065	23.2781	23.0971	NA	23.0318	22.7163	NA	NA	22.9046	NA	NA	22.5252	NA	NA	NA	NA	NA
A0A1Q9E943	NA	1	NA	1	NA	NA	NA	FALSE	NA	NA	NA	NA	NA	NA	NA	NA	NA	NA	NA	NA	NA	NA	NA	NA	NA	NA	NA	NA	NA	NA	22.5329	NA	NA	NA	NA	NA	NA	NA	NA	NA	NA	NA
A0A1Q9E978	NA	1	NA	1	NA	NA	NA	FALSE	NA	NA	NA	NA	NA	NA	NA	NA	NA	NA	NA	NA	NA	NA	NA	NA	NA	NA	NA	NA	NA	NA	NA	NA	NA	NA	NA	NA	NA	NA	NA	23.6478	NA	NA
A0A1Q9E982	NA	1	NA	1	NA	NA	NA	FALSE	NA	NA	NA	NA	NA	NA	NA	NA	NA	NA	NA	21.4793	NA	NA	NA	NA	NA	NA	NA	NA	NA	NA	NA	NA	NA	NA	NA	NA	NA	NA	NA	NA	NA	NA
A0A1Q9E989	NA	1	NA	1	NA	NA	NA	FALSE	NA	NA	NA	NA	NA	NA	NA	NA	NA	NA	NA	NA	NA	NA	NA	NA	NA	22.34	NA	NA	NA	NA	NA	NA	NA	NA	NA	NA	NA	NA	NA	NA	NA	NA
A0A1Q9E9C4	-0.0500585	1	0.435639	1	0.541614	0.692354	0.384915	FALSE	24.4506	24.6059	24.092	24.4761	24.3776	24.0396	24.253	24.4831	24.1097	24.3343	24.3605	24.2362	24.217	24.3319	24.4835	25.1857	24.8134	24.502	24.1167	24.201	24.5486	24.4012	24.4314	24.2366	23.8469	24.6128	24.2493	24.1897	24.1174	24.2956	24.4727	23.825	24.5377	NA
A0A1Q9E9D9	NA	1	NA	1	NA	NA	NA	FALSE	20.2673	NA	NA	NA	NA	NA	NA	NA	NA	NA	NA	NA	NA	NA	NA	NA	NA	NA	NA	NA	NA	NA	NA	NA	NA	NA	NA	NA	NA	NA	NA	NA	NA	NA
A0A1Q9E9E9	0.0641833	1	0.450795	1	0.794146	0.901387	0.380601	FALSE	22.5758	NA	22.4154	22.0558	NA	22.169	22.41	NA	21.9045	NA	22.7407	NA	NA	NA	NA	22.4814	NA	22.383	22.6433	22.1318	22.0432	NA	21.968	NA	NA	22.2695	NA	NA	22.2434	NA	NA	NA	22.1817	NA
A0A1Q9E9Q1	0.126977	1	0.348975	1	0.766055	0.751996	0.310562	FALSE	24.1945	24.2201	23.5278	24.3208	24.0712	24.171	23.7864	23.7705	23.6662	23.6112	24.2348	23.6991	24.0475	23.6714	23.7901	24.3355	NA	24.4133	24.4551	24.1	24.5302	23.849	24.1182	23.325	23.957	24.1524	23.4357	23.0962	23.6847	23.116	NA	22.9845	23.439	NA
A0A1Q9E9U7	-0.263033	1	0.304133	1	1	0.52977	0.237995	FALSE	22.8011	NA	NA	NA	NA	NA	NA	NA	NA	NA	NA	NA	NA	NA	NA	NA	NA	22.6369	NA	23.0281	22.4004	22.655	22.3294	NA	NA	NA	NA	NA	NA	NA	NA	NA	NA	NA
A0A1Q9EA87	-0.0173918	1	0.519381	1	0.821583	0.865689	0.470751	FALSE	22.7378	23.1021	22.5133	23.0226	23.3538	23.7752	23.0901	22.8741	22.9758	23.3484	23.5302	22.6727	23.3221	22.8261	23.397	22.879	23.3418	23.3448	23.2176	23.4405	23.0889	23.379	23.8065	22.7408	22.9714	23.514	NA	NA	22.8567	NA	22.7507	NA	NA	NA
A0A1Q9EA88	0.00306324	1	0.542884	1	0.753639	0.891266	0.493032	FALSE	24.3473	24.3425	24.9814	24.3608	24.4173	24.3611	24.672	24.3406	24.5135	24.3478	24.4661	24.316	24.336	24.5014	24.2364	24.757	24.2836	24.6498	24.5179	25.0996	24.6953	24.4889	24.9627	24.2453	24.0488	24.6633	24.8058	24.6707	25.0132	24.7112	24.6616	24.8228	24.3144	NA
A0A1Q9EAZ4	NA	1	NA	1	NA	NA	NA	FALSE	NA	NA	NA	21.7723	NA	NA	NA	NA	NA	NA	NA	NA	NA	NA	NA	NA	NA	NA	NA	NA	NA	NA	NA	NA	NA	NA	NA	NA	NA	NA	NA	NA	NA	NA
A0A1Q9EB44	0.273033	1	0.292829	1	1	0.52977	0.245094	FALSE	NA	NA	NA	NA	NA	NA	22.7587	NA	NA	NA	NA	NA	NA	NA	NA	NA	NA	22.7194	NA	22.7472	22.8253	22.6219	23.3236	NA	NA	NA	NA	NA	NA	NA	NA	NA	NA	NA
A0A1Q9EBD2	0.00303333	1	0.546511	1	1	0.958599	0.495475	FALSE	NA	NA	NA	NA	NA	NA	22.811	22.8234	NA	22.6184	NA	NA	NA	NA	NA	NA	NA	NA	NA	NA	NA	NA	NA	23.2038	NA	NA	NA	NA	NA	NA	NA	NA	22.9588	NA
A0A1Q9EBQ4	0.00129818	1	0.546511	1	0.881935	0.959187	0.497002	FALSE	22.7039	NA	NA	23.1494	NA	23.7292	24.2469	23.2694	24.6111	NA	23.3651	NA	24.3	NA	NA	NA	NA	23.0486	23.3598	23.6981	NA	23.6368	23.0697	22.8891	22.5015	22.8097	NA	23.1688	22.7974	23.9421	NA	24.5382	23.4934	NA
A0A1Q9EBS1	0.0296045	1	0.495778	1	0.77041	0.999498	0.444952	FALSE	23.8829	23.7018	24.0723	23.6317	23.7008	23.5748	23.4985	23.8593	23.705	24.2462	23.5688	23.8574	23.5629	23.0073	23.8442	NA	NA	23.7307	23.456	23.7864	23.8703	23.7139	23.2143	23.6159	23.4606	NA	23.3135	23.8168	23.85	23.3713	23.8711	23.5815	24.4539	NA
A0A1Q9EC67	-0.163143	1	0.374447	1	0.965617	0.656435	0.339608	FALSE	25.3422	24.5054	25.1189	24.8343	24.4043	25.28	25.5054	24.3731	25.9799	24.7565	25.7004	24.2304	26.2263	25.3034	24.4743	25.0708	24.0421	25.2864	25.3057	26.3672	24.1874	25.7603	25.6329	24.9216	24.3559	25.4666	24.4906	24.4619	24.0711	25.0004	24.5046	25.7422	24.3301	NA
A0A1Q9ECP6	0.07985	1	0.391789	1	0.77041	0.835917	0.342791	FALSE	25.6651	25.8554	25.303	25.5964	25.4657	25.4525	25.346	25.7714	25.0118	25.5733	25.6068	25.7302	25.472	25.5683	25.6522	25.6225	26.2925	25.666	25.4482	25.4534	25.6148	25.4238	25.4199	25.2524	NA	25.2997	25.3741	24.7845	25.4201	24.6027	25.3928	24.8559	25.301	NA
A0A1Q9ECV6	NA	1	NA	1	NA	NA	NA	FALSE	NA	24.1272	NA	NA	NA	NA	NA	NA	NA	NA	NA	NA	NA	NA	NA	NA	NA	NA	NA	NA	NA	NA	NA	NA	NA	NA	NA	NA	NA	NA	NA	NA	NA	NA
A0A1Q9ED44	0.184833	1	0.440193	1	1	NA	NA	FALSE	NA	NA	NA	NA	NA	NA	NA	NA	23.1918	NA	23.4973	NA	NA	NA	NA	NA	NA	NA	23.5596	23.2314	NA	NA	NA	NA	NA	NA	NA	NA	NA	NA	NA	NA	NA	NA
A0A1Q9EDF0	NA	1	NA	1	NA	NA	NA	FALSE	NA	NA	NA	NA	NA	NA	NA	NA	NA	NA	NA	NA	NA	NA	NA	NA	NA	NA	NA	NA	NA	NA	25.5823	NA	NA	NA	NA	NA	NA	NA	NA	NA	NA	NA
A0A1Q9EDP4	0.222875	1	0.276874	1	0.846623	0.691272	0.310562	FALSE	22.4921	22.7392	NA	NA	22.57	NA	22.3216	NA	22.4981	NA	NA	NA	NA	NA	NA	NA	NA	NA	22.3733	21.8617	22.5516	NA	NA	NA	NA	NA	NA	22.6855	22.9546	NA	NA	22.0531	22.7007	NA
A0A1Q9EDR4	0.351275	1	0.308901	1	1	0.721595	0.380601	FALSE	NA	NA	NA	NA	NA	24.783	25.7307	NA	26.0043	NA	NA	NA	NA	NA	NA	NA	NA	NA	NA	NA	NA	NA	25.3598	NA	NA	NA	NA	NA	25.2589	25.6913	NA	NA	NA	NA
A0A1Q9EDY9	0.0943533	1	0.455821	1	1	0.883085	0.417557	FALSE	26.2951	26.2474	26.9786	25.5761	26.4719	25.825	26.0873	26.0296	27.0828	25.7468	25.0944	26.9552	25.1721	26.3813	26.4375	26.1798	27.022	25.4659	26.0949	26.1635	25.8721	25.9319	25.5422	27.0764	26.4066	25.2835	26.1758	27.3673	27.0287	27.1148	27.3874	27.3034	27.393	NA
A0A1Q9EE92	0.0611724	1	0.49834	1	1	0.958599	0.453025	FALSE	24.89	24.7069	25.17	23.7985	24.5382	24.2644	25.1318	24.9072	25.1191	24.7627	23.1731	24.6904	23.2085	24.9247	25.3475	24.322	24.9989	24.3057	24.7251	23.9585	23.9776	24.3251	23.9362	25.1166	23.2529	23.0223	24.7377	25.3801	25.0842	25.2594	25.7042	25.4534	25.8177	NA
A0A1Q9EEF1	NA	1	NA	1	NA	NA	NA	FALSE	NA	NA	NA	NA	NA	NA	NA	NA	NA	NA	NA	NA	NA	NA	NA	NA	NA	NA	NA	NA	NA	NA	23.0223	NA	NA	NA	NA	NA	NA	NA	NA	NA	NA	NA
A0A1Q9EEI1	-0.155147	1	0.366179	1	0.790256	0.625738	0.3333	FALSE	22.8529	23.9644	23.4566	23.6161	22.4371	23.3899	NA	23.4174	22.3579	23.4116	23.1771	23.3097	23.47	22.6664	NA	22.7743	NA	23.9243	NA	23.3907	23.1064	22.9308	23.719	NA	22.968	NA	23.3823	NA	23.3951	NA	22.9676	21.8602	22.5702	NA
A0A1Q9EEI2	-0.00179659	1	0.546511	1	0.77041	0.871938	0.494196	FALSE	23.0436	22.9771	23.2588	23.042	NA	NA	22.8506	23.112	22.9414	NA	23.1736	NA	NA	22.9203	NA	22.9114	23.3496	NA	22.693	22.8799	23.0251	23.1374	22.8279	NA	NA	22.8614	NA	NA	22.9071	NA	NA	NA	22.6916	NA
A0A1Q9EEN3	-0.0728	1	0.486894	1	1	0.828197	0.435068	FALSE	NA	NA	NA	NA	NA	23.4171	23.4256	NA	23.968	NA	NA	NA	NA	NA	NA	NA	NA	NA	NA	23.8742	23.3966	23.8837	23.8186	NA	NA	NA	NA	NA	NA	NA	NA	NA	NA	NA
A0A1Q9EEP0	NA	1	NA	1	NA	NA	NA	FALSE	NA	NA	NA	NA	NA	NA	NA	NA	NA	NA	NA	NA	21.6811	NA	NA	NA	NA	NA	NA	NA	NA	NA	NA	NA	NA	NA	NA	NA	NA	NA	NA	NA	NA	NA
A0A1Q9EEP9	0.0598839	1	0.455092	1	0.892354	0.923211	0.409469	FALSE	23.9019	23.8575	24.0235	23.8609	23.4987	23.9889	23.6035	24.2973	23.9133	24.4207	24.574	23.6031	24.5632	23.6628	24.3562	24.1005	24.4265	24.2978	23.7737	24.0747	24.2065	24.4145	24.7958	23.1226	23.1688	23.8663	23.3748	NA	23.8485	23.8706	23.7388	23.7126	24.2879	NA
A0A1Q9EEQ1	-0.0732062	1	0.424977	1	0.77041	0.690545	0.380134	FALSE	23.3644	24.0042	22.789	23.2818	NA	23.2883	NA	23.289	23.0161	23.6379	23.4615	23.2436	24.1635	23.4789	23.0926	23.5384	23.5378	23.2949	NA	23.1796	23.1931	23.3456	23.7717	24.0165	NA	NA	23.3538	23.1699	22.9261	23.1862	23.3457	23.0101	23.2026	NA
A0A1Q9EF77	-0.0605188	1	0.482268	1	0.976644	0.838411	0.43937	FALSE	24.9952	24.4742	25.182	24.5033	24.4655	25.7126	25.6405	24.6292	25.6561	24.3953	25.6964	24.6281	26.0979	24.7712	NA	24.8372	24.1733	25.5175	25.2388	26.1691	24.9865	25.4331	25.3645	24.7313	25.0371	25.0197	24.5928	24.9766	24.634	25.6464	23.9712	25.5534	24.2981	NA
A0A1Q9EFD0	NA	1	NA	1	NA	NA	NA	FALSE	NA	NA	NA	NA	NA	NA	NA	NA	NA	NA	NA	NA	NA	23.6708	NA	NA	NA	NA	NA	NA	NA	NA	NA	NA	NA	NA	NA	NA	NA	NA	NA	NA	NA	NA
A0A1Q9EFI4	0.217614	1	0.257492	1	0.77041	0.604908	0.237099	FALSE	25.0762	25.2279	25.4464	24.5372	25.0326	25.821	25.6749	25.7058	25.0879	25.4987	26.3132	25.128	26.0335	24.6354	24.6744	24.4456	24.1923	25.2857	25.013	25.1771	25.0114	24.8771	25.221	24.7524	26.1452	24.1076	25.3099	25.0148	25.5477	25.0973	24.1808	25.0493	25.1225	NA
A0A1Q9EFP1	NA	1	NA	1	NA	NA	NA	FALSE	NA	NA	NA	NA	NA	NA	NA	NA	NA	NA	NA	NA	NA	NA	NA	NA	NA	NA	NA	22.7817	NA	NA	NA	NA	NA	NA	NA	NA	NA	NA	NA	NA	NA	NA
A0A1Q9EFP5	-0.0247667	1	0.530238	1	1	0.942943	0.486717	FALSE	23.4554	23.2584	NA	NA	NA	NA	NA	NA	NA	NA	23.5314	NA	23.7947	NA	NA	NA	NA	NA	NA	NA	NA	NA	NA	NA	NA	23.9788	NA	NA	NA	NA	NA	NA	NA	NA
A0A1Q9EFR2	NA	1	NA	1	NA	NA	NA	FALSE	NA	NA	NA	NA	NA	NA	NA	NA	NA	NA	NA	NA	20.7537	NA	NA	NA	NA	NA	NA	NA	NA	NA	NA	NA	NA	NA	NA	NA	NA	NA	NA	NA	NA	NA
A0A1Q9EFW3	-0.35795	1	0.336615	1	1	NA	NA	FALSE	NA	NA	NA	NA	NA	NA	NA	22.5288	NA	22.8343	NA	23.1148	NA	NA	NA	NA	NA	NA	NA	22.3799	NA	NA	22.3565	NA	NA	NA	NA	NA	NA	NA	NA	NA	NA	NA
A0A1Q9EG93	-0.0117985	1	0.522607	1	0.766055	0.879471	0.475946	FALSE	27.6108	27.1897	27.3958	27.1591	26.7021	27.3764	27.4448	27.4113	27.6968	27.8349	27.5357	27.5926	27.7548	27.5076	26.8673	27.3839	26.6808	27.297	27.372	26.9642	26.953	27.2732	27.4732	26.9775	26.7991	27.3608	27.3649	26.8311	27.2724	26.7304	27.0527	26.9515	26.9045	NA
A0A1Q9EGM5	-0.0776417	1	0.457307	1	0.821583	0.792643	0.418257	FALSE	23.1919	23.6574	23.4796	NA	NA	22.2643	22.9221	23.6344	23.8508	23.2485	NA	NA	NA	NA	23.14	23.6767	NA	22.9775	23.2828	22.4508	22.4037	22.5457	22.775	23.5863	NA	NA	22.817	23.3608	23.4785	23.8221	23.3922	23.8659	23.4251	NA
A0A1Q9EGX9	-0.0873857	1	0.424977	1	0.77041	0.687919	0.380134	FALSE	25.5524	25.8456	25.7654	25.9932	25.4416	26.1053	25.9039	25.5322	25.3758	25.6211	26.2605	25.8945	26.2476	25.385	25.6164	26.2223	25.5746	26.3864	26.0716	26.073	26.181	25.7499	26.1552	25.2917	25.7026	26.0814	25.2509	24.7858	25.3343	25.6985	24.8301	25.143	24.7975	NA
A0A1Q9EH06	-0.146512	1	0.368039	1	0.834409	0.627306	0.33121	FALSE	26.1174	25.598	24.9547	26.0707	26.2066	25.3065	25.3498	25.6402	25.6407	25.3	25.1771	25.8104	25.9287	25.9074	24.9681	25.8304	23.8546	25.7786	25.4482	25.404	25.4353	26.1313	26.0417	25.7991	25.6747	25.8149	25.0059	25.3289	25.2883	24.1858	25.7027	24.5483	24.6977	NA
A0A1Q9EHN6	-0.393133	1	0.355153	1	0.96355	0.744492	0.322513	FALSE	NA	NA	NA	22.3622	NA	22.8275	22.5146	NA	NA	NA	NA	NA	NA	NA	NA	NA	NA	NA	NA	25.2906	23.0864	23.1449	23.0342	NA	NA	NA	NA	22.7704	22.4638	22.6117	NA	NA	NA	NA
A0A1Q9EHP9	NA	1	NA	1	NA	NA	NA	FALSE	21.5833	NA	NA	NA	NA	NA	NA	NA	21.6068	NA	NA	NA	NA	NA	NA	NA	22.0568	NA	21.7739	NA	21.9198	NA	21.7874	NA	NA	NA	NA	NA	NA	NA	NA	NA	NA	NA
A0A1Q9EHS0	0.0873809	1	0.405841	1	0.77041	0.835917	0.363253	FALSE	25.8652	25.6787	25.7438	25.7256	25.1227	25.8573	25.7904	25.9849	25.5865	26.3314	25.9584	26.5347	26.4368	25.7066	26.15	25.6333	26.0119	25.8257	25.6238	26.0093	26.1336	25.922	26.0549	25.5083	25.775	24.8574	25.2931	24.9957	25.4893	25.5049	25.528	25.123	25.8208	NA
A0A1Q9EHT8	0.124725	1	0.433815	1	1	0.656435	0.109867	FALSE	NA	NA	NA	NA	NA	22.0809	22.0923	NA	NA	NA	NA	NA	NA	NA	NA	NA	NA	22.0651	NA	NA	22.3092	NA	22.1694	NA	NA	NA	NA	NA	22.22	NA	NA	NA	NA	NA
A0A1Q9EHZ4	NA	1	NA	1	NA	NA	NA	FALSE	NA	NA	NA	NA	NA	NA	NA	NA	NA	NA	NA	NA	23.145	NA	NA	NA	NA	NA	NA	NA	NA	NA	NA	NA	NA	NA	NA	NA	NA	NA	NA	NA	NA	NA
A0A1Q9EHZ5	0.00738571	1	0.537854	1	0.896119	0.937539	0.481703	FALSE	NA	NA	22.5865	NA	NA	22.6651	NA	22.8939	22.4091	NA	NA	NA	NA	NA	NA	NA	NA	22.5993	NA	22.466	22.7502	22.3583	22.4769	NA	NA	NA	NA	22.6953	22.7453	NA	NA	22.4256	NA	NA
A0A1Q9EI18	-0.11512	1	0.385032	1	0.77041	0.658144	0.342791	FALSE	23.8318	24.0161	24.3687	23.9719	NA	24.2013	24.0411	24.0951	24.5523	24.1113	24.6194	NA	24.8432	24.2153	24.0915	24.8059	NA	24.4381	24.3925	25.4756	24.1063	25.1882	24.7717	23.7091	23.8923	24.9398	24.7878	23.8927	24.2088	24.9715	23.9875	24.1655	23.9757	NA
A0A1Q9EI43	-0.101988	1	0.421817	1	0.793498	0.690545	0.380134	FALSE	NA	NA	25.4822	25.5874	NA	24.9524	NA	26.1263	25.8695	25.5583	25.6911	24.8919	24.5933	NA	25.0407	25.5759	NA	NA	25.5178	25.7359	25.5724	25.3824	25.0604	NA	NA	25.31	NA	25.9795	25.9951	25.5407	25.6942	26.0032	NA	NA
A0A1Q9EI81	0.131643	1	0.444492	1	0.821583	0.894696	0.408641	FALSE	NA	NA	25.1478	NA	NA	24.7946	25.3011	NA	26.8628	NA	NA	25.6154	NA	NA	NA	NA	NA	NA	NA	24.8142	24.8523	24.9099	24.7884	NA	NA	NA	24.8352	25.3886	25.0776	25.3184	NA	25.1026	NA	NA
A0A1Q9EI82	NA	1	NA	1	NA	NA	NA	FALSE	NA	NA	NA	NA	NA	NA	NA	NA	NA	NA	NA	NA	NA	NA	NA	NA	NA	NA	NA	NA	NA	NA	23.1532	NA	NA	NA	NA	NA	NA	NA	NA	NA	NA	NA
A0A1Q9EII1	-0.12056	1	0.380776	1	0.790256	0.658144	0.339608	FALSE	23.5427	NA	23.9147	NA	NA	NA	24.2467	23.3545	24.1476	24.6852	23.5575	NA	24.7626	NA	24.0266	NA	24.0863	23.7622	23.7467	24.3758	23.6273	23.9298	24.3195	NA	NA	23.8021	23.5757	23.9222	23.1871	23.8754	23.5387	24.24	23.8239	NA
A0A1Q9EIV6	NA	1	NA	1	NA	NA	NA	FALSE	NA	NA	NA	NA	NA	NA	NA	NA	NA	NA	NA	NA	NA	NA	NA	NA	NA	NA	NA	NA	NA	NA	22.3459	NA	NA	NA	NA	NA	NA	NA	NA	NA	NA	NA
A0A1Q9EJ32	0.117167	1	0.453069	1	1	0.834791	0.397554	FALSE	NA	NA	NA	NA	NA	NA	NA	NA	NA	NA	NA	NA	NA	NA	NA	23.0746	NA	NA	NA	22.9466	NA	NA	22.9251	NA	NA	22.9378	NA	NA	23.2819	NA	NA	NA	NA	NA
A0A1Q9EJ53	-0.0137417	1	0.52142	1	0.77041	0.861988	0.471886	FALSE	23.3818	23.3124	23.6353	23.416	22.9217	23.1371	23.3028	NA	22.622	22.8901	23.2167	NA	23.6569	NA	23.3187	23.1955	23.5882	23.5106	23.1523	23.6146	23.5277	23.228	23.4655	23.2684	NA	23.51	23.4002	23.8477	23.5483	NA	23.1677	22.887	22.9642	NA
A0A1Q9EJB6	NA	1	NA	1	NA	NA	NA	FALSE	NA	NA	NA	NA	NA	NA	NA	NA	NA	NA	NA	NA	NA	NA	NA	NA	NA	NA	NA	NA	NA	NA	22.3878	NA	NA	NA	NA	NA	NA	NA	NA	NA	NA	NA
A0A1Q9EJF6	NA	1	NA	1	NA	NA	NA	FALSE	26.2743	NA	NA	NA	25.392	NA	NA	NA	NA	NA	NA	NA	NA	NA	NA	NA	NA	NA	26.0076	NA	NA	NA	NA	NA	25.9172	NA	NA	NA	NA	NA	NA	NA	26.5278	NA
A0A1Q9EK65	NA	1	NA	1	NA	NA	NA	FALSE	NA	NA	NA	NA	NA	NA	NA	23.4991	NA	NA	NA	NA	NA	NA	NA	NA	NA	NA	NA	NA	NA	NA	NA	NA	NA	NA	NA	NA	NA	NA	NA	NA	NA	NA
A0A1Q9EKC0	-0.0406996	1	0.445074	1	0.521026	0.674088	0.388952	FALSE	26.4244	26.5048	25.9696	26.1328	25.9666	25.986	26.0171	26.142	26.1996	26.4797	26.0885	25.8334	26.431	26.2577	25.8544	26.44	26.3889	26.0752	25.9324	26.3089	25.5991	26.1321	26.2505	26.2218	26.2856	25.8538	25.9865	25.9425	25.8803	25.8511	26.1814	26.1485	26.3069	NA
A0A1Q9EKM5	NA	1	NA	1	NA	NA	NA	FALSE	NA	NA	NA	NA	NA	NA	NA	NA	NA	NA	NA	NA	NA	NA	NA	NA	NA	NA	NA	NA	NA	NA	23.1344	NA	NA	NA	NA	NA	NA	NA	NA	NA	NA	NA
A0A1Q9EKQ7	NA	1	NA	1	NA	NA	NA	FALSE	NA	NA	NA	NA	NA	NA	NA	NA	NA	NA	NA	NA	NA	NA	NA	NA	NA	NA	NA	NA	NA	NA	22.6774	NA	NA	NA	NA	NA	NA	NA	NA	NA	NA	NA
A0A1Q9EL39	0.10583	1	0.296767	1	0.766055	0.715326	0.24654	FALSE	24.3822	24.3086	24.3011	24.1096	23.602	24.1029	24.3843	23.8944	23.4874	24.0787	24.1416	24.1385	24.3191	24.1533	24.2952	24.3717	24.4755	24.1487	24.083	24.3125	24.7599	24.0489	24.4456	23.9432	24.0884	24.1724	23.8042	23.7794	24.0315	NA	24.3969	23.6551	24.1815	NA
A0A1Q9ELQ5	NA	1	NA	1	NA	NA	NA	FALSE	NA	NA	NA	NA	NA	NA	NA	NA	NA	NA	NA	NA	NA	NA	NA	NA	NA	NA	NA	NA	NA	NA	23.4005	NA	NA	NA	NA	NA	NA	NA	NA	NA	NA	NA
A0A1Q9EMA1	-0.0511885	1	0.44448	1	0.77041	0.685644	0.380134	FALSE	NA	NA	22.9872	23.1574	NA	23.1982	22.6204	22.9892	22.7812	22.8817	22.9168	NA	NA	23.0246	22.8249	NA	23.2382	NA	22.8456	23.22	23.5707	23.0799	23.1326	22.7268	NA	23.3228	23.0397	23.2019	23.1854	NA	23.2525	NA	22.9826	NA
A0A1Q9EMG1	NA	1	NA	1	NA	NA	NA	FALSE	NA	NA	NA	NA	NA	NA	NA	NA	NA	NA	22.6352	NA	NA	NA	NA	NA	NA	NA	NA	NA	NA	NA	NA	NA	NA	NA	NA	NA	NA	NA	NA	NA	NA	NA
A0A1Q9EMG6	-0.00207096	1	0.546511	1	1	0.937866	0.49696	FALSE	25.8424	25.7894	25.0903	25.4739	25.6332	25.3799	25.8238	25.6656	25.8909	25.6762	24.8952	26.1923	25.8284	24.3635	24.8586	24.7904	25.1531	25.3095	25.4137	24.3364	24.1581	24.2788	24.026	25.0376	24.2159	24.4261	24.7528	25.7226	25.2069	25.025	25.7983	25.3761	25.3982	NA
A0A1Q9EMN0	NA	1	NA	1	NA	NA	NA	FALSE	NA	NA	NA	NA	NA	NA	NA	NA	NA	NA	NA	NA	NA	NA	NA	NA	NA	NA	NA	NA	NA	NA	22.7327	NA	NA	NA	NA	NA	NA	NA	NA	NA	NA	NA
A0A1Q9EMQ5	0.269995	1	0.250151	1	0.794146	0.589161	0.241184	FALSE	23.3041	23.2186	22.2156	23.5579	23.7828	23.4067	23.6043	23.7284	23.6204	23.1777	23.3389	NA	NA	NA	NA	NA	NA	23.0667	23.6758	22.1655	23.0245	22.3718	22.7108	NA	NA	22.5972	NA	22.6555	NA	NA	NA	22.8673	NA	NA
A0A1Q9EMY1	-0.23485	1	0.424977	1	1	NA	NA	FALSE	NA	NA	NA	NA	NA	NA	NA	22.8654	NA	NA	NA	NA	NA	NA	NA	NA	NA	NA	NA	NA	NA	22.9371	NA	NA	NA	NA	NA	NA	NA	NA	NA	NA	22.6664	NA
A0A1Q9EN52	NA	1	NA	1	NA	NA	NA	FALSE	21.4226	NA	NA	NA	NA	NA	NA	NA	NA	NA	NA	NA	NA	NA	NA	NA	NA	NA	NA	NA	NA	NA	NA	NA	NA	NA	NA	NA	NA	NA	NA	NA	NA	NA
A0A1Q9END3	NA	1	NA	1	NA	NA	NA	FALSE	NA	22.7761	NA	NA	NA	NA	NA	NA	NA	NA	NA	NA	NA	NA	NA	NA	NA	NA	NA	NA	NA	NA	NA	NA	NA	NA	NA	NA	NA	NA	NA	NA	NA	NA
A0A1Q9ENE1	NA	1	NA	1	NA	NA	NA	FALSE	NA	NA	22.8775	NA	NA	NA	NA	NA	NA	NA	NA	NA	NA	NA	NA	NA	NA	NA	NA	NA	NA	NA	NA	NA	NA	NA	NA	NA	NA	NA	NA	NA	NA	NA
A0A1Q9ENF7	0.0733691	1	0.396186	1	0.790256	0.838506	0.322513	FALSE	22.9366	23.0445	22.8317	22.95	23.1951	23.1261	23.3888	NA	23.1599	NA	23.4024	NA	NA	22.9083	NA	NA	NA	22.7917	22.8321	23.2388	22.6196	22.857	23.0772	NA	NA	23.1472	23.2098	22.7901	NA	NA	NA	22.8667	22.8463	NA
A0A1Q9ENJ6	NA	1	NA	1	NA	NA	NA	FALSE	NA	NA	NA	NA	NA	NA	NA	NA	NA	NA	NA	NA	NA	NA	NA	NA	NA	NA	NA	20.8948	NA	NA	NA	NA	NA	NA	NA	NA	NA	NA	NA	NA	NA	NA
A0A1Q9ENM2	-0.238367	1	0.289644	1	0.929889	0.516972	0.232317	FALSE	22.0059	NA	NA	22.4463	NA	22.6539	22.1796	NA	NA	NA	22.39	NA	NA	NA	NA	22.83	NA	22.947	22.5051	NA	22.8208	NA	22.9842	NA	NA	NA	NA	NA	NA	NA	NA	NA	NA	NA
A0A1Q9ENU6	NA	1	NA	1	NA	NA	NA	FALSE	NA	NA	NA	NA	NA	NA	NA	NA	NA	NA	NA	NA	NA	NA	NA	NA	NA	22.8577	NA	NA	NA	NA	NA	NA	NA	NA	NA	NA	NA	NA	NA	NA	NA	NA
A0A1Q9EP15	NA	1	NA	1	NA	NA	NA	FALSE	NA	NA	NA	NA	NA	NA	NA	NA	NA	NA	23.7242	NA	NA	NA	NA	NA	NA	NA	NA	NA	NA	NA	NA	NA	NA	NA	NA	NA	NA	NA	NA	NA	NA	NA
A0A1Q9EP74	-0.03905	1	0.519381	1	1	0.892559	0.457689	FALSE	NA	NA	NA	NA	NA	NA	NA	NA	NA	NA	NA	NA	NA	NA	NA	NA	NA	NA	NA	NA	23.6432	23.6342	23.6197	NA	NA	NA	NA	23.3973	23.1672	NA	NA	NA	NA	NA
A0A1Q9EPC3	NA	1	NA	1	NA	NA	NA	FALSE	NA	NA	NA	NA	NA	NA	23.2907	NA	24.9964	NA	NA	NA	NA	NA	NA	NA	NA	NA	NA	NA	22.6358	NA	22.4682	NA	NA	NA	NA	NA	22.8298	NA	NA	NA	NA	NA
A0A1Q9EPF4	NA	1	NA	1	NA	NA	NA	FALSE	NA	NA	NA	NA	NA	NA	NA	NA	NA	NA	NA	NA	NA	NA	NA	NA	NA	NA	NA	NA	NA	NA	22.7788	NA	NA	NA	NA	NA	NA	NA	NA	NA	NA	NA
A0A1Q9EPG6	NA	1	NA	1	NA	NA	NA	FALSE	23.1932	NA	NA	NA	NA	NA	NA	NA	23.0917	NA	NA	NA	NA	NA	NA	NA	NA	NA	NA	NA	23.3905	NA	22.9739	NA	NA	NA	NA	NA	NA	NA	NA	NA	NA	NA
A0A1Q9EPN3	NA	1	NA	1	NA	NA	NA	FALSE	NA	NA	NA	NA	NA	NA	NA	NA	NA	NA	NA	NA	NA	NA	NA	NA	NA	NA	NA	NA	NA	NA	24.5066	NA	NA	NA	NA	NA	NA	NA	NA	NA	NA	NA
A0A1Q9EPP4	-0.117184	1	0.421813	1	0.821583	0.706745	0.380134	FALSE	24.226	24.32	23.0774	23.2581	NA	23.1964	23.6528	23.6328	23.7844	24.2475	23.5957	23.9158	24.654	24.2437	23.6243	23.2571	NA	23.1822	22.8434	24.17	23.0663	23.9978	24.0524	24.2127	23.9694	23.7123	NA	NA	NA	NA	23.2814	22.6946	22.9729	NA
A0A1Q9EQ49	-0.0276083	1	0.52142	1	1	0.923719	0.47666	FALSE	NA	23.1298	NA	NA	NA	NA	NA	23.0959	22.5501	NA	NA	NA	NA	NA	NA	NA	NA	22.7393	NA	NA	NA	NA	NA	NA	23.272	23.2093	NA	NA	NA	NA	NA	NA	23.2258	NA
A0A1Q9EQB8	-0.0975422	1	0.445074	1	0.821583	0.779798	0.408603	FALSE	23.5968	NA	23.0451	23.4311	22.9056	24.0517	24.093	23.1777	23.4135	NA	24.4894	NA	NA	NA	NA	23.224	NA	23.722	23.0764	24.1071	NA	23.5151	23.1463	23.2812	NA	NA	NA	23.275	22.7473	NA	NA	23.0943	NA	NA
A0A1Q9EQH1	0.02159	1	0.502928	1	0.782666	0.973881	0.453025	FALSE	23.3473	23.6792	NA	23.4206	23.4143	23.4306	23.0958	23.3321	23.2791	23.086	23.3609	NA	NA	23.4202	23.3724	23.4184	NA	23.3266	23.4884	23.3828	23.5633	23.5498	24.0384	NA	NA	23.3765	NA	23.268	23.165	NA	NA	NA	NA	NA
A0A1Q9EQY4	NA	1	NA	1	NA	NA	NA	FALSE	NA	NA	NA	NA	NA	NA	NA	NA	22.625	NA	NA	NA	NA	NA	NA	NA	NA	NA	NA	NA	NA	NA	NA	NA	NA	NA	NA	NA	NA	NA	NA	NA	NA	NA
A0A1Q9ERF2	0.317636	1	0.276736	1	1	0.64726	0.328441	FALSE	23.2194	NA	NA	NA	22.9803	NA	NA	NA	22.4522	NA	23.086	NA	NA	NA	23.4488	NA	NA	23.0471	NA	NA	23.1303	22.4838	23.2646	NA	NA	NA	NA	NA	NA	NA	NA	NA	NA	NA
A0A1Q9ERQ9	NA	1	NA	1	NA	NA	NA	FALSE	NA	NA	NA	NA	NA	NA	NA	NA	NA	NA	22.3756	NA	22.7537	NA	NA	NA	NA	NA	NA	NA	NA	NA	NA	NA	NA	NA	NA	NA	NA	NA	NA	NA	NA	NA
A0A1Q9ERU5	-0.2618	1	0.43803	1	1	NA	NA	FALSE	NA	NA	NA	NA	NA	22.1145	21.8527	NA	NA	NA	NA	NA	NA	NA	NA	NA	NA	NA	NA	NA	NA	NA	NA	NA	NA	NA	NA	NA	NA	NA	NA	NA	NA	NA
A0A1Q9ESN7	NA	1	NA	1	NA	NA	NA	FALSE	NA	NA	NA	NA	NA	NA	NA	NA	22.694	NA	NA	NA	NA	NA	NA	NA	NA	NA	NA	NA	NA	NA	NA	NA	NA	NA	NA	NA	NA	NA	NA	NA	NA	NA
A0A1Q9ESP5	-0.0570073	1	0.435639	1	0.766055	0.729002	0.383669	FALSE	23.9656	23.9543	23.721	24.0046	23.84	23.9616	23.8436	NA	23.672	NA	24.0964	23.4895	23.7798	24.0174	24.2037	23.8245	23.7786	23.7828	24.1172	24.1197	24.0816	24.1886	24.2814	NA	NA	24.3748	NA	NA	23.3254	NA	23.8824	23.5422	23.5471	NA
A0A1Q9ET22	-0.2492	1	0.42372	1	1	NA	NA	FALSE	NA	NA	NA	NA	NA	NA	NA	NA	22.439	NA	NA	NA	NA	NA	NA	NA	NA	NA	NA	NA	NA	NA	NA	NA	NA	NA	NA	22.8356	22.7338	NA	NA	NA	NA	NA
A0A1Q9ET97	NA	1	NA	1	NA	NA	NA	FALSE	NA	NA	NA	NA	NA	NA	NA	NA	NA	NA	NA	NA	NA	NA	NA	NA	NA	NA	NA	22.0786	NA	NA	NA	NA	NA	NA	NA	NA	NA	NA	NA	NA	NA	NA
A0A1Q9ETG8	-0.115594	1	0.425498	1	0.834409	0.734102	0.383787	FALSE	24.2203	NA	25.3247	25.2448	24.583	25.0999	25.2571	24.3449	24.9055	NA	24.1006	25.4923	24.0943	24.143	24.4943	25.1757	NA	25.7763	25.5889	24.6957	25.2414	24.2721	24.7941	24.1232	NA	24.925	NA	25.4764	25.7008	25.4151	NA	25.1125	24.5394	NA
A0A1Q9ETJ4	NA	1	NA	1	NA	NA	NA	FALSE	NA	NA	NA	NA	NA	NA	NA	NA	NA	NA	NA	23.4368	NA	NA	NA	NA	NA	NA	NA	NA	NA	NA	NA	NA	NA	NA	NA	NA	NA	NA	NA	NA	NA	NA
A0A1Q9ETK7	NA	1	NA	1	NA	NA	NA	FALSE	22.5545	NA	NA	NA	NA	NA	NA	NA	NA	NA	NA	NA	NA	NA	NA	NA	NA	NA	NA	NA	NA	NA	NA	NA	NA	NA	NA	NA	NA	NA	NA	NA	NA	NA
A0A1Q9ETK9	NA	1	NA	1	NA	NA	NA	FALSE	NA	NA	NA	NA	NA	NA	NA	NA	22.4267	NA	NA	NA	NA	NA	NA	NA	NA	NA	NA	NA	NA	NA	NA	NA	NA	NA	NA	NA	NA	NA	NA	NA	NA	NA
A0A1Q9ETZ4	NA	1	NA	1	NA	NA	NA	FALSE	NA	NA	NA	NA	NA	NA	NA	NA	NA	NA	NA	NA	NA	NA	NA	NA	NA	NA	NA	NA	NA	NA	22.4318	NA	NA	NA	NA	NA	NA	NA	NA	NA	NA	NA
A0A1Q9EUY0	NA	1	NA	1	NA	NA	NA	FALSE	NA	NA	NA	NA	NA	NA	NA	NA	NA	NA	NA	NA	NA	NA	NA	NA	NA	NA	NA	NA	NA	NA	23.3766	NA	NA	NA	NA	NA	NA	NA	NA	NA	NA	NA
A0A1Q9EVA6	-0.55595	1	0.280857	1	1	0.585305	0.249775	FALSE	NA	NA	NA	NA	NA	NA	NA	NA	NA	24.0829	NA	25.5779	NA	NA	NA	NA	NA	NA	NA	NA	23.9278	23.6706	23.6779	NA	NA	NA	NA	24.1038	NA	NA	NA	NA	NA	NA
A0A1Q9EVE0	0.0333672	1	0.503772	1	0.780943	0.987704	0.457197	FALSE	23.1994	23.3401	23.4814	22.4532	23.4214	22.8383	23.5008	23.7211	23.6132	23.249	22.43	24.1258	22.6382	NA	23.304	23.4348	NA	23.0004	23.1234	22.9709	22.9146	NA	NA	23.5918	23.5213	NA	23.3138	23.3384	23.5374	23.3774	24.3322	23.6362	23.8741	NA
A0A1Q9EVL5	NA	1	NA	1	NA	NA	NA	FALSE	NA	NA	NA	NA	NA	NA	NA	NA	NA	NA	NA	NA	NA	NA	NA	NA	NA	NA	NA	NA	NA	NA	23.0393	NA	NA	NA	NA	NA	NA	NA	NA	NA	NA	NA
A0A1Q9EVT7	0.000633333	1	0.546511	1	0.765301	0.886589	0.497002	FALSE	23.9491	24.1508	24.0065	24.2721	24.3365	23.7554	24.2013	24.1951	24.032	24.4101	24.3545	NA	24.4532	NA	24.3638	24.7141	24.4458	24.2658	24.3357	24.2119	24.3788	24.0125	24.0387	NA	24.0737	24.25	24.2376	NA	24.133	23.775	23.8375	23.986	23.6647	NA
A0A1Q9EVX5	NA	1	NA	1	NA	NA	NA	FALSE	NA	23.5897	NA	NA	NA	NA	NA	NA	NA	NA	NA	NA	NA	NA	NA	NA	NA	NA	NA	NA	NA	NA	NA	NA	NA	NA	NA	NA	NA	NA	NA	NA	NA	NA
A0A1Q9EW14	0.18225	1	0.424977	1	1	0.660304	0.304966	FALSE	NA	NA	NA	NA	NA	22.6547	NA	NA	NA	NA	NA	NA	NA	NA	NA	NA	NA	NA	NA	NA	22.7331	NA	22.679	NA	NA	22.3929	NA	NA	NA	NA	NA	NA	NA	NA
A0A1Q9EWD4	NA	1	NA	1	NA	NA	NA	FALSE	NA	22.9111	NA	NA	NA	NA	NA	NA	NA	NA	NA	NA	NA	NA	NA	NA	NA	NA	NA	NA	NA	NA	NA	NA	NA	NA	NA	NA	NA	NA	NA	NA	NA	NA
A0A1Q9EWM2	0.0481173	1	0.482268	1	0.821583	0.949984	0.437442	FALSE	26.0292	25.9216	25.9818	26.0799	25.5963	26.0026	25.9802	25.8594	25.622	25.3111	26.3099	24.3026	25.5234	25.7474	25.9985	25.9647	25.0485	26.0304	25.8435	25.7246	25.8654	25.7637	25.8472	25.5786	24.8398	26.0703	25.8375	25.4062	25.8231	25.3218	24.9678	24.9984	25.4174	NA
A0A1Q9EWN3	NA	1	NA	1	NA	NA	NA	FALSE	NA	NA	NA	NA	NA	NA	NA	NA	NA	NA	22.9066	NA	NA	NA	NA	NA	NA	NA	NA	NA	23.1418	NA	23.4067	NA	NA	NA	NA	NA	NA	NA	NA	NA	NA	NA
A0A1Q9EWR4	NA	1	NA	1	NA	NA	NA	FALSE	NA	NA	NA	NA	NA	NA	NA	NA	NA	NA	NA	NA	NA	NA	NA	NA	NA	NA	NA	NA	NA	NA	NA	NA	NA	NA	NA	NA	22.88	NA	NA	NA	NA	NA
A0A1Q9EWW7	NA	1	NA	1	NA	NA	NA	FALSE	NA	NA	NA	NA	NA	NA	NA	NA	NA	NA	NA	NA	26.8949	NA	NA	NA	NA	NA	NA	NA	NA	NA	NA	NA	NA	NA	NA	NA	NA	NA	NA	NA	NA	NA
A0A1Q9EX89	NA	1	NA	1	NA	NA	NA	FALSE	NA	20.9728	NA	NA	NA	NA	NA	NA	NA	NA	NA	NA	NA	NA	NA	NA	NA	NA	NA	NA	NA	NA	NA	NA	NA	NA	NA	NA	NA	NA	NA	NA	NA	NA
A0A1Q9EXD2	0.0605786	1	0.447531	1	0.794146	0.910184	0.408238	FALSE	23.863	24.0794	NA	24.1062	24.0047	23.1263	23.3294	24.1101	23.6308	23.7534	23.8003	24.083	24.2241	24.0606	23.8556	24.3776	24.0373	23.9741	24.1066	23.86	24.6758	23.949	24.3154	NA	24.2364	24.0508	NA	23.7848	23.438	NA	23.818	23.172	NA	NA
A0A1Q9EXE1	NA	1	NA	1	NA	NA	NA	FALSE	NA	NA	NA	NA	NA	NA	NA	NA	NA	NA	NA	NA	NA	NA	NA	NA	NA	NA	NA	NA	NA	NA	NA	NA	24.0193	NA	NA	NA	NA	NA	NA	NA	NA	NA
A0A1Q9EXF5	NA	1	NA	1	NA	NA	NA	FALSE	NA	NA	NA	NA	NA	23.6359	NA	NA	NA	NA	NA	NA	NA	NA	NA	NA	NA	NA	NA	NA	NA	NA	NA	NA	NA	NA	NA	NA	NA	NA	NA	NA	NA	NA
A0A1Q9EXI2	NA	1	NA	1	NA	NA	NA	FALSE	21.7496	NA	NA	NA	NA	NA	NA	NA	NA	NA	NA	NA	NA	NA	NA	NA	NA	NA	NA	NA	NA	NA	NA	NA	NA	NA	NA	NA	NA	NA	NA	NA	NA	NA
A0A1Q9EXP7	NA	1	NA	1	NA	NA	NA	FALSE	NA	NA	NA	NA	NA	NA	NA	NA	NA	NA	22.5363	NA	NA	NA	NA	NA	NA	NA	NA	NA	NA	NA	NA	NA	NA	NA	NA	NA	NA	NA	NA	NA	NA	NA
A0A1Q9EY79	-0.08198	1	0.355153	1	0.766055	0.504827	0.264931	FALSE	NA	23.9004	23.4194	23.7351	23.6788	23.566	23.8369	23.7579	23.6616	NA	23.3335	NA	23.5374	NA	NA	NA	NA	23.4721	23.7478	23.2611	23.5068	NA	23.3859	NA	NA	23.5443	NA	23.858	23.4968	23.7408	NA	23.5581	23.5265	NA
A0A1Q9EYC9	NA	1	NA	1	NA	NA	NA	FALSE	NA	NA	NA	NA	NA	NA	NA	NA	NA	NA	NA	21.4456	NA	NA	NA	NA	NA	NA	NA	NA	NA	NA	NA	NA	NA	NA	NA	NA	NA	NA	NA	NA	NA	NA
A0A1Q9EYI4	-0.07135	1	0.509022	1	1	NA	NA	FALSE	NA	NA	NA	NA	NA	22.1898	NA	22.1737	22.1104	NA	NA	NA	NA	NA	NA	NA	NA	NA	NA	NA	NA	NA	NA	NA	NA	NA	NA	NA	NA	NA	NA	NA	NA	NA
A0A1Q9EYS5	NA	1	NA	1	NA	NA	NA	FALSE	NA	NA	NA	NA	NA	NA	NA	NA	NA	NA	NA	NA	NA	NA	NA	NA	NA	NA	NA	NA	NA	NA	21.8968	NA	NA	NA	NA	NA	NA	NA	NA	NA	NA	NA
A0A1Q9EYW7	0.0322	1	0.52142	1	0.843068	1	0.470751	FALSE	22.5022	NA	NA	NA	22.6705	23.186	23.8914	23.0266	22.7845	22.8076	23.3825	NA	23.0251	NA	22.4145	NA	NA	22.873	23.6351	NA	22.0474	22.2914	22.338	NA	NA	NA	NA	NA	NA	NA	NA	NA	NA	NA
A0A1Q9EYZ7	NA	1	NA	1	NA	NA	NA	FALSE	NA	NA	NA	NA	NA	NA	NA	NA	NA	NA	NA	NA	NA	NA	NA	NA	NA	NA	NA	NA	20.4849	NA	NA	NA	NA	NA	NA	NA	NA	NA	NA	NA	NA	NA
A0A1Q9EZ47	-0.0636481	1	0.50165	1	0.936157	0.872032	0.453025	FALSE	25.0992	24.6452	22.7347	25.1402	24.976	24.6223	25.2452	24.5883	24.7019	23.7713	24.6059	NA	23.7144	23.6066	23.7716	23.8666	NA	24.8944	25.161	23.5991	24.2392	23.3964	23.7674	NA	NA	23.8968	23.3969	NA	23.5582	NA	NA	NA	22.7174	NA
A0A1Q9EZK4	NA	1	NA	1	NA	NA	NA	FALSE	NA	NA	NA	NA	NA	NA	NA	NA	NA	NA	21.9892	NA	NA	NA	NA	NA	NA	NA	NA	NA	NA	NA	NA	NA	NA	NA	NA	NA	NA	NA	NA	NA	NA	NA
A0A1Q9EZR4	NA	1	NA	1	NA	NA	NA	FALSE	NA	NA	NA	NA	NA	NA	NA	NA	NA	NA	NA	NA	22.2368	NA	NA	NA	NA	NA	NA	NA	NA	NA	NA	NA	NA	NA	NA	NA	NA	NA	NA	NA	NA	NA
A0A1Q9EZT9	NA	1	NA	1	NA	NA	NA	FALSE	NA	NA	NA	NA	NA	NA	21.2621	NA	NA	NA	NA	NA	NA	NA	NA	NA	NA	NA	NA	NA	NA	NA	NA	NA	NA	NA	NA	NA	NA	NA	NA	NA	NA	NA
A0A1Q9EZY9	NA	1	NA	1	NA	NA	NA	FALSE	NA	NA	NA	NA	NA	NA	NA	NA	NA	NA	NA	NA	NA	NA	NA	NA	NA	NA	NA	NA	NA	NA	28.0692	NA	NA	NA	NA	NA	NA	NA	NA	NA	NA	NA
A0A1Q9F075	0.115506	1	0.412879	1	0.910464	0.834699	0.370979	FALSE	23.5284	NA	23.7026	24.2773	23.5	23.7429	23.4082	23.3306	23.0722	23.0755	24.0219	NA	23.0711	22.9937	23.5942	24.0438	NA	24.1936	23.7078	23.6769	24.5067	23.5439	24.289	22.9698	NA	23.5203	23.669	23.0991	24.2944	NA	22.674	22.8663	23.0012	NA
A0A1Q9F0B3	-0.0360062	1	0.482268	1	0.557158	0.783052	0.436155	FALSE	25.4425	25.9216	25.4406	25.3949	24.8881	25.3801	25.167	25.3107	24.6785	25.612	25.4813	25.44	25.0158	24.9439	25.4058	25.5073	24.9326	25.3135	24.9293	25.2628	25.5328	25.1151	25.4326	24.6832	NA	25.4911	25.448	24.9265	25.4237	24.5754	24.8172	24.9619	25.2281	NA
A0A1Q9F0E1	-0.104917	1	0.482268	1	1	0.828459	0.441662	FALSE	NA	NA	NA	23.5109	NA	22.4094	NA	22.8691	NA	NA	NA	NA	NA	NA	NA	NA	NA	NA	NA	22.2408	NA	NA	NA	22.8739	22.9566	NA	NA	NA	22.4216	22.86	NA	NA	NA	NA
A0A1Q9F0P6	-0.198609	1	0.34151	1	0.797475	0.604908	0.325906	FALSE	NA	NA	22.1292	NA	NA	23.2132	22.9267	24.1166	23.1046	23.7772	23.0877	24.0494	23.1842	NA	NA	NA	23.7097	22.6975	NA	NA	23.0008	22.5324	22.801	NA	23.5727	NA	22.18	22.9934	22.915	23.2025	23.0656	22.4579	23.6877	NA
A0A1Q9F0S8	NA	1	NA	1	NA	NA	NA	FALSE	NA	NA	NA	NA	NA	NA	NA	NA	NA	NA	NA	NA	NA	NA	NA	NA	NA	NA	NA	NA	NA	NA	23.5775	NA	NA	NA	NA	NA	NA	NA	NA	NA	NA	NA
A0A1Q9F133	0.079325	1	0.387927	1	0.77041	0.856872	0.340417	FALSE	25.2207	25.1165	25.4155	25.037	25.1073	25.6747	25.2356	25.0316	25.6389	25.1336	25.5087	24.805	25.7673	24.6057	25.1147	25.1409	25.1554	25.5001	25.2211	25.5723	25.0159	25.1756	25.5991	24.4615	24.8191	25.2208	25.2911	25.0287	24.8626	25.0993	24.9084	25.7147	24.93	NA
A0A1Q9F1D7	NA	1	NA	1	NA	NA	NA	FALSE	NA	NA	NA	NA	NA	NA	NA	NA	NA	NA	NA	NA	NA	NA	NA	NA	NA	NA	NA	NA	NA	NA	24.5226	NA	NA	NA	NA	NA	NA	NA	NA	NA	NA	NA
A0A1Q9F1G7	NA	1	NA	1	NA	NA	NA	FALSE	NA	NA	22.5288	NA	NA	NA	NA	NA	NA	NA	NA	NA	NA	NA	NA	NA	NA	NA	NA	NA	NA	NA	NA	NA	NA	NA	NA	NA	NA	NA	NA	NA	NA	NA
A0A1Q9F1P0	0.213003	1	0.321118	1	0.794146	0.706745	0.310562	FALSE	24.2262	NA	24.3874	NA	NA	24.018	24.7505	NA	25.2645	NA	NA	NA	25.0712	NA	NA	NA	NA	NA	24.3988	24.2458	NA	NA	24.0188	23.9633	NA	NA	NA	24.3474	24.4681	24.8859	25.1608	25.2037	24.8239	NA
A0A1Q9F1Q8	NA	1	NA	1	NA	NA	NA	FALSE	NA	NA	NA	NA	NA	NA	NA	NA	NA	NA	NA	NA	NA	NA	NA	NA	NA	NA	NA	NA	NA	NA	24.6572	NA	NA	NA	NA	NA	NA	NA	NA	NA	NA	NA
A0A1Q9F1S1	NA	1	NA	1	NA	NA	NA	FALSE	NA	NA	NA	NA	NA	NA	NA	NA	NA	NA	NA	NA	NA	NA	NA	NA	NA	NA	NA	NA	NA	NA	23.9884	NA	NA	NA	NA	NA	NA	NA	NA	NA	NA	NA
A0A1Q9F1Y8	-0.0726333	1	0.49834	1	1	0.848726	0.412406	FALSE	NA	NA	NA	NA	NA	NA	NA	NA	21.8747	NA	NA	NA	NA	NA	NA	NA	NA	22.2067	NA	22.1823	22.0803	NA	22.4106	NA	NA	NA	NA	NA	NA	NA	NA	NA	NA	NA
A0A1Q9F203	NA	1	NA	1	NA	NA	NA	FALSE	NA	NA	NA	NA	NA	NA	NA	NA	NA	NA	NA	NA	NA	NA	NA	NA	NA	NA	NA	NA	NA	NA	22.6395	NA	NA	NA	NA	NA	NA	NA	NA	NA	NA	NA
A0A1Q9F220	NA	1	NA	1	NA	NA	NA	FALSE	NA	NA	NA	NA	NA	NA	NA	NA	22.25	NA	NA	NA	NA	NA	NA	NA	NA	NA	21.8166	NA	NA	NA	NA	NA	NA	NA	NA	NA	NA	NA	NA	NA	NA	NA
A0A1Q9F2G2	NA	1	NA	1	NA	NA	NA	FALSE	NA	NA	NA	NA	NA	NA	NA	NA	NA	NA	NA	NA	NA	NA	NA	NA	NA	NA	NA	NA	21.4956	NA	NA	NA	NA	NA	NA	NA	NA	NA	NA	NA	NA	NA
A0A1Q9F2M1	0.0025	1	0.546511	1	1	NA	NA	FALSE	NA	NA	NA	NA	NA	NA	NA	NA	22.8471	NA	NA	22.9767	NA	NA	NA	NA	NA	NA	NA	NA	NA	NA	NA	NA	NA	NA	NA	NA	23.1113	NA	NA	NA	NA	NA
A0A1Q9F2N1	NA	1	NA	1	NA	NA	NA	FALSE	NA	NA	NA	NA	NA	NA	NA	NA	NA	NA	21.9275	NA	NA	NA	NA	NA	NA	NA	NA	NA	NA	NA	NA	NA	NA	NA	NA	NA	NA	NA	NA	NA	NA	NA
A0A1Q9F2U0	NA	1	NA	1	NA	NA	NA	FALSE	NA	NA	NA	NA	NA	NA	NA	NA	NA	NA	NA	NA	NA	NA	NA	NA	NA	NA	21.7567	NA	NA	NA	NA	NA	NA	NA	NA	NA	NA	NA	NA	NA	NA	NA
A0A1Q9F2U4	0.20115	1	0.355153	1	0.949996	0.734102	0.331144	FALSE	22.9251	NA	NA	22.9688	NA	23.0868	NA	23.2781	23.5822	NA	NA	NA	NA	NA	NA	NA	NA	22.7724	23.0128	22.2875	NA	22.5822	22.6017	NA	NA	NA	NA	NA	NA	NA	NA	NA	NA	NA
A0A1Q9F309	-0.0554918	1	0.469365	1	0.766055	0.799419	0.422763	FALSE	24.6849	24.6544	24.7664	24.7083	24.3427	24.6611	24.7972	24.3402	24.344	24.3024	24.7566	NA	23.8554	24.4323	24.453	24.4162	23.3077	24.6884	24.7865	24.912	24.6197	24.4842	24.9349	23.8275	24.1622	24.917	24.3131	23.6961	23.8798	23.6721	23.9331	24.229	23.8528	NA
A0A1Q9F310	0.149267	1	0.363157	1	0.991319	0.751996	0.155041	FALSE	22.9305	NA	NA	NA	NA	22.7789	NA	NA	22.7909	NA	23.3295	NA	NA	22.7889	NA	NA	NA	NA	NA	NA	23.2292	22.8275	22.8901	NA	23.0076	NA	NA	NA	22.7947	NA	22.6091	NA	NA	NA
A0A1Q9F3D9	NA	1	NA	1	NA	NA	NA	FALSE	NA	NA	NA	NA	NA	NA	NA	NA	22.659	NA	NA	NA	NA	NA	NA	NA	NA	NA	NA	NA	NA	NA	NA	NA	NA	NA	NA	NA	NA	NA	NA	NA	NA	NA
A0A1Q9F3G2	-0.135277	1	0.389277	1	0.794146	0.661157	0.353457	FALSE	23.2689	24.2775	23.1498	24.2723	24.4328	23.7679	23.6164	24.1257	24.5726	24.1232	NA	24.7861	24.0225	23.4897	23.7197	24.1673	NA	NA	23.6366	23.8475	24.5841	24.2652	24.1507	24.1665	24.3489	NA	23.4701	25.3459	24.8212	NA	24.7251	23.3097	23.6951	NA
A0A1Q9F3Q1	0.0727584	1	0.455092	1	0.833166	0.910184	0.408603	FALSE	NA	23.3511	22.9187	23.8508	24.0223	23.5213	23.0441	NA	22.8588	23.2326	23.9055	23.1348	24.0332	NA	23.0441	23.7638	NA	23.412	23.4094	23.4259	24.4264	23.1949	24.1349	NA	23.42	23.2233	22.6753	23.0676	23.1626	NA	23.2809	NA	NA	NA
A0A1Q9F3U5	0.0892769	1	0.42813	1	0.846623	0.877073	0.387522	FALSE	23.8086	23.7121	23.764	24.1643	23.981	23.9145	23.7573	23.121	23.5692	NA	23.7442	NA	NA	NA	23.7995	24.1968	NA	24.5524	24.2039	23.8615	24.4786	23.4089	23.9073	NA	NA	23.5352	23.5133	23.2214	23.7301	NA	NA	23.1329	23.1466	NA
A0A1Q9F4N5	NA	1	NA	1	NA	NA	NA	FALSE	NA	NA	NA	NA	NA	NA	NA	NA	NA	NA	NA	NA	NA	NA	NA	NA	NA	NA	NA	NA	NA	NA	22.6857	NA	NA	NA	NA	NA	NA	NA	NA	NA	NA	NA
A0A1Q9F4S1	-0.210025	1	0.385916	1	1	0.713556	0.363253	FALSE	NA	NA	NA	NA	NA	NA	22.1287	NA	22.3361	22.3796	22.3468	NA	23.0288	NA	NA	NA	NA	22.1659	NA	23.2518	NA	22.8832	NA	NA	NA	NA	NA	NA	NA	NA	NA	NA	NA	NA
A0A1Q9F589	-0.0876513	1	0.419057	1	0.77041	0.670922	0.373911	FALSE	24.1116	24.8954	23.3608	23.9158	24.5995	24.1879	23.9044	24.7483	24.2015	25.0203	24.1597	24.6249	24.43	24.0391	24.2249	23.7895	24.2994	23.9042	23.7038	23.9593	24.2883	24.3053	24.3901	NA	NA	24.0005	NA	24.3143	24.6648	NA	24.6425	NA	23.9787	NA
A0A1Q9F5N2	NA	1	NA	1	NA	NA	NA	FALSE	NA	NA	NA	NA	NA	NA	NA	NA	NA	NA	22.274	NA	22.6429	NA	NA	NA	NA	NA	NA	NA	NA	NA	NA	NA	NA	NA	NA	NA	NA	NA	NA	NA	NA	NA
A0A1Q9F5T5	NA	1	NA	1	NA	NA	NA	FALSE	NA	NA	NA	NA	NA	NA	NA	NA	NA	NA	NA	NA	NA	NA	NA	NA	NA	NA	NA	NA	NA	NA	22.2185	NA	NA	NA	NA	NA	NA	NA	NA	NA	NA	NA
A0A1Q9F5U3	-0.0485676	1	0.47666	1	0.77041	0.807788	0.432209	FALSE	25.9392	26.144	25.8736	25.7017	25.9473	25.7026	25.9936	26.1763	26.336	25.9404	25.4499	24.5219	25.1057	25.8549	25.7796	25.8754	25.1829	25.6239	25.7427	25.3168	25.7608	25.729	25.3161	26.0095	25.2678	25.1215	25.583	26.3404	26.0056	26.2281	25.9356	26.0152	26.0254	NA
A0A1Q9F5W2	0.22015	1	0.445074	1	1	NA	NA	FALSE	NA	NA	NA	NA	NA	NA	NA	NA	NA	NA	NA	NA	NA	NA	NA	NA	NA	22.6833	NA	23.3416	NA	NA	23.2326	NA	NA	NA	NA	NA	NA	NA	NA	NA	NA	NA
A0A1Q9F619	NA	1	NA	1	NA	NA	NA	FALSE	NA	NA	NA	NA	NA	NA	NA	NA	NA	NA	NA	NA	NA	NA	NA	NA	NA	NA	NA	NA	NA	NA	22.9901	NA	NA	NA	NA	NA	NA	NA	NA	NA	NA	NA
A0A1Q9F673	-0.0446	1	0.52142	1	1	0.949817	0.47997	FALSE	24.058	24.3153	NA	NA	NA	23.072	23.1632	NA	NA	NA	NA	NA	NA	NA	NA	NA	NA	23.289	NA	NA	23.3213	NA	NA	NA	NA	NA	NA	NA	NA	NA	NA	NA	NA	NA
A0A1Q9F690	NA	1	NA	1	NA	NA	NA	FALSE	NA	NA	NA	NA	NA	NA	NA	NA	NA	NA	NA	NA	NA	NA	NA	NA	NA	NA	NA	NA	NA	NA	22.1076	NA	NA	NA	NA	NA	NA	NA	NA	NA	NA	NA
A0A1Q9F6G7	-0.0901437	1	0.406052	1	0.605855	0.674088	0.362917	FALSE	23.3309	24.3009	23.6035	23.5315	NA	24.1067	24.0117	23.8555	23.4073	24.3277	24.0069	23.7605	24.2096	23.2577	23.0906	23.767	23.7387	23.9585	23.9661	24.128	23.7615	23.4811	23.8279	23.1758	23.543	23.4701	23.1938	23.1389	23.104	22.8344	23.2154	23.7513	23.3924	NA
A0A1Q9F6P6	NA	1	NA	1	NA	NA	NA	FALSE	22.068	NA	NA	NA	NA	NA	NA	NA	NA	NA	22.0864	NA	NA	NA	NA	NA	NA	NA	NA	NA	21.8173	NA	NA	NA	22.3112	NA	NA	NA	NA	NA	NA	NA	NA	NA
A0A1Q9F6P7	NA	1	NA	1	NA	NA	NA	FALSE	NA	NA	NA	NA	NA	NA	NA	NA	NA	NA	NA	22.4751	NA	NA	NA	NA	NA	NA	NA	NA	NA	NA	NA	NA	NA	NA	NA	NA	NA	NA	NA	NA	NA	NA
A0A1Q9F796	-0.142875	1	0.468669	1	1	0.861988	0.438623	FALSE	NA	NA	NA	NA	NA	NA	NA	NA	NA	NA	NA	NA	NA	NA	NA	NA	NA	NA	NA	NA	NA	NA	NA	23.6684	24.5154	NA	NA	23.3461	22.7173	23.8854	23.3952	24.378	24.0785	NA
A0A1Q9F7K8	-0.00513571	1	0.543909	1	0.828733	0.937539	0.494196	FALSE	22.8392	23.0758	NA	22.951	NA	22.6651	23.1669	NA	23.2765	NA	NA	NA	NA	22.8333	NA	NA	NA	NA	23.2277	22.2459	22.526	NA	22.6559	23.2277	NA	NA	NA	23.8358	23.2302	NA	NA	23.1178	NA	NA
G9I8Q9	NA	1	NA	1	NA	NA	NA	FALSE	NA	NA	26.1461	NA	NA	NA	NA	NA	NA	NA	NA	NA	NA	NA	NA	NA	NA	NA	NA	NA	NA	NA	NA	NA	NA	NA	NA	NA	NA	NA	NA	NA	NA	NA
G9I8R0	NA	1	NA	1	NA	NA	NA	FALSE	NA	NA	NA	NA	NA	NA	NA	NA	NA	NA	NA	NA	NA	NA	NA	NA	NA	NA	NA	NA	NA	NA	NA	NA	23.4239	NA	NA	NA	NA	NA	24.1123	NA	NA	NA

## Sheet: 25v34 Balanced
	log-ratios C1 vs C2	FDR PolySTest C1 vs C2	FDR limma C1 vs C2	FDR Miss test C1 vs C2	FDR rank products C1 vs C2	FDR permutation test C1 vs C2	FDR t-test C1 vs C2	Selected	LC1	HNT1	LC3	HNT3	LC4	HNT4	LC5	HNT5	LC6	HNT7	LC7	LT2	LC8	LT4	HNC2	LT5	HNC3	LT6	HNC4	LT7	HNC5	LT8	HNC6	LTDum1
A0A1Q9CJK1	-1.10108	1.5e-16	9.36e-08	3.75e-17	3.82e-06	0.0135096	6.45e-06	TRUE	28.6235	29.8988	28.7266	29.7432	28.3907	29.7596	28.8145	29.9516	28.8486	29.7364	28.418	29.918	28.4599	29.8431	28.7478	29.8379	29.1295	30.0079	28.6897	29.8265	28.7609	30.1082	29.6841	NA
A0A1Q9CYF7	0.620376	2.44e-13	5.09e-06	6.09e-14	0.00200623	0.0135096	4.33e-06	TRUE	27.9925	27.2603	28.1982	27.6708	28.2357	27.7841	28.1209	27.6231	27.928	27.3729	28.1361	27.4357	28.2884	27.8295	28.1474	27.6421	28.427	27.5678	28.3504	27.6351	28.5184	27.8038	28.329	NA
A0A1Q9D779	0.818731	3.51e-12	9.49e-07	8.77e-13	5.92e-05	0.0135096	3.09e-06	TRUE	27.3249	26.2334	27.2804	26.5694	27.1621	26.5969	27.2877	26.5045	27.1065	26.5295	27.7221	26.7303	27.7332	26.4589	27.1286	26.4721	27.1561	26.5394	27.1988	26.5055	27.1145	25.8775	27.0834	NA
A0A1Q9D050	3.4897	1.43e-11	9.64e-09	9.17e-09	3.57e-12	0.0135096	1.06e-05	TRUE	27.1512	NA	26.5198	22.9269	26.3506	24.1093	26.7137	23.9786	26.4748	21.386	27.2451	24.1784	27.2969	22.6424	26.1488	23.113	25.6035	23.5147	26.9439	23.7159	26.3198	21.4159	26.2856	NA
A0A1Q9DLJ1	-1.33443	2.06e-11	9.36e-08	5.15e-12	2.71e-06	0.0135096	1.2e-05	TRUE	26.6871	28.1014	26.5665	28.1824	26.4904	28.1849	26.7627	28.5478	26.5012	28.1504	26.7525	28.1586	27.0005	28.2568	27.0602	28.2263	26.9945	28.141	26.5797	28.4413	27.2426	28.2207	28.1979	NA
A0A1Q9DYJ8	-1.06809	2.06e-11	9.36e-08	5.15e-12	5.03e-06	0.0135096	6.45e-06	TRUE	26.9524	28.0825	27.0207	28.0508	26.6988	28.0578	27.1478	28.2336	27.0796	28.0305	26.6933	28.2129	26.7908	28.0295	27.2829	28.0612	27.37	28.3822	26.906	28.316	27.1286	28.2495	27.9737	NA
A0A1Q9E9V0	-1.85924	2.06e-11	9.36e-08	5.15e-12	3.42e-07	0.0135096	3.15e-05	TRUE	26.2502	27.9774	26.1548	28.0549	24.875	28.0653	25.8495	28.4051	25.8593	28.1272	26.324	28.195	26.3254	28.0367	26.4446	28.0878	26.2809	27.9571	26.0469	28.1485	26.2208	27.8683	28.0649	NA
A0A1Q9DD82	-1.20088	1.51e-10	5.09e-06	3.78e-11	5.1e-05	0.0135096	0.000177845	TRUE	26.2108	27.6102	26.0941	27.9406	26.3325	27.7445	26.3304	27.9653	26.0442	27.6542	26.3212	28.0107	26.1504	27.8538	26.9349	27.6905	27.4236	27.7864	26.4458	27.9258	27.1643	27.6642	27.7876	NA
A0A1Q9E3J4	0.648439	1.71e-10	0.0227091	4.27e-11	0.265797	0.114106	0.0305027	TRUE	28.4453	27.2146	28.6876	27.7168	28.381	27.635	28.5125	27.4307	28.5456	27.4277	28.3773	27.4882	26.7356	27.818	28.1151	27.8341	26.5609	27.3544	28.4628	26.8417	28.1549	26.7844	27.7615	NA
A0A1Q9DR48	0.371781	1.71e-10	0.00308717	4.27e-11	0.107045	0.0341018	0.00127889	TRUE	28.0491	27.8168	28.3732	27.9355	28.4285	28.0746	28.3653	28.0154	28.0929	27.9896	28.793	27.9031	28.2492	28.0767	28.0612	28.0316	28.117	28.0253	28.3113	27.9773	28.514	27.4867	28.3786	NA
A0A1Q9CRD2	-1.00647	1.17e-09	8.21e-06	2.94e-10	0.000549255	0.0222309	3.23e-05	TRUE	29.1645	30.1411	29.0099	30.3787	28.7909	30.3997	29.2346	30.5894	28.7501	30.2396	29.3961	30.3015	29.1402	30.3525	29.1225	30.4618	29.1064	29.9204	28.9281	30.0588	29.5085	29.4832	30.3088	NA
A0A1Q9CHC6	0.530117	2.38e-09	0.00183503	5.96e-10	0.0457867	0.0222309	0.00207956	TRUE	27.3782	27.0261	27.8184	27.1795	27.472	27.2203	27.771	27.2032	27.3898	27.2307	27.9817	26.8351	27.5402	27.1622	27.4188	27.3645	26.7379	26.7842	27.6665	26.6757	27.9595	26.6473	27.5861	NA
A0A1Q9BSY4	-0.649584	7.72e-09	5.01e-05	1.93e-09	0.00186514	0.0135096	0.000242252	TRUE	26.6471	27.3122	26.5969	27.2953	26.5094	27.3482	26.1925	27.4046	26.2278	27.2582	26.5789	27.4209	26.4585	27.3772	26.9231	27.2391	27.0743	27.2652	26.5439	27.4056	27.0324	27.1672	27.2315	NA
A0A1Q9CDT0	0.820537	4.62e-08	5.01e-05	1.15e-08	0.0010233	0.0135096	0.000253274	TRUE	27.1085	26.2842	27.0652	26.722	26.7183	26.3882	26.6659	26.623	26.8153	26.7132	27.3266	26.1811	27.5137	26.0067	26.9914	26.2183	27.2718	25.9527	26.941	26.3748	27.2013	25.3359	27.2821	NA
A0A1Q9E3K5	0.692005	4.62e-08	7.4e-05	1.15e-08	0.00209135	0.0135096	0.000147374	TRUE	27.1904	25.8993	26.8825	26.6479	27.2395	26.8934	27.3211	26.5664	27.2526	26.5236	27.4855	26.7892	27.8151	26.5093	26.9685	26.4406	27.3214	26.5842	27.3859	26.9548	26.9434	26.211	27.0651	NA
A0A1Q9E704	0.647944	4.62e-08	3.9e-05	1.15e-08	0.00226226	0.0135096	3.23e-05	TRUE	27.3363	26.4487	27.2643	26.8236	26.9053	26.6565	27.2672	26.8382	26.915	26.6238	27.629	26.4295	27.5956	26.7415	27.1507	26.5799	26.8954	26.4049	27.0885	26.718	27.4153	26.0733	27.2268	NA
A0A1Q9DGC0	-2.34354	9.91e-08	4.95e-08	2.6e-08	3.42e-07	0.0135096	4.33e-06	TRUE	24.2008	26.7438	24.5212	27.3686	24.2815	27.7028	25.4311	27.6786	24.8936	27.5724	25.0333	27.3948	25.7302	27.5091	24.571	27.7882	25.3074	27.3616	25.1234	27.6909	24.7462	26.7348	26.9967	NA
A0A1Q9C5M9	0.48724	1.26e-07	0.00032294	3.15e-08	0.0348508	0.0222309	0.000182179	TRUE	27.0435	26.9873	27.8525	27.2002	27.3706	27.0358	27.5535	27.1522	27.2099	26.996	27.6348	26.7737	27.4812	27.075	27.2197	26.9146	27.4176	26.7891	27.3648	27.0592	27.7635	26.7784	27.6751	NA
G9I8S8	0.48042	1.35e-07	0.167943	3.37e-08	0.96905	0.394259	0.17203	TRUE	29.9901	29.0171	30.3596	29.0166	30.1944	28.7934	30.0462	28.0976	30.543	28.5059	28.6332	29.0493	29.3114	28.3957	28.4417	28.808	27.9427	29.0637	30.1402	28.6596	28.0421	29.4256	27.7559	NA
A0A1Q9C9B4	-2.20188	1.87e-07	9.36e-08	4.9e-08	4.24e-06	0.0135096	2.75e-05	TRUE	25.1082	26.9166	24.1734	26.6103	24.1188	27.1457	24.7978	27.0636	25.1493	26.9897	24.9632	27.2622	25.6085	27.0305	23.4055	27.0732	24.9477	27.4261	24.9318	27.296	24.7936	27.3739	26.8754	NA
A0A1Q9DWU8	0.555602	2.15e-07	2.64e-05	5.37e-08	0.00533143	0.0135096	8.62e-06	TRUE	26.4482	25.4831	26.0835	25.638	26.092	25.672	25.9226	25.3539	25.813	25.417	26.1924	25.8118	26.2969	25.6234	26.2482	25.4795	26.4219	25.7315	26.0034	25.5388	26.2674	25.8551	26.0822	NA
A0A1Q9CQB8	-1.26067	3.14e-07	9.36e-08	1.57e-07	1.73e-05	0.0135096	1.08e-05	TRUE	25.3218	26.5548	24.6922	26.6558	25.1818	26.5843	25.1049	26.7633	25.2289	26.5472	25.2458	26.7106	25.355	26.4818	25.2585	26.3603	25.5847	26.5136	25.1763	26.7643	25.5055	26.8195	26.5862	NA
A0A1Q9D9C7	0.765196	3.75e-07	9.36e-08	2.76e-07	0.000114162	0.0135096	9.37e-08	TRUE	25.4672	24.5637	25.1602	24.4406	25.2958	24.5774	25.2087	24.5487	24.8803	24.2138	25.4689	24.543	25.152	24.4883	25.1203	24.4107	24.9878	24.2758	25.3634	24.4693	25.2304	24.2388	25.0511	NA
A0A1Q9DIS8	0.677436	5.04e-07	5.18e-05	1.26e-07	0.00193968	0.0135096	6.6e-05	TRUE	25.4516	24.5111	25.2932	24.4489	25.3441	24.8215	25.3191	24.6746	25.0814	24.439	25.8572	25.0338	25.6868	24.9747	25.2689	24.7841	26.1127	25.0273	25.3814	24.9817	25.2709	24.8918	25.4312	NA
A0A1Q9C0C1	-1.23498	6.29e-07	3.13e-06	1.57e-07	0.00029095	0.0135096	0.00011996	TRUE	25.0948	26.521	25.0312	26.5785	24.9279	26.6168	24.965	26.9199	24.6905	26.4774	25.0615	26.574	25.3269	26.4384	25.6136	26.4891	25.6592	26.4625	25.2289	26.8708	25.8408	26.5425	26.8209	NA
U6EFV0	0.988736	6.29e-07	2.08e-05	1.57e-07	0.000812714	0.0135096	9.73e-05	TRUE	26.5309	25.6359	27.0299	26.2334	26.3655	25.7859	26.2352	26.2239	25.9262	26.239	26.9959	25.3847	26.982	25.7057	26.9283	25.602	26.6834	25.1516	26.6075	25.0641	26.9863	25.4974	26.8013	NA
A0A1Q9CDH4	-0.80433	7.12e-07	0.000199175	1.78e-07	0.00705802	0.0135096	0.000421326	TRUE	26.7897	28.0986	25.9609	27.2084	26.6528	27.1834	26.4209	27.6952	26.4841	27.626	26.7251	27.3479	26.798	27.3809	26.8498	27.6462	26.178	27.0711	26.3509	26.8077	26.5756	27.4838	27.525	NA
A0A1Q9DKL5	0.452849	7.55e-07	0.00211265	1.89e-07	0.0800395	0.0508004	0.00186013	TRUE	28.5371	28.0655	28.7813	28.0254	28.0339	27.752	28.3213	28.242	28.5719	28.2449	28.2856	28.0775	28.3082	27.7663	28.5414	27.7021	28.082	27.6089	28.0586	27.9534	28.2506	27.4555	28.4552	NA
A0A1Q9DYD9	0.309983	7.55e-07	0.0325225	1.89e-07	0.300387	0.114106	0.0247492	TRUE	27.7662	27.644	28.5255	28.2682	27.8845	27.8854	28.1549	28.0536	27.9598	28.039	28.2563	27.3095	28.1686	27.8677	27.868	27.9934	28.3705	27.6594	28.249	27.7204	28.5004	28.0085	28.3242	NA
A0A1Q9CKU8	0.352628	1.41e-06	0.0180425	3.53e-07	0.160309	0.109765	0.0167865	TRUE	27.4388	27.2394	27.3018	27.3754	27.5024	27.498	27.6082	27.3886	27.0531	27.0544	27.5384	27.3382	27.529	27.5905	27.5392	27.3482	27.7038	26.8393	27.7039	26.7839	27.8422	26.7371	27.8631	NA
A0A1Q9C3R8	-1.28878	2.24e-06	1.12e-06	3.62e-06	7.4e-07	0.0135096	8.27e-06	TRUE	24.8243	25.9662	23.8012	25.3926	24.2102	25.3682	23.7703	25.2301	23.5368	25.1376	24.6139	26.4346	24.5227	25.9768	24.4003	25.4357	24.4164	25.4818	24.2531	25.4184	24.2984	25.6637	24.9842	NA
A0A1Q9F2F5	0.661197	2.28e-06	1.14e-06	6.22e-07	0.0010233	0.0135096	2.83e-06	TRUE	24.9797	24.3195	24.9271	24.3205	24.7845	24.6086	24.7069	24.5956	24.9964	24.3443	25.0641	24.3198	25.0841	24.3058	25.0424	24.5152	25.1772	24.1359	25.1753	24.0065	25.0696	24.1851	24.9163	NA
A0A1Q9E996	0.877244	2.49e-06	1.51e-06	6.22e-07	0.00193399	0.0135096	7.42e-06	TRUE	25.099	NA	25.018	NA	24.9542	24.3787	24.6987	24.0725	24.9912	23.8142	24.9088	24.3949	25.5401	24.0503	25.3722	24.2087	25.2816	24.2423	25.2844	24.2954	25.178	24.6417	24.999	NA
A0A1Q9CBC6	-0.857548	4.57e-06	1.14e-06	0.247293	0.000121007	0.0135096	7.42e-06	TRUE	29.4126	30.094	29.2973	30.1276	29.0674	30.253	29.6022	30.3449	29.4285	30.2764	29.3691	30.4587	29.5633	30.2708	29.493	30.3251	29.0742	30.4737	29.0736	30.5222	29.55	29.9719	30.18	NA
A0A1Q9EC13	-1.29759	4.57e-06	1.14e-06	1.45e-05	5.78e-05	0.0135096	1.59e-05	TRUE	24.2631	25.7844	24.6282	26.4234	25.2474	26.2194	24.5532	26.4821	24.4489	25.9358	24.6333	25.9072	24.6747	26.3135	24.4753	25.9325	24.1126	25.8108	25.0124	25.5768	24.9187	26.1329	26.0271	NA
A0A1Q9F016	0.532373	5.85e-06	0.00210539	1.46e-06	0.0733414	0.0341018	0.00240502	TRUE	26.6757	25.7451	26.7321	26.2553	26.8887	26.1445	26.6415	26.1348	26.6335	26.4156	26.9672	25.7759	26.8083	26.3634	26.0379	26.5282	25.9298	25.9911	26.7362	25.8953	26.8953	25.7499	26.5322	NA
A0A1Q9D9X1	0.455004	1.01e-05	0.00365228	2.53e-06	0.0761825	0.0402808	0.00313678	TRUE	26.1529	25.7211	25.8452	25.8093	26.1311	25.4181	25.9638	25.7619	26.0212	25.9021	26.152	25.5361	25.8998	25.6182	26.1647	25.6455	25.2291	25.3845	26.0286	25.2131	26.3721	25.0627	26.1242	NA
A0A1Q9F0D7	-1.47362	1.11e-05	2.78e-06	0.000258225	0.00204843	0.0222309	3.23e-05	TRUE	NA	24.2005	22.5436	24.2245	NA	23.8468	22.8268	24.2424	23.7244	24.4844	NA	25.2324	NA	24.2258	23.037	24.5312	NA	25.1246	23.2059	24.8405	22.9063	24.4929	22.9063	NA
A0A1Q9C6C4	1.27093	2.52e-05	6.31e-06	0.000344319	0.000463535	0.0135096	2.95e-05	TRUE	24.3328	NA	24.3937	23.3404	23.5566	23.5616	24.5372	23.4354	24.3683	23.0838	25.3987	23.1707	25.1348	23.1289	24.2958	23.3418	23.6828	22.8546	24.8523	22.8273	24.4305	NA	24.5937	NA
A0A1Q9DJH5	0.446313	4.95e-05	0.00993412	1.24e-05	0.131491	0.0402808	0.00992383	TRUE	27.0039	26.2303	27.2706	26.996	26.5497	26.7519	26.5952	26.7936	26.3537	26.5866	27.0146	26.6139	27.0148	26.7728	26.861	26.5192	27.2589	26.1416	27.1702	26.3679	27.4053	26.28	27.462	NA
A0A1Q9DV13	0.718768	7.72e-05	0.000717094	1.93e-05	0.016795	0.0135096	0.00138191	TRUE	25.5283	24.9622	26.1203	25.1391	25.9945	25.4265	26.2717	24.8904	26.3598	25.1155	25.6318	24.3634	24.8608	24.9502	25.3313	25.1858	25.6768	25.447	26.2159	25.1671	25.7332	24.9092	25.5078	NA
A0A1Q9E889	0.819751	8.71e-05	2.18e-05	0.000133498	0.000641908	0.0135096	9.91e-05	TRUE	25.3061	23.9515	24.751	24.4133	25.2818	25.0867	25.0834	24.1813	25.0085	24.5032	25.628	24.4472	25.4024	24.9626	25.2987	24.7757	25.1254	24.1972	25.5613	24.4707	25.5485	24.1354	25.4326	NA
A0A1Q9CRG1	0.346098	8.96e-05	0.0485035	2.24e-05	0.272572	0.179035	0.0469385	TRUE	27.1422	26.5538	26.9444	26.4921	27.1517	26.57	26.7677	26.3333	26.6683	26.4394	27.0735	26.8147	25.9721	26.6154	26.9167	26.6521	26.4569	26.7655	26.9736	26.4578	27.1844	25.6236	26.7028	NA
A0A1Q9E7J3	0.820675	9.74e-05	2.44e-05	0.000514065	0.0141363	0.0135096	3.23e-05	TRUE	24.1929	NA	23.4188	23.1114	23.6046	22.979	23.4022	22.937	23.3935	22.6549	23.824	23.2371	23.812	22.8809	23.9195	22.9505	NA	22.7161	24.2779	NA	23.9178	23.2747	23.9484	NA
A0A1Q9CID8	-0.873027	0.000110479	7.6e-05	2.76e-05	0.000549255	0.0135096	0.000207482	TRUE	25.3816	26.4203	25.6676	25.9404	24.9702	26.1854	25.3707	26.1757	25.561	25.981	25.0272	26.7848	24.4431	26.0059	25.9089	26.1388	25.3432	26.4097	25.429	26.5067	24.9407	25.6493	25.8783	NA
A0A1Q9F2P2	-0.596509	0.000110479	0.00284053	2.76e-05	0.067099	0.0222309	0.00780584	TRUE	25.366	26.338	25.6466	26.4915	25.7957	26.2946	25.4259	26.3095	25.4531	25.9828	25.5562	26.4741	25.4988	26.5267	25.3903	26.3153	NA	26.3173	25.8114	25.6708	25.5154	24.9088	25.6084	NA
A0A1Q9D7G5	-0.46744	0.000128448	0.00254769	3.21e-05	0.0376481	0.0292707	0.00284366	TRUE	27.1325	27.6634	26.9013	27.5413	26.9467	27.3877	26.5363	27.6327	26.6543	27.5609	26.7777	27.8042	27.0444	27.55	27.446	27.2984	27.4473	27.5213	26.9209	27.5547	27.3422	27.3042	27.5889	NA
A0A1Q9DF44	-0.536172	0.000128448	0.00181076	3.21e-05	0.0134202	0.0135096	0.00213602	TRUE	26.5331	26.9733	27.0147	27.4246	26.8688	27.5756	27.2278	27.3677	26.6942	27.1457	27.1743	27.2255	26.3691	27.7716	26.6701	27.8047	26.4999	27.4034	27.0939	27.747	27.0724	27.0177	27.2096	NA
A0A1Q9ESZ4	0.272377	0.000146404	0.00660149	3.66e-05	0.209376	0.0341018	0.000425277	TRUE	26.6875	26.3536	26.8379	26.3057	26.5393	26.4273	26.7873	26.5152	26.8361	26.3397	26.5916	26.6301	26.8517	26.3819	26.7969	26.3292	26.915	26.5385	26.6509	26.4645	26.4955	26.5595	26.5645	NA
A0A1Q9D1Y5	-0.524117	0.000148592	0.000323595	3.71e-05	0.00920136	0.0135096	0.000286607	TRUE	25.7602	26.3153	25.7408	26.5123	25.5868	26.5034	25.7723	26.5912	25.5055	25.9906	25.8338	26.1397	25.526	26.5449	25.8474	26.5782	25.8675	26.046	25.73	26.2599	26.0493	25.9385	26.2219	NA
U6EFN7	1.26718	0.000148592	0.000109243	3.71e-05	0.001332	0.0135096	0.000425277	TRUE	25.6933	24.5027	26.6014	24.5465	25.3331	25.0192	26.2377	24.8367	25.3192	24.6632	26.0534	24.1512	26.7624	24.928	25.4148	25.6719	24.7617	24.1491	26.3069	24.2471	25.6855	23.3884	25.6957	NA
A0A1Q9C5U7	-1.17834	0.000207457	5.19e-05	0.000741813	0.00029095	0.0135096	0.000209751	TRUE	24.3613	25.3514	24.4314	26.0834	24.5123	25.6923	24.7673	25.1807	25.0494	25.0675	23.1927	25.5768	23.714	25.6606	24.3512	24.7991	24.2337	26.1718	24.9471	25.5919	24.0109	26.0904	25.1242	NA
A0A1Q9CY12	-0.645285	0.000381731	9.54e-05	0.000631796	0.00226226	0.0135096	0.000230713	TRUE	24.9213	25.2298	24.4423	25.6119	24.638	25.6071	24.58	25.6089	24.3173	25.2807	24.8414	25.607	24.9806	25.5527	24.8136	25.4274	25.1891	25.2644	24.4961	25.4645	25.1197	25.3981	25.429	NA
A0A1Q9CFD2	0.681458	0.000471777	0.000377878	0.000117944	0.00932094	0.0135096	0.000645259	TRUE	25.5506	24.7634	25.3421	25.189	25.1743	24.7898	25.4973	24.8257	25.3046	24.8067	25.7834	24.8837	25.9369	24.8708	25.0407	24.6476	24.775	24.5264	25.4144	23.9746	25.4944	24.2254	25.049	NA
A0A1Q9D4E8	0.579801	0.000533994	0.0421701	0.000133498	0.547956	0.152327	0.0544765	TRUE	27.9449	28.4587	29.119	28.4426	27.7054	27.8822	28.7986	27.1481	29.0384	28.3568	27.9935	27.3741	28.1349	27.4236	28.3067	28.0896	NA	NA	28.54	27.2573	27.704	26.8069	28.0563	NA
A0A1Q9ELQ4	-0.512203	0.000533994	0.01263	0.000133498	0.0627682	0.0341018	0.0183957	TRUE	26.5891	27.2501	26.6105	27.1434	26.7934	27.0473	27.0811	26.5861	27.0133	26.7005	26.6171	27.305	26.8509	27.0578	26.239	27.0635	26.5666	27.2393	26.9077	26.9661	25.9463	28.3122	26.4618	NA
A0A1Q9EMH4	0.702434	0.000648054	0.000162013	0.00167846	0.082226	0.0135096	0.000177845	TRUE	24.4606	NA	24.1026	23.6869	24.2176	24.0842	24.6824	23.9887	24.1071	23.6171	24.9423	NA	24.6648	23.8742	NA	23.9428	24.4743	23.6108	24.6878	23.4409	24.5718	23.4838	24.0403	NA
A0A1Q9DST8	0.720209	0.000651743	0.000162936	0.00370317	0.0605572	0.0135096	0.000230713	TRUE	23.8255	NA	23.7693	NA	23.313	23.2973	23.6536	23.0128	23.7565	23.0613	23.7762	23.4052	24.0852	22.875	NA	22.912	24.6504	23.0828	23.7314	23.072	23.9121	23.1339	23.4908	NA
A0A1Q9DI38	0.855679	0.000676623	0.000169156	0.000631796	0.0103484	0.0135096	0.000466388	TRUE	24.5086	23.5372	24.616	24.2049	25.6697	24.4591	24.9877	23.7983	25.0165	24.2485	25.3251	23.6077	25.0177	24.6981	24.7214	24.2805	NA	24.4237	25.243	NA	24.8876	23.8513	24.6394	NA
A0A1Q9EY41	0.4875	0.000700087	0.00273103	0.000175022	0.125453	0.0292707	0.00401287	TRUE	25.9323	25.2572	25.7777	25.3933	25.4919	25.5764	25.6857	25.427	25.5862	25.2995	26.084	25.1955	25.3839	25.2862	25.6514	25.5113	NA	24.6855	25.7389	24.6431	25.7795	NA	25.7535	NA
A0A1Q9CHP1	0.519064	0.000797415	0.000307573	0.000265805	0.0212211	0.0135096	0.000237477	TRUE	25.1345	24.6893	24.9896	24.6562	24.5509	24.1277	24.8101	24.5676	24.6804	24.6437	24.9037	24.689	25.2228	24.3602	25.0896	24.3048	25.0026	24.0055	24.8962	24.2321	25.1889	24.43	24.8934	NA
A0A1Q9D3N5	0.823024	0.000804856	0.000227001	0.000402428	0.21939	0.0135096	0.00283747	TRUE	23.7913	NA	23.7738	NA	23.651	23.0464	23.8512	NA	23.6238	22.8733	24.0797	NA	23.5793	23.1607	NA	23.357	23.6536	22.6718	23.8222	NA	24.3521	NA	24.1155	NA
A0A1Q9EYC6	-0.600178	0.000932115	0.000466057	0.000308603	0.0331265	0.0135096	0.000855706	TRUE	24.203	25.1607	24.7254	24.8935	24.0086	24.749	24.45	24.8294	24.6957	24.8221	NA	25.0576	NA	24.7944	24.207	24.6042	24.3336	25.3181	23.9167	25.2383	NA	24.8012	24.4599	NA
A0A1Q9C2F0	-0.8524	0.00100685	0.000251712	0.052122	0.00561429	0.0135096	0.000592624	TRUE	23.1353	24.0519	23.4092	24.7173	23.5242	24.9427	23.6325	24.2079	23.2898	24.0285	23.6981	24.0866	22.9276	24.9897	23.5493	24.7719	NA	24.6805	24.0343	24.4065	24.2947	24.044	24.0561	NA
A0A1Q9D916	1.02369	0.00126465	0.000316162	0.00155821	0.115265	0.0135096	0.00067001	TRUE	24.3512	NA	25.1093	23.5594	23.4191	23.7624	24.9322	23.9432	25.0917	23.5541	24.5143	23.1986	24.3976	23.1424	24.4516	22.7737	NA	23.5237	24.4853	NA	24.1645	NA	24.0979	NA
A0A1Q9D6Y6	0.443713	0.00128673	0.00372531	0.000321682	0.0892527	0.0341018	0.0030233	TRUE	27.1741	26.4969	27.8333	27.3052	27.5372	27.1639	27.232	26.9142	27.0837	27.127	27.5908	26.7251	27.0144	26.8787	27.0053	26.9972	27.3743	26.9797	27.7387	26.7265	27.6856	27.1031	27.4197	NA
A0A1Q9DPV1	0.320411	0.00128673	0.208967	0.000321682	0.824535	0.517531	0.199736	TRUE	27.8404	26.9595	28.2332	27.3295	27.5006	26.9978	27.6668	26.3526	27.7284	26.5695	26.1535	27.1893	25.8258	27.0538	27.1743	26.8724	26.1468	26.8398	27.6063	26.3433	27.0948	26.3175	26.5013	NA
A0A1Q9F4T9	-0.726725	0.00141402	0.000466057	0.000707012	0.0432695	0.0135096	0.00157325	TRUE	23.8766	25.2597	24.4435	24.7545	NA	24.8915	24.1116	25.3543	24.2599	25.1283	24.162	24.4786	24.3809	24.5443	24.0961	25.1126	NA	24.8966	23.9774	25.0155	23.6094	24.7892	25.1109	NA
A0A1Q9CX31	0.601423	0.00151151	0.000377878	0.00198858	0.0085567	0.0222309	0.000460669	TRUE	24.4925	23.8954	24.0132	23.8726	24.185	23.5846	24.1169	23.6263	23.9414	23.8325	24.197	24.015	24.4476	23.5095	24.5296	23.4615	25.1246	23.5591	24.1122	23.6826	24.6124	24.1418	24.3693	NA
A0A1Q9CKW4	-0.940057	0.00151774	0.000379434	0.0226766	0.0892527	0.0135096	0.00585941	TRUE	22.6634	23.5791	NA	23.3986	NA	23.9529	22.1342	23.3857	22.2029	23.0128	NA	23.8409	22.8297	23.7008	NA	23.922	NA	23.4012	NA	23.8174	22.9313	NA	23.205	NA
A0A1Q9CNA2	0.751118	0.00151774	0.000379434	0.0217569	0.0686943	0.0135096	0.000560845	TRUE	23.5908	NA	23.7459	22.4231	23.5777	23.0968	23.5362	22.695	23.9961	22.6966	23.4779	22.9684	24.2702	22.8859	NA	22.6808	23.4669	22.9492	23.8798	NA	22.8333	23.3127	23.309	NA
G9I8Q7	0.340011	0.00154172	0.063534	0.000385431	0.384639	0.229984	0.0637938	TRUE	27.0517	26.4683	27.6969	26.5404	26.6562	26.3765	26.9988	26.4724	27.1576	26.6108	26.6002	26.3221	26.082	26.4285	26.6683	26.6118	25.9703	26.5695	27.108	26.1741	26.852	26.2652	26.5177	NA
U6EFV1	0.956504	0.00155261	0.000388151	0.00179544	0.00881616	0.0222309	0.00186013	TRUE	25.2749	24.7546	26.4093	25.633	25.8428	25.7209	25.5904	25.2091	25.2082	25.3513	26.1656	24.3833	25.9747	24.9052	25.6323	25.017	25.5821	24.5681	25.9143	24.2985	26.2874	23.8066	26.1207	NA
A0A1Q9DC43	-0.610037	0.00186423	0.000466057	0.0221456	0.10699	0.0135096	0.000768122	TRUE	22.9308	NA	23.2753	23.4762	NA	23.4356	23.1858	23.866	23.0143	24.0154	22.9776	23.783	22.9579	23.469	NA	23.6089	NA	23.85	22.9572	23.9183	22.7967	23.6043	23.7381	NA
A0A1Q9ENK9	0.407451	0.00224258	0.00516236	0.000560645	0.0789661	0.0402808	0.00368668	TRUE	26.1348	25.46	25.5612	25.5373	26.0315	25.8891	25.84	25.5626	25.5262	25.4576	26.271	25.655	26.3035	25.7187	26.0393	25.6698	25.6878	25.4531	25.9285	25.7476	26.2179	25.0003	26.058	NA
A0A1Q9CM18	0.351429	0.00242899	0.0485035	0.000607247	0.381912	0.179806	0.0472103	TRUE	26.1506	25.6784	27.1082	26.6074	26.5617	26.4611	26.6806	25.8397	26.0435	25.8956	26.7791	26.0485	26.5958	26.5204	25.8528	26.4888	26.5136	26.0961	26.7222	25.7812	26.5503	26.3566	26.5938	NA
A0A1Q9CR97	-0.74809	0.00259084	0.000647711	0.00256757	0.00920136	0.0135096	0.00130164	TRUE	24.0691	25.056	24.651	25.408	24.6637	25.2772	24.5271	24.8878	24.2071	24.7741	24.2353	25.3365	NA	24.9781	24.3529	24.8575	NA	25.2904	24.0616	24.2671	23.438	NA	24.446	NA
A0A1Q9EK91	0.555308	0.00286411	0.00372531	0.000716027	0.334146	0.0508004	0.0141834	TRUE	22.6067	NA	23.0456	NA	23.2077	22.5563	22.5819	NA	22.8435	22.0076	23.0798	22.5107	22.9225	22.2434	22.966	NA	23.158	NA	23.2974	22.5995	22.744	NA	22.8126	NA
A0A1Q9E9N4	-0.613693	0.00286838	0.000717094	0.00375483	0.00881616	0.0135096	0.00117858	TRUE	24.554	25.6808	24.7423	25.8643	24.8715	25.5964	25.0429	25.727	24.4946	25.6324	24.753	25.6993	25.0808	25.9477	25.0371	25.7515	25.3383	25.5314	25.0081	25.3858	25.5967	25.14	25.7054	NA
A0A1Q9DIX8	0.974204	0.00287136	0.00071784	0.0211732	0.0789661	0.0222309	0.0161431	TRUE	23.5842	NA	NA	NA	23.6126	22.842	23.7705	21.7692	23.6614	22.0586	24.1405	23.1196	24.013	NA	NA	22.7928	23.3502	23.396	23.8658	NA	23.4997	23.2192	23.669	NA
A0A1Q9CGS1	-0.745698	0.0029321	0.000733026	0.0602675	0.00823864	0.0135096	0.00158434	TRUE	23.2953	24.4765	23.5059	24.3827	24.2015	24.2421	23.7982	23.5507	23.8931	23.9573	22.9255	24.3231	23.1411	24.2283	23.5852	23.886	22.4424	24.5568	23.7451	24.0085	23.2577	24.3996	23.4551	NA
A0A1Q9CAL9	0.743466	0.00293384	0.000807149	0.00146692	0.0200396	0.0135096	0.00207956	TRUE	26.041	24.6878	25.9083	24.6423	25.4368	25.4121	25.9348	24.5873	25.8386	24.9544	26.3684	24.6383	25.0194	24.8283	25.7216	25.5702	25.6805	24.7267	25.7044	25.5504	26.1479	25.7807	25.5328	NA
A0A1Q9BXX4	-0.574249	0.00322859	0.000807149	0.00180771	0.00976019	0.0135096	0.00111664	TRUE	24.3075	25.0757	24.3202	25.2058	24.3474	24.8564	24.4328	24.8788	24.4684	24.9531	23.9541	25.1918	24.1147	25.2673	24.8702	24.9124	24.7756	25.3554	24.1664	25.0984	24.5741	24.2565	24.8339	NA
A0A1Q9EAT7	1.00136	0.00326905	0.000817264	0.00295243	0.0789661	0.0341018	0.00270935	TRUE	26.4359	NA	27.2722	25.8301	26.7552	25.982	27.0902	25.2927	27.0602	25.1988	26.1374	25.4954	NA	26.3745	26.0282	26.684	NA	26.0775	26.9259	24.7184	26.9637	26.0219	27.02	NA
A0A1Q9EV03	-0.687021	0.00326905	0.000817264	0.0150034	0.0362352	0.0135096	0.00269477	TRUE	23.5315	23.9346	23.4399	24.3411	NA	24.7043	23.473	24.1487	22.9439	23.8637	23.66	24.4287	23.3703	24.4706	23.7317	24.3051	NA	24.3665	24.5371	24.4534	23.7929	24.611	23.9474	NA
A0A1Q9CN28	0.989756	0.00343813	0.000859533	0.013657	0.0412958	0.0222309	0.00658133	TRUE	24.3184	NA	23.9984	NA	24.9443	23.6163	24.7353	22.6574	24.5195	22.67	23.7198	23.2305	24.1729	23.8377	NA	22.5002	24.2633	23.795	24.5728	23.8982	23.7259	NA	23.949	NA
A0A1Q9E4J8	0.628969	0.00343813	0.000859533	0.00523152	0.0254957	0.0135096	0.00198113	TRUE	24.4703	23.7808	24.7083	24.6986	24.9045	24.5732	24.6137	24.3614	24.8232	24.1909	24.8733	24.1302	25.4094	24.1431	24.4804	23.9399	25.2792	23.8002	24.8161	24.8579	24.9018	23.7455	24.6911	NA
A0A1Q9F1Z9	1.58651	0.00343813	0.000859533	0.107791	0.0362352	0.0292707	0.00270935	TRUE	24.2544	22.4914	25.7975	22.5318	24.3244	22.0375	24.4905	21.7779	25.0726	22.147	22.4226	22.0432	22.9952	NA	23.8086	NA	NA	23.4072	24.6896	22.3207	23.1208	22.8095	22.8341	NA
A0A1Q9EJ86	0.329821	0.00357114	0.0262019	0.000892784	0.160309	0.131718	0.0200964	TRUE	25.2421	24.5189	24.643	25.0802	25.2563	24.6558	25.1585	24.8271	24.6384	24.8444	25.3394	25.0325	25.1986	24.8932	25.1908	24.9382	24.8626	24.388	25.34	24.8316	25.6315	25.0524	25.3428	NA
A0A1Q9C391	-0.363136	0.0042009	0.00412974	0.00105022	0.134276	0.0135096	0.00284366	TRUE	24.9408	25.2123	24.5315	25.355	24.9935	25.3019	24.9358	25.3948	24.5967	25.3615	25.1857	25.2532	24.617	25.2537	24.9037	25.388	NA	25.1369	24.8451	25.0753	25.0027	25.1464	25.332	NA
A0A1Q9E983	0.484377	0.0042009	0.0256881	0.00105022	0.160309	0.114106	0.0262778	TRUE	25.2978	NA	23.9729	24.52	25.5917	25.0328	25.848	24.385	25.1239	24.0021	25.0368	24.9369	25.1247	24.7705	25.1535	24.8453	25.4311	24.9906	25.5414	24.8158	25.3458	24.8649	24.9416	NA
A0A1Q9DEF1	0.307321	0.00428896	0.198903	0.00107224	0.821227	0.496832	0.192319	TRUE	27.9103	27.8261	28.9099	27.3621	27.1628	26.8873	28.2569	27.5223	28.6203	27.4872	26.6562	27.108	26.8466	26.5432	27.8269	27.1747	27.1261	27.2923	27.5173	27.3825	27.238	27.618	27.1115	NA
A0A1Q9DFZ7	1.31763	0.00441382	0.00220691	0.00142289	0.213301	0.0135096	0.00647597	TRUE	24.6863	24.4771	25.4288	24.7247	25.0011	23.1695	25.3078	23.829	25.1796	23.8984	23.1027	NA	NA	23.1355	25.5235	22.7939	25.9053	NA	25.1416	NA	25.821	24.5192	25.3988	NA
A0A1Q9F2V2	-0.786318	0.00447369	0.00111842	0.015716	0.160248	0.0135096	0.00173864	TRUE	NA	24.0456	NA	24.1281	NA	24.3679	23.0631	24.328	22.6807	23.8276	23.168	24.0922	23.3429	24.2218	23.0984	24.1831	NA	24.1497	NA	23.0783	23.4495	23.4591	23.6177	NA
A0A1Q9E4G2	-1.00428	0.00453038	0.00709763	0.0011326	0.811091	0.0341018	0.155754	TRUE	NA	24.6941	NA	24.7219	NA	24.2696	22.595	24.5256	22.8382	24.5621	NA	24.4325	NA	24.2838	NA	24.2453	NA	24.6568	NA	24.6918	23.8324	24.5637	24.7708	NA
A0A1Q9CHC2	0.296196	0.00460137	0.0284354	0.00115034	0.253851	0.111761	0.0182389	TRUE	26.8847	26.6718	26.7586	26.4932	26.6189	26.7	26.899	26.9988	26.6706	26.9416	27.2556	26.8993	27.4451	26.7205	27.2545	26.7349	27.1502	26.4919	26.8909	26.8206	27.3124	26.5062	27.118	NA
A0A1Q9EP54	-0.577982	0.00484328	0.00121082	0.00690995	0.0733414	0.0222309	0.00308599	TRUE	24.0449	24.4236	23.5982	24.3551	NA	24.4989	23.8276	24.5025	23.461	24.5496	24.0623	24.6915	23.7975	24.7418	24.3029	24.2836	24.2989	24.5674	23.4059	24.796	24.2561	24.672	24.6689	NA
A0A1Q9EXI4	NA	0.0048672	NA	0.0048672	NA	NA	NA	TRUE	24.1143	NA	24.0157	NA	23.8521	NA	24.2617	NA	24.3077	NA	NA	NA	23.071	NA	23.9922	NA	23.7341	NA	23.8435	NA	23.1594	NA	NA	NA
A0A1Q9F4W2	-0.747522	0.0052029	0.00130073	0.0401772	0.0376481	0.0135096	0.00600193	TRUE	23.7476	24.4799	23.4218	24.5843	NA	24.6347	24.3454	25.0564	23.7678	24.4273	NA	24.9018	24.5524	24.5685	24.0619	24.7594	NA	24.2564	23.1296	25.0974	23.5929	24.2651	24.4057	NA
U6EFR9	1.13608	0.00522935	0.00130734	0.149816	0.171454	0.0135096	0.00393374	TRUE	NA	NA	25.4105	23.7306	24.5635	24.3078	24.3579	22.8993	23.7892	23.3788	25.5496	NA	24.3122	23.6761	NA	23.8492	NA	22.9636	24.98	NA	24.3979	NA	24.7566	NA
A0A1Q9DB51	NA	0.00523152	NA	0.00523152	NA	NA	NA	TRUE	23.1786	NA	22.8225	NA	NA	NA	23.4819	NA	23.4041	NA	23.2593	NA	23.7788	NA	23.1776	NA	23.3672	NA	NA	NA	22.9392	NA	22.9734	NA
A0A1Q9DYG4	0.411739	0.00586767	0.00451396	0.00146692	0.134174	0.0292707	0.00528232	TRUE	25.8841	25.5804	26.2572	26.2418	25.9375	25.9662	26.0065	25.8612	25.9488	25.9027	26.1977	25.4064	26.1321	25.4878	25.6441	25.5714	26.0568	25.3083	26.2563	25.3538	26.2898	25.4792	26.14	NA
U6EGF5	0.770323	0.00613983	0.00153496	0.0187949	0.082226	0.0135096	0.00382615	TRUE	23.5813	23.2982	24.0231	NA	24.5885	23.4725	23.6263	23.6027	23.5935	23.3943	24.8458	23.4769	25.2069	23.5534	24.0434	23.5322	NA	23.5551	24.385	23.4772	24.678	NA	24.2337	NA
A0A1Q9BUT7	0.657877	0.00630476	0.00220691	0.00210159	0.0440363	0.0222309	0.00349775	TRUE	25.3989	24.9771	25.3966	24.7177	26.061	25.0716	25.9997	24.892	25.8153	25.1533	26.4294	25.2763	26.2562	25.5048	25.5521	25.4574	26.6853	25.7383	25.6538	26.0667	26.0861	25.3379	26.0435	NA
A0A1Q9ENC3	0.902076	0.00669798	0.00167449	0.00458519	0.152779	0.0222309	0.0223842	TRUE	23.4773	NA	23.5613	22.4247	23.2391	22.7726	23.8692	22.1676	23.4618	NA	23.8627	NA	24.2786	NA	NA	22.644	23.3983	NA	24.0915	22.6069	23.4654	23.7548	23.2304	NA
A0A1Q9C7P0	-0.545846	0.00795431	0.0166712	0.00198858	0.0937037	0.0450319	0.0234608	TRUE	28.1013	28.1944	27.6907	28.0603	28.2329	28.055	28.1813	27.7316	28.6548	28.0209	27.1076	28.7862	27.4307	28.3225	27.9473	28.499	27.8732	29.006	27.9578	28.8795	27.9234	29.1862	27.5215	NA
A0A1Q9CBL0	0.475841	0.00795431	0.021529	0.00198858	0.216661	0.0650461	0.0243531	TRUE	28.8166	28.0453	29.2844	28.1964	28.461	27.879	28.5191	27.8979	28.8931	28.06	28.0319	27.8736	27.7421	27.6594	28.0933	27.5692	28.0518	27.907	28.2416	27.1953	28.0284	28.1297	27.8153	NA
A0A1Q9EWS0	0.782053	0.00795431	0.0144068	0.00198858	0.134195	0.0550476	0.0199946	TRUE	26.0948	24.7811	26.6075	24.031	25.0727	24.8103	25.8022	24.0251	26.0583	24.2694	25.3749	24.7869	23.8018	24.6458	25.5594	24.7125	24.857	24.7402	25.6496	24.927	24.8422	NA	24.5394	NA
A0A1Q9CL82	-0.8681	0.00882763	0.00220691	0.266152	0.0888645	0.0222309	0.00619664	TRUE	23.4171	NA	22.6282	23.9089	NA	23.6731	23.6157	23.2708	23.5165	NA	22.8977	24.1806	NA	23.9814	23.4717	23.5046	NA	24.8287	22.9204	24.5529	22.9524	24.7476	23.416	NA
A0A1Q9E092	0.78553	0.00973608	0.00409743	0.00324536	0.824535	0.0450319	0.164898	TRUE	23.8793	NA	23.7085	23.286	23.8768	NA	23.8884	NA	23.6048	NA	23.766	NA	24.0201	NA	NA	NA	NA	NA	23.7645	NA	24.2259	22.8615	23.8585	NA
A0A1Q9CCW0	0.503402	0.0111949	0.00279873	0.00897515	0.0733414	0.0402808	0.00284366	TRUE	29.2795	28.6955	29.6894	29.253	29.4362	29.3696	29.9449	29.6897	29.8505	29.493	30.1024	28.9215	30.344	29.3776	29.4446	29.568	29.938	29.2098	29.7171	29.4326	30.0074	29.3125	29.9117	NA
A0A1Q9C7W2	-0.460762	0.0112503	0.00281258	0.0159207	0.0362352	0.0135096	0.00269477	TRUE	25.0601	25.1521	24.5522	25.0602	24.6583	25.2301	24.7293	24.9176	24.7775	24.8282	24.7464	25.675	24.1588	24.868	25.1603	25.0106	24.7436	25.3811	24.6352	25.4791	24.8533	25.3411	24.5156	NA
A0A1Q9DAU9	0.467844	0.0117995	0.00294986	0.0832291	0.257161	0.0341018	0.00179304	TRUE	24.0032	23.2338	23.4065	23.279	NA	23.4424	23.6064	23.3357	23.6279	23.0926	23.906	23.6565	24.0693	NA	24.0639	23.3688	23.4114	NA	23.7023	23.0118	24.1469	23.441	23.7	NA
A0A1Q9DTP0	-0.670145	0.0125752	0.0031438	0.097297	0.0471393	0.0341018	0.00528232	TRUE	24.447	24.8226	23.5334	24.6979	24.2656	24.1648	23.6923	24.3449	23.6392	24.8992	23.7154	24.8789	23.1155	24.684	24.1379	24.2047	24.8443	24.6931	23.6101	24.805	24.4714	25.1192	24.4654	NA
A0A1Q9D817	0.392177	0.0128481	0.00321202	0.00855863	0.0734054	0.0292707	0.00366746	TRUE	24.634	23.8394	24.2516	NA	24.4771	24.2348	24.4048	24.0613	24.2975	23.8804	24.5132	24.5956	24.5115	24.0889	24.3755	23.8438	24.2202	23.9414	24.6921	24.3042	24.5975	23.8106	24.4516	NA
A0A1Q9EGS5	0.836083	0.0139325	0.00348312	0.0271796	0.415766	0.0450319	0.00269477	TRUE	23.0964	22.5812	24.3122	NA	NA	22.7516	24.0209	23.0118	24.0368	22.9606	23.6641	NA	22.822	22.5259	23.1844	22.5727	NA	NA	23.6431	NA	23.8545	NA	23.0661	NA
A0A1Q9EQ13	0.39667	0.0160484	0.0134118	0.0040121	0.153464	0.0792749	0.0125349	TRUE	25.6906	25.6048	26.1594	25.673	25.9897	25.5513	26.204	25.3139	26.0094	25.6263	26.29	25.6944	26.7447	26.0126	26.0236	25.8095	26.3036	26.0542	26.2906	25.997	26.5434	26.3646	26.0037	NA
A0A1Q9F2L3	-0.474277	0.0171513	0.00428783	0.097297	0.0892527	0.0222309	0.00324726	TRUE	22.96	24.1093	23.0804	23.6251	NA	23.3974	22.8786	23.4169	23.3647	23.3529	22.7488	23.9752	22.801	23.3453	NA	23.393	NA	23.2291	23.1104	23.4623	23.2297	23.6231	23.4094	NA
A0A1Q9E998	0.39319	0.0178405	0.151267	0.00446014	0.824535	0.394259	0.165781	TRUE	25.545	24.9635	25.3889	25.2787	25.2896	24.7157	25.5109	26.3515	26.1213	26.7757	26.2221	24.8699	26.4277	24.6886	25.407	25.239	25.3502	25.071	25.428	26.0443	25.3412	24.4431	26.4402	NA
A0A1Q9CYV7	1.08804	0.0180559	0.00451396	0.0207873	0.281266	0.0341018	0.00680452	TRUE	24.8388	24.1693	25.8134	23.6773	24.8651	23.3679	25.5771	24.0313	25.9123	23.6264	NA	23.6093	23.9252	NA	24.9622	23.7451	24.6929	NA	25.4264	NA	23.6633	23.6923	23.4302	NA
A0A1Q9D590	-0.923691	0.0180559	0.00451396	0.0248067	0.0606028	0.0292707	0.0113108	TRUE	26.0142	26.7497	25.3799	26.0793	25.0947	25.949	25.6988	25.5624	26.0145	25.847	23.6796	26.8398	24.3939	25.7039	25.8039	25.542	NA	26.5695	25.682	26.2499	24.5709	26.4984	25.0979	NA
A0A1Q9DX59	0.709457	0.0180559	0.00451396	0.0273774	0.37249	0.0402808	0.00470049	TRUE	23.0795	NA	23.0213	NA	23.3842	22.5785	23.2141	22.1391	22.5313	22.8187	24.0297	NA	23.3259	22.6986	NA	22.7409	NA	NA	23.0145	22.2446	23.2551	NA	23.6063	NA
A0A1Q9E545	-0.393127	0.0186681	0.0980654	0.00466703	0.829366	0.148605	0.243284	TRUE	NA	23.4081	NA	23.4264	NA	23.3754	NA	23.8446	NA	23.7141	NA	23.4423	23.0065	23.214	NA	23.206	NA	23.5684	NA	23.7882	22.658	23.4248	23.6322	NA
A0A1Q9CTL2	-0.477298	0.0191782	0.173154	0.00479455	0.845496	0.363022	0.178704	TRUE	28.0035	26.6259	28.0442	26.5965	26.6902	27.5634	27.398	26.1627	28.292	27.5527	26.7256	28.4263	25.3345	27.527	27.1652	27.4138	26.914	28.3002	26.7962	28.537	26.7946	28.5412	26.929	NA
A0A1Q9CF77	-0.633455	0.0200962	0.00502405	0.052122	0.082226	0.0135096	0.00776119	TRUE	24.3213	24.6152	23.6362	24.5853	23.5955	24.2142	23.9898	24.1462	23.6346	23.7945	24.2007	25.3118	23.8481	24.1124	23.8809	24.1933	NA	24.613	22.7671	24.5753	23.4133	24.0672	23.9729	NA
A0A1Q9D4K1	0.412645	0.0240226	0.00600565	0.0295033	0.0949631	0.0135096	0.00528232	TRUE	24.6694	24.3851	24.6278	24.2946	24.4716	24.1168	24.6553	24.4592	24.6524	24.154	24.2586	24.4103	24.5732	24.5624	25.0733	23.958	NA	24.2516	24.6081	24.0646	24.6404	23.5028	24.4684	NA
A0A1Q9DLA5	0.475394	0.0276398	0.0144068	0.00690995	0.102397	0.0508004	0.0243531	TRUE	25.2273	24.7334	25.0256	25.4265	25.2993	25.1486	25.1498	25.1009	24.7863	24.7966	25.5473	24.7452	25.1694	25.0918	25.2837	24.9028	25.5816	24.6859	25.2025	24.5614	25.5403	23.6209	25.5069	NA
A0A1Q9CD48	0.711213	0.0289189	0.0393056	0.00722972	0.899759	0.202909	0.0419663	TRUE	NA	NA	29.0428	NA	NA	27.8018	28.6125	NA	28.0509	NA	NA	NA	NA	NA	NA	NA	NA	27.966	28.471	27.5034	NA	NA	28.1642	NA
A0A1Q9E3T0	0.572655	0.0289189	0.09382	0.00722972	0.557602	0.270425	0.105847	TRUE	28.3158	27.4141	28.2637	27.1316	NA	26.4385	28.5531	26.4923	28.3619	26.8952	26.0769	27.6395	26.1525	26.2164	27.4763	26.6278	26.9896	27.2178	27.5429	27.4813	27.2959	26.2331	27.0582	NA
A0A1Q9CWB5	-0.525735	0.0298024	0.00993412	0.0123218	0.0725589	0.0292707	0.0167865	TRUE	26.1286	26.4409	25.9062	26.4647	25.7999	25.7741	26.0162	25.8729	26.2124	26.1469	25.2627	26.8753	25.577	25.9939	26.1565	26.1721	26.2811	26.8522	25.7367	26.6538	25.8212	27.215	25.6601	NA
A0A1Q9DQG6	0.472064	0.0309283	0.00773208	0.0263599	0.13305	0.0508004	0.0155144	TRUE	24.7103	24.4224	24.9421	24.6891	24.5557	24.8089	24.6763	24.5162	24.5534	24.7619	25.0728	23.6568	24.8013	24.6524	24.5306	24.3728	24.8116	23.6703	25.0138	24.0594	24.9653	23.9948	24.9643	NA
A0A1Q9BYL8	0.816445	0.0324358	0.00810895	0.0283715	0.432776	0.0550476	0.00256231	TRUE	22.6869	NA	23.4618	22.7006	NA	22.3927	22.8464	22.6389	22.8449	22.3101	23.6763	NA	23.4521	NA	NA	NA	23.4917	NA	23.0938	NA	24.037	NA	23.6793	NA
A0A1Q9F763	0.349348	0.0325684	0.0081421	0.0814161	0.316255	0.0598719	0.00696566	TRUE	23.6426	NA	23.6725	23.5889	23.7108	23.0674	23.7001	23.3365	23.3715	23.4018	23.6214	23.4809	23.7321	23.0894	23.6656	23.0499	NA	NA	23.4476	23.1166	23.7137	NA	23.4956	NA
A0A1Q9BWC0	-0.91482	0.0337495	0.00843737	1	0.694399	0.100039	0.0224004	TRUE	22.3139	NA	NA	24.1137	NA	23.8613	23.394	23.3962	NA	NA	NA	NA	NA	24.3573	NA	23.9729	NA	NA	23.019	NA	23.3996	NA	23.0008	NA
A0A1Q9CCF8	0.65059	0.0339721	0.00849303	1	0.272572	0.0598719	0.0155266	TRUE	23.7807	23.2597	23.8704	24.0723	NA	24.1271	23.9785	23.8693	23.8334	23.8084	24.5343	22.8598	24.8705	23.7281	24.1735	23.8412	NA	22.843	24.1343	22.8926	24.3744	NA	24.2574	NA
A0A1Q9EEL3	-0.423708	0.0339721	0.00849303	0.33564	0.343402	0.0402808	0.011577	TRUE	22.5743	23.2842	NA	22.9424	NA	23.183	NA	23.2163	22.5777	23.0254	22.9552	22.9078	22.446	23.224	NA	23.0362	NA	23.0566	22.414	NA	22.6816	NA	23.0665	NA
A0A1Q9E616	-0.343473	0.0342345	0.0393056	0.00855863	0.152779	0.0963101	0.0345425	TRUE	26.6317	27.0486	27.6897	27.4009	27.109	27.5589	26.9339	27.6018	27.0748	27.3368	26.9518	27.1647	26.5494	27.5165	27.2274	27.4079	26.6225	27.5498	27.3753	27.848	27.5284	27.418	27.4774	NA
A0A1Q9DPN0	-0.412173	0.0343204	0.00858011	0.104515	0.134276	0.0292707	0.00696566	TRUE	22.9097	23.4876	22.7582	23.2455	23.0842	23.1643	23.3306	23.6494	22.6327	23.3464	22.9979	23.4619	23.1031	23.2931	22.9131	23.4126	NA	22.7656	22.5035	22.9765	22.5947	23.6927	23.134	NA
A0A1Q9DPK3	0.604014	0.0383562	0.00958905	0.142037	0.10699	0.0292707	0.0137689	TRUE	24.7221	24.2359	24.8726	24.5078	25.4945	24.695	25.2996	24.821	24.7799	24.8191	26.0813	23.9362	25.9099	25.1596	24.7204	24.9968	24.5701	24.706	25.1096	24.1544	25.6699	24.7776	25.4467	NA
A0A1Q9E398	0.253785	0.0406104	0.0135368	0.0190417	0.253851	0.0450319	0.00163282	TRUE	24.7485	24.6524	24.7745	24.3771	24.4905	24.3326	24.692	24.4878	24.7152	24.4167	24.7097	24.6052	25.0379	24.512	24.8992	24.5327	24.912	24.7104	24.857	24.3707	24.7467	24.665	24.6396	NA
A0A1Q9EBH2	1.4399	0.0438499	0.0146166	0.7765	1	NA	NA	TRUE	23.6141	NA	NA	NA	NA	NA	NA	NA	NA	NA	23.1631	21.9868	23.2106	NA	23.1972	NA	NA	NA	24.1453	NA	23.2299	NA	NA	NA
A0A1Q9DCF4	0.534105	0.0441109	0.0197179	0.0147036	0.136686	0.111761	0.0262778	TRUE	24.9366	23.9579	24.2772	24.0227	25.3244	24.2246	25.0892	23.4173	25.0807	23.7012	24.1929	24.7781	24.8713	24.5589	24.9302	24.3647	25.4803	24.8121	24.9499	24.7558	24.411	24.6873	24.4444	NA
A0A1Q9D706	0.64921	0.0471283	0.0117821	0.0849062	0.565887	0.0814153	0.00583729	TRUE	23.9331	22.8354	23.5556	NA	NA	NA	23.3198	23.1467	23.8524	23.4448	23.6868	23.2064	24.4111	NA	24.3131	NA	NA	NA	23.1948	NA	24.0753	23.1746	23.7659	NA
A0A1Q9F5A8	0.371025	0.0529941	0.0132485	0.097297	0.120316	0.0550476	0.0143681	FALSE	24.0996	23.3309	23.364	22.7819	23.668	23.2734	23.7193	23.1554	23.4335	22.9941	23.7872	23.7979	23.8497	23.4585	23.7019	23.1349	23.8318	23.2435	23.5883	23.5801	23.6984	23.7859	23.5686	NA
A0A1Q9DLM8	-0.766867	0.0536473	0.0134118	1	0.807823	0.0550476	0.0227062	FALSE	22.5731	NA	NA	NA	NA	23.3389	22.1605	23.3142	22.1103	22.6991	NA	23.5431	NA	22.7323	NA	23.3331	NA	NA	NA	NA	NA	NA	22.7291	NA
A0A1Q9DSU2	0.691946	0.0541472	0.0135368	0.108301	0.807823	0.0814153	0.0277985	FALSE	23.4034	NA	23.1138	NA	NA	22.7791	23.4521	22.4156	22.9656	NA	23.881	NA	NA	NA	NA	22.8341	NA	NA	23.5348	NA	23.1994	NA	23.3956	NA
A0A1Q9E6M5	-0.470853	0.0546537	0.0136634	0.106399	0.253851	0.0292707	0.0247492	FALSE	22.5508	23.2179	NA	23.4461	NA	23.8863	22.7007	23.3762	NA	23.0888	22.8492	23.1612	NA	23.2707	NA	23.5709	23.3999	23.7395	22.718	23.6469	23.2794	23.2912	23.1942	NA
A0A1Q9EA76	-0.721282	0.0563524	0.0140881	0.0832291	0.149727	0.0550476	0.028199	FALSE	22.711	24.0776	NA	23.969	NA	23.5533	23.1569	24.2925	24.4512	24.1018	NA	23.0181	23.4293	23.6022	22.6726	23.8305	23.5587	23.9782	23.2317	23.8183	22.3287	24.8167	23.1978	NA
A0A1Q9CC83	-0.582786	0.0564185	0.0141046	0.222633	0.213301	0.0598719	0.0268656	FALSE	23.2781	24.1374	22.9308	23.9614	NA	24.2203	22.9254	24.0947	22.6017	24.2871	23.5743	24.3506	23.3653	24.3731	23.8089	23.9692	23.6129	23.6431	NA	23.955	24.1038	23.4221	24.3473	NA
A0A1Q9CPV8	0.388233	0.0585415	0.0150934	0.7765	0.543516	0.0292707	0.00284366	FALSE	23.3684	NA	NA	NA	NA	22.8093	NA	22.6154	23.1831	22.8317	23.1236	23.0125	23.5318	23.0004	NA	22.9598	NA	22.8374	NA	23.1023	23.2238	NA	23.2753	NA
A0A1Q9EC21	-0.436503	0.0589945	0.0147486	0.071881	0.120316	0.0450319	0.0162643	FALSE	24.4762	24.9925	24.6255	25.0153	24.4207	24.7411	24.3819	25.6014	24.1413	25.2199	24.6651	24.9222	25.1628	24.8569	24.7201	25.0713	25.1441	25.1297	23.9717	25.2307	24.6136	24.9872	25.277	NA
A0A1Q9E6L1	0.592177	0.0596836	0.0149209	0.701368	0.276354	0.0705061	0.0262778	FALSE	23.7013	22.4041	23.3823	NA	24.4812	23.1628	23.6986	22.4383	23.4438	22.9218	23.7566	22.7723	23.2145	23.5585	NA	23.2686	NA	23.6693	23.7901	23.6947	23.7385	NA	23.7042	NA
A0A1Q9D0J7	-0.53319	0.061534	0.0153835	0.110199	0.515225	0.0705061	0.0469385	FALSE	22.7177	22.8914	NA	22.9427	NA	23.1572	NA	23.4397	22.1078	22.8221	NA	23.3774	22.0309	22.8824	NA	22.7798	NA	22.6956	22.3541	22.9181	22.4169	NA	23.1173	NA
A0A1Q9D9S6	0.868293	0.0628181	0.0181316	0.031409	0.577474	0.0550476	0.0278052	FALSE	25.279	NA	26.5478	25.3366	25.4976	24.7825	25.9386	NA	26.1545	NA	NA	24.7521	NA	25.1745	25.485	24.172	NA	NA	26.3812	NA	25.3171	NA	24.8057	NA
A0A1Q9EMS7	-0.26887	0.0636826	0.0325225	0.0159207	0.15573	0.0814153	0.0214221	FALSE	26.4037	26.197	25.9696	26.1638	26.0624	26.3851	26.1008	26.2832	26.0185	26.0519	25.9542	26.7053	26.0063	26.3871	26.2168	26.2742	26.2121	26.6067	26.5018	26.7196	26.1274	26.7299	26.1132	NA
A0A1Q9CPI2	-0.314841	0.0665711	0.0383102	0.0166428	0.152779	0.0814153	0.0306269	FALSE	25.3594	26.0767	25.0572	25.8057	25.483	25.7728	25.0935	25.7265	25.071	25.7554	25.4225	26.0965	25.4057	25.8116	26.0179	25.6952	25.9888	25.8437	25.2652	25.5533	25.7842	25.5591	25.7606	NA
A0A1Q9C726	0.366052	0.0678749	0.0169687	0.071881	0.153464	0.100039	0.0155324	FALSE	25.2055	24.2945	24.9645	23.9248	24.8249	24.5298	25.0336	24.4259	24.8843	24.4729	24.8345	24.8191	24.6892	24.4083	25.3788	24.4738	24.3716	24.9097	25.0263	24.7519	24.8535	24.8333	24.7012	NA
A0A1Q9DMU6	0.395709	0.0678749	0.0169687	0.104515	0.118558	0.0963101	0.0169819	FALSE	25.0775	24.2943	25.0842	24.779	24.7608	24.1888	25.1541	24.3597	24.7107	24.2521	24.8238	24.9189	24.6528	24.5381	24.3795	24.3393	NA	24.0355	25.1074	24.4084	25.0435	25.1319	24.8045	NA
A0A1Q9DR09	-0.442682	0.0681299	0.0454199	0.028523	0.400219	0.0341018	0.028431	FALSE	NA	22.9216	22.9766	23.2484	NA	23.2209	NA	22.736	22.6061	22.9474	NA	23.0122	NA	23.2549	NA	22.5357	NA	23.2967	22.6132	22.7235	22.5508	23.7449	22.3318	NA
A0A1Q9D0I7	-0.391988	0.0682036	0.0213163	0.228768	0.0937037	0.0341018	0.0195687	FALSE	23.6942	23.8853	23.357	23.8253	23.7148	24.3144	23.5328	23.966	23.6193	23.9528	23.8448	24.1967	22.6034	24.1936	23.6468	23.7569	NA	23.7704	23.7397	23.8993	23.808	NA	23.8641	NA
A0A1Q9DZ08	-0.374848	0.0708708	0.0236236	0.231779	0.213301	0.0341018	0.0200964	FALSE	23.5046	23.5052	23.3499	23.8451	NA	24.122	23.6675	23.5773	23.1456	23.8593	23.6373	24.0138	23.7179	24.3319	23.8829	23.9751	NA	23.9878	23.7429	23.6733	23.4946	24.6463	23.6875	NA
A0A1Q9DIE8	-0.372139	0.0712814	0.207332	0.0178203	0.847584	0.400142	0.202255	FALSE	27.5509	28.0444	27.8072	27.5362	26.9524	27.7162	28.5438	28.724	29.275	28.2858	26.7077	27.0028	27.756	27.1677	27.3892	28.2732	27.2521	27.4332	27.7756	27.888	26.1971	28.8369	27.1365	NA
A0A1Q9E401	0.424636	0.0722472	0.0361236	0.0219137	0.200118	0.138789	0.0416894	FALSE	25.4599	24.6096	24.7473	24.5788	25.9753	25.189	25.6708	24.65	25.5449	24.5772	25.6897	25.0799	25.9476	25.3785	25.2075	25.1042	25.1066	25.3621	25.7249	25.4475	25.4547	25.8787	25.4997	NA
A0A1Q9DNC7	-0.388203	0.0809831	0.0202458	0.149505	0.276354	0.0450319	0.0167033	FALSE	25.6912	26.2211	NA	NA	26.0114	25.9883	25.2748	26.1464	25.9393	25.7537	25.7956	25.7833	25.6909	NA	25.9354	25.7382	25.3547	26.4373	25.698	26.208	NA	26.3342	25.405	NA
A0A1Q9ELS3	-0.663073	0.0858682	0.0227091	0.0429341	0.176331	0.0792749	0.0319655	FALSE	26.2732	26.5589	26.2444	25.8842	25.5767	25.8381	25.6113	25.9673	26.4726	26.2176	24.7871	26.6782	25.7264	25.3894	25.7688	25.5722	24.9474	26.8297	25.5204	26.4116	25.113	27.4983	25.106	NA
A0A1Q9EAF2	0.77005	0.0887443	0.0221861	1	0.864714	0.179424	0.0661065	FALSE	NA	23.3589	NA	NA	NA	NA	23.4717	22.785	23.3608	NA	NA	NA	NA	NA	23.8151	NA	23.5356	22.7173	NA	NA	24.2492	NA	23.9103	NA
A0A1Q9D3Y2	-0.554581	0.0900638	0.0274117	1	0.384639	0.0450319	0.05097	FALSE	24.0625	24.1765	23.8368	24.1856	NA	24.193	23.5305	23.7973	23.8744	23.9271	23.3237	24.3073	22.5542	NA	NA	23.856	NA	24.0442	23.9747	23.524	22.4411	24.1317	23.5393	NA
A0A1Q9CM33	0.719046	0.0902847	0.0225712	0.373286	0.714588	0.114106	0.0268656	FALSE	NA	NA	24.5935	23.7252	24.6249	23.5691	24.9622	23.4862	25.1376	24.1938	NA	NA	24.7223	23.7754	NA	24.0708	NA	NA	24.7856	NA	23.9212	NA	23.4324	NA
A0A1Q9F0G4	0.732133	0.0930038	0.023251	0.0842623	0.355867	0.0792749	0.0325353	FALSE	24.4615	24.1878	24.4892	24.4475	24.7748	24.2244	24.8493	25.6767	25.3382	25.6142	26.0029	23.4774	26.053	24.1521	24.9247	24.0157	25.3971	24.1281	24.2668	24.5296	25.3284	24.2534	26.0345	NA
A0A1Q9DND6	0.391788	0.0979332	0.0244833	1	0.44722	0.111761	0.0167865	FALSE	23.3193	NA	NA	22.9614	23.6866	23.2188	23.2663	NA	23.078	22.8169	23.5674	22.7291	NA	23.0635	NA	22.4713	NA	23.1566	23.3151	22.8958	23.0278	NA	23.1872	NA
A0A1Q9DP90	0.279672	0.0983178	0.0245795	0.142037	0.284247	0.0814153	0.0129165	FALSE	25.4897	25.1241	25.3835	24.928	25.0221	24.8791	25.5251	25.1165	25.6613	24.8452	24.9572	24.9488	25.1037	24.9417	25.4181	24.8479	25.1092	25.1909	25.3164	25.0058	24.9981	24.7808	24.9449	NA
A0A1Q9CVR5	-0.654964	0.098716	0.024679	1	0.21948	0.0598719	0.0344821	FALSE	23.4336	23.7219	22.7699	23.0732	22.8734	NA	23.4487	23.0113	23.2549	23.5041	22.4801	24.0542	24.0297	23.1265	23.296	23.4161	NA	24.1442	23.0079	24.0203	22.1098	24.8142	22.666	NA
A0A1Q9CMD4	0.200927	0.000533994	0.0989077	0.000133498	0.505738	0.293648	0.0716184	FALSE	27.1949	27.0291	27.7843	27.2835	27.6031	27.2787	27.4257	27.0974	27.3915	27.362	27.6975	27.1837	27.5995	27.2995	27.2502	27.3295	27.6248	27.5165	27.7349	27.4251	27.7259	27.9293	27.4526	NA
A0A1Q9CHN6	0.199467	0.00697919	0.0980654	0.0017448	0.413519	0.324467	0.0678822	FALSE	26.7475	26.1323	26.3414	26.2204	26.3405	26.2241	26.169	26.125	26.3647	25.9397	26.5569	26.6084	26.4915	26.1966	26.6867	26.1506	26.6948	26.5749	26.3722	26.6119	26.7385	26.5358	26.5114	NA
A0A1Q9EXF7	0.20294	0.00755071	0.0408575	0.00188768	0.352324	0.114106	0.00738212	FALSE	27.2209	26.7709	26.8915	26.7816	27.0942	26.7456	27.0074	26.9683	26.9393	26.7223	27.3282	26.9823	27.1622	26.8875	27.1912	26.8027	26.726	26.8159	27.0702	26.9224	27.0246	26.888	26.9114	NA
A0A1Q9E2U7	0.131761	0.00954563	0.203371	0.00238641	0.690589	0.531922	0.151334	FALSE	27.4689	27.4129	27.6984	27.5377	27.4035	27.4839	27.1506	27.6589	27.3071	27.4531	27.6067	27.5739	27.6978	27.4291	27.8263	27.2809	28.0347	27.26	27.3768	27.6009	27.675	27.2452	27.7206	NA
A0A1Q9CXB4	-0.20674	0.0191782	0.112807	0.00479455	0.263374	0.205752	0.0836578	FALSE	27.3602	27.2054	26.6713	27.3003	27.1052	27.433	27.1964	27.4395	26.9004	27.1528	27.5342	27.6775	27.3012	27.5119	27.2172	27.7656	27.6011	27.4324	27.1834	27.6636	27.6589	27.4569	27.2866	NA
A0A1Q9C595	0.0519826	0.0289189	0.481009	0.00722972	1	0.987887	0.440902	FALSE	28.0899	29.4308	28.8826	28.9221	25.5175	27.8113	28.5537	29.3432	29.1174	29.1117	27.6493	28.0427	28.3932	26.9623	29.2056	27.8034	28.9297	27.9992	28.0484	28.0111	28.707	27.8568	29.1236	NA
A0A1Q9CSW6	0.149827	0.0386876	0.123759	0.0096719	0.535101	0.331848	0.0531444	FALSE	25.8097	25.6306	25.8216	25.6875	25.3916	25.6744	25.7756	25.7655	25.7214	25.6003	25.5417	25.5757	26.1406	25.5297	25.688	25.4824	25.9063	25.6619	25.7923	25.767	25.8087	25.5481	25.9529	NA
A0A1Q9CKC1	0.0477038	0.0576319	0.470073	0.014408	1	0.97708	0.428775	FALSE	27.3167	26.893	27.6803	26.4652	25.991	26.5692	27.1087	27.0341	27.4655	26.8513	26.7857	26.3061	26.879	26.5245	26.5119	26.8527	24.7664	26.4376	27.1463	26.4573	26.0561	26.5484	26.4351	NA
A0A1Q9C9M1	0.217603	0.0636826	0.0518972	0.0159207	0.373474	0.179035	0.0295517	FALSE	26.39	26.1141	26.1587	25.9496	26.3854	26.1972	26.4799	25.8398	26.4246	25.8097	26.2926	26.3969	26.1668	26.2087	26.3439	26.3554	26.2681	26.3884	26.4236	26.2882	26.5945	25.9179	26.2823	NA
A0A1Q9D7K8	0.164346	0.0712814	0.292461	0.0178203	0.811091	0.688578	0.266277	FALSE	26.9133	27.5856	27.225	27.7011	27.7974	27.1186	27.4806	27.132	27.6912	27.3699	26.3712	27.4319	26.8443	27.1786	27.9846	27.0459	27.8623	27.0404	27.8865	26.7969	27.8826	27.6719	27.3853	NA
A0A1Q9EUX6	0.0146583	0.0712814	0.497657	0.0178203	1	0.987887	0.455652	FALSE	26.2434	27.3217	26.0485	27.4417	26.6023	26.8081	26.3759	27.3453	26.2826	27.3471	26.0845	26.502	25.8927	26.481	28.1021	26.1989	28.7032	26.8272	26.5366	26.6952	28.2062	26.9417	27.9087	NA
A0A1Q9BRZ1	-0.249114	0.0831494	0.095022	0.0207873	0.284247	0.175624	0.0780189	FALSE	26.5825	26.8109	26.8954	27.2725	26.6878	27.0471	26.506	27.0679	26.2817	26.9437	26.864	26.9621	26.5385	26.9842	26.7397	26.9094	27.411	27.1821	26.8367	27.1364	27.4142	27.4775	27.1191	NA
A0A1Q9EVX8	0.0856682	0.0831494	0.398339	0.0207873	0.829366	0.872268	0.360547	FALSE	27.2602	26.8365	27.5797	26.9307	26.6955	26.6447	27.1568	26.7984	27.3724	26.7314	26.3109	26.9055	27.1406	26.4412	26.8938	26.5058	26.064	26.5747	27.0826	26.7478	26.2443	27.4521	26.575	NA
A0A1Q9F0U7	0.2302	0.100357	0.0311898	0.052122	0.300387	0.0752676	0.00595398	FALSE	24.1291	23.9945	23.8138	23.8556	NA	23.9457	23.8998	23.9152	24.153	23.9792	24.2158	24.0363	24.2902	23.9448	24.0598	23.8593	23.9989	23.7349	24.0523	23.7027	24.2281	23.594	24.2536	NA
A0A1Q9D3Y6	-0.390945	0.100763	0.0335875	0.154066	0.220172	0.0450319	0.0407967	FALSE	25.5514	25.6402	25.3191	25.3677	25.0392	25.5719	25.0008	25.5871	25.5215	25.6001	24.7681	25.6012	25.0927	25.2765	24.8458	25.2669	NA	25.4586	25.1872	25.6962	24.0431	25.203	25.6001	NA
A0A1Q9DK91	0.662868	0.100967	0.0252416	0.170279	0.225795	0.0814153	0.0325353	FALSE	25.4758	24.5201	24.5327	24.8211	26.6366	23.7708	25.2797	24.0914	25.2411	25.4562	25.0924	25.1038	25.2289	25.3092	24.7002	24.8475	24.6812	24.4439	25.806	24.6014	26.3493	25.1568	25.7911	NA
A0A1Q9ERC6	0.615152	0.102876	0.025719	1	0.671435	0.0963101	0.0360536	FALSE	23.416	22.4102	24.1875	NA	NA	23.1883	23.4218	23.1554	24.3003	23.3809	23.3102	22.3563	NA	NA	NA	23.4722	NA	23.0342	23.6448	23.251	NA	NA	23.2429	NA
A0A1Q9EJJ4	-0.543391	0.105789	0.040746	0.035263	0.426984	0.114106	0.0513031	FALSE	25.0726	25.0244	24.379	25.2324	24.8711	25.576	24.414	25.7737	24.6671	25.6862	24.0681	25.2643	24.4395	24.6707	25.0074	25.2794	NA	24.2563	24.1886	25.2965	23.8796	23.7298	24.8254	NA
A0A1Q9EXG8	-0.292075	0.110095	0.0354707	0.7765	0.272572	0.0550476	0.0205824	FALSE	23.1876	23.4067	22.8553	23.1441	NA	22.9083	22.8877	23.1369	22.7343	23.0999	23.1935	23.6651	22.9653	23.544	23.2057	23.2317	NA	22.9349	22.7437	23.5787	22.9302	23.2399	23.0034	NA
A0A1Q9BX41	0.72306	0.112235	0.0280588	0.284326	0.62178	0.1384	0.0200964	FALSE	NA	NA	24.3195	NA	23.6811	NA	23.5286	23.5274	23.5852	23.6955	24.6538	NA	23.7	23.321	NA	23.3586	24.375	23.3112	23.9714	23.7764	25.3321	NA	25.0674	NA
A0A1Q9EUC6	0.535233	0.112235	0.0280588	1	0.824535	0.175624	0.0327834	FALSE	NA	NA	24.9834	23.8031	NA	23.8933	NA	24.4525	NA	23.836	24.367	NA	23.9366	23.8442	NA	23.9319	NA	NA	24.4292	NA	24.5698	NA	24.6864	NA
A0A1Q9BXN5	-0.355754	0.114639	0.0966402	0.0286597	0.393286	0.215122	0.0955679	FALSE	26.7011	26.9544	26.5886	27.0475	26.0162	27.1607	27.0496	27.9075	26.9682	27.4833	27.2367	26.5429	27.5891	27.037	26.4024	27.4397	26.2998	26.9084	26.6041	27.4926	26.6858	26.8492	27.5783	NA
A0A1Q9C418	0.250796	0.114639	0.282648	0.0286597	0.899759	0.645088	0.266277	FALSE	27.0544	26.6418	27.5004	26.0835	26.0665	26.3861	27.4707	25.9548	27.6427	26.2425	25.7509	26.5346	26.9252	25.5568	26.4487	26.568	25.6613	26.262	27.102	26.2066	25.5354	27.218	25.8383	NA
A0A1Q9CH75	0.194286	0.114639	0.284397	0.0286597	0.824535	0.652055	0.266277	FALSE	26.6449	26.3592	27.2459	26.4854	26.8339	26.3245	27.3679	26.0171	27.6374	26.0239	25.7744	26.5313	26.553	26.3482	26.8297	26.4525	26.0185	26.7877	26.9066	26.5598	26.3004	27.3823	25.97	NA
A0A1Q9F1G5	0.127908	0.114639	0.245139	0.0286597	0.625941	0.604714	0.19763	FALSE	26.9686	27.0962	26.6284	26.747	27.0374	26.7886	26.9409	26.7796	26.6116	26.5932	26.6468	26.9463	26.5609	26.6714	27.0091	26.5401	27.2824	26.5154	26.9139	26.4768	27.0801	27.2572	27.0313	NA
A0A1Q9EM05	-0.444885	0.114734	0.0286835	0.585596	0.187919	0.0752676	0.0327596	FALSE	23.2936	24.0508	23.6094	24.4211	24.0227	24.3262	23.5469	23.5209	22.7233	24.5781	23.7124	24.2197	23.6394	24.1014	23.7413	24.3026	23.5215	23.7416	23.2782	23.2145	23.7315	23.8038	24.1474	NA
A0A1Q9CMG7	0.292248	0.118035	0.161582	0.0295088	0.708553	0.42201	0.158338	FALSE	26.1505	24.9978	26.5385	25.2424	25.1466	25.8909	26.3186	26.0797	26.5253	26.4469	26.1079	25.7309	26.5479	25.5033	25.7859	25.9161	25.4417	25.5586	26.0198	25.5994	25.1827	25.93	26.3554	NA
A0A1Q9DA21	0.83595	0.120447	0.0301118	1	0.969817	0.248709	0.0955065	FALSE	NA	NA	NA	NA	NA	NA	22.2072	21.5346	NA	NA	NA	NA	NA	NA	NA	21.909	NA	NA	22.8061	NA	22.6966	NA	22.5211	NA
A0A1Q9CB59	0.472087	0.121253	0.0303133	0.143341	0.784643	0.146354	0.0205824	FALSE	24.7714	NA	24.8822	23.8903	24.4495	24.3687	24.6897	24.0459	24.3975	23.8881	25.1064	NA	NA	NA	23.8706	24.3258	NA	23.8243	24.1828	NA	24.5401	NA	24.4025	NA
A0A1Q9DYV2	0.215583	0.125636	0.0630401	0.031409	0.431541	0.200605	0.0319655	FALSE	25.6753	25.0595	25.2943	25.4748	25.6795	25.3706	25.3251	25.2015	25.2759	24.9613	25.6378	25.3263	25.6726	25.4655	25.243	25.3741	25.2348	25.1514	25.6288	25.1859	25.3646	24.9526	25.3082	NA
A0A1Q9CGE4	-0.393149	0.126159	0.0315398	0.540332	0.213301	0.0792749	0.0308233	FALSE	23.9881	NA	23.5301	24.2496	24.0362	24.2521	23.6841	23.7274	23.4209	NA	23.666	24.7844	23.5014	24.3793	NA	23.7978	24.4458	24.3182	23.8417	24.3587	23.9688	24.1712	24.084	NA
A0A1Q9EEJ5	0.429127	0.127068	0.063534	0.0395573	0.420256	0.19816	0.0669402	FALSE	25.5246	24.9891	26.0418	24.896	25.1929	24.5073	25.3152	23.8974	25.3955	24.4668	24.0683	24.8684	24.6021	24.5447	25.162	24.517	24.8981	24.7077	25.3774	24.3118	24.6999	25.1026	24.2995	NA
A0A1Q9C831	0.33432	0.128616	0.0980654	0.032154	0.558179	0.320751	0.101986	FALSE	27.5338	27.3474	28.3946	27.9063	27.3161	27.824	27.8727	27.408	27.3082	27.3841	27.9875	27.2475	27.2626	27.4731	27.3465	27.4131	27.1716	26.9686	27.8542	27.0008	27.7643	26.1837	27.6433	NA
A0A1Q9CGJ6	-0.370327	0.128616	0.197725	0.032154	0.824535	0.394259	0.192496	FALSE	28.4371	27.5825	27.5497	27.6617	27.9783	28.6386	28.9974	27.8501	28.8052	27.775	28.2192	28.1886	27.4691	28.49	26.9974	28.7968	26.2876	28.6746	28.5663	28.3393	26.7464	27.7455	27.4035	NA
A0A1Q9EML6	-0.180455	0.128616	0.206566	0.032154	0.451764	0.363977	0.184978	FALSE	27.8017	27.6216	27.453	27.8451	27.3107	27.7989	27.6218	27.8603	27.163	27.9514	27.8588	27.7559	28.1149	27.8487	27.1667	27.8902	27.0719	27.5972	27.3841	27.2587	27.2121	26.9559	27.731	NA
A0A1Q9EJK6	-0.63345	0.130092	0.0383102	0.7765	0.628346	0.0650461	0.0201486	FALSE	NA	NA	NA	NA	NA	22.913	NA	22.6449	NA	NA	22.9035	23.086	NA	23.8195	NA	23.3164	NA	23.4487	22.8522	23.7429	22.6144	23.8982	22.5309	NA
A0A1Q9EUE4	-0.454838	0.130092	0.0393056	0.29454	0.611046	0.0650461	0.0836578	FALSE	23.4173	23.7692	NA	23.7426	NA	23.3331	23.3585	23.3468	22.7813	23.7139	22.2555	23.9869	23.1293	23.8162	NA	23.5002	NA	23.6187	NA	23.6956	23.3566	23.1121	23.7401	NA
A0A1Q9DTX6	0.8956	0.133831	0.247306	0.0446102	1	NA	NA	FALSE	NA	NA	NA	NA	28.7234	28.476	NA	NA	NA	NA	28.9244	NA	30.8217	NA	NA	NA	NA	NA	29.0169	NA	NA	NA	NA	NA
A0A1Q9DMM3	0.41731	0.135755	0.0339387	0.33564	0.661041	0.114106	0.0264786	FALSE	NA	NA	22.939	22.9021	23.5418	22.8978	23.2299	22.5408	22.6202	22.6098	23.4439	NA	23.1342	23.1914	NA	22.8853	NA	22.5312	23.1953	NA	23.6537	NA	23.1443	NA
A0A1Q9ERZ3	0.279837	0.135755	0.0339387	0.171921	0.275532	0.1384	0.0167033	FALSE	24.5276	24.0021	24.1448	24.1268	24.1225	23.9055	24.0393	24.1551	23.7833	24.1651	24.4178	23.8873	24.2096	23.8299	24.3183	24.0053	24.392	23.7768	23.9854	23.9449	24.7084	NA	24.4676	NA
A0A1Q9CW36	0.142566	0.141319	0.325803	0.0353298	0.830399	0.733621	0.293342	FALSE	26.321	25.8361	26.4277	25.5101	25.5165	25.6603	26.2307	25.5733	26.4357	25.4901	25.0304	25.6995	25.2911	25.438	25.9174	25.4995	25.2357	25.7209	26.3228	25.6417	24.9155	25.568	25.3072	NA
A0A1Q9F0H8	0.206395	0.141319	0.221729	0.0353298	0.824535	0.590376	0.199915	FALSE	25.9167	26.386	26.2177	NA	NA	25.5814	26.0983	26.2287	26.3813	26.2357	25.4339	25.5869	26.5116	NA	26.2975	25.8715	26.9334	25.6676	26.0746	25.7425	25.9686	26.4205	26.0955	NA
A0A1Q9C7Y8	0.493339	0.143938	0.0359845	0.112092	0.336014	0.138789	0.0432457	FALSE	25.0817	25.8654	25.4575	25.0897	26.1746	24.4352	26.2274	24.7526	26.3037	25.8632	24.8787	24.5489	25.5138	25.177	25.6836	25.3273	25.9256	25.4646	25.869	25.0606	25.6645	25.6269	25.5524	NA
A0A1Q9DK79	0.343436	0.146693	0.0366732	0.104515	0.272383	0.135842	0.031557	FALSE	25.7707	25.6952	25.6832	25.7644	25.4714	25.2409	25.4911	25.843	25.2137	25.5524	25.6414	25.6495	25.8019	25.397	26.3042	25.2026	26.0511	25.0693	25.6369	25.235	26.231	25.2124	26.1283	NA
A0A1Q9D6V9	0.29996	0.146829	0.0367072	0.210784	0.400219	0.1384	0.0247492	FALSE	24.4702	NA	24.2195	23.6887	24.1761	23.5755	23.4473	23.5517	23.999	23.6312	24.1748	23.8621	23.7805	23.6727	24.3036	23.875	NA	23.6987	24.0777	23.984	23.7409	23.6778	23.8491	NA
A0A1Q9ENV2	-0.335926	0.150535	0.0393056	1	0.148873	0.0752676	0.0344821	FALSE	25.3622	25.1634	24.9732	25.2332	25.1734	25.3967	25.2722	25.014	25.2953	25.1011	24.6498	25.452	25.404	25.419	24.8261	25.4619	24.4719	25.3875	25.2467	25.2676	24.8464	26.1528	24.865	NA
A0A1Q9E613	-0.405673	0.157223	0.0393056	1	0.39214	0.138789	0.05097	FALSE	23.8416	24.0947	23.2429	NA	23.6876	23.6922	23.3906	23.2051	23.3365	23.5513	23.3655	24.1826	23.857	23.8306	23.5397	23.6156	24.1101	24.4274	23.4996	24.0603	23.0737	24.6806	23.3956	NA
A0A1Q9EB01	0.564891	0.157223	0.0393056	0.347849	0.415965	0.142522	0.0494638	FALSE	24.6925	23.7528	25.1951	25.1655	25.754	24.7064	25.3527	24.4643	25.0855	25.3496	25.8467	23.9226	24.8062	25.4399	24.4449	25.2852	NA	24.5572	25.6991	24.4502	25.9012	25.0928	25.6224	NA
A0A1Q9DBH2	0.620688	0.162984	0.040746	1	0.660773	0.114106	0.0532827	FALSE	22.6726	NA	23.075	22.8001	23.0427	22.5291	22.8164	21.2686	23.35	22.2135	NA	NA	NA	22.9371	NA	NA	NA	22.6369	23.2618	22.5248	NA	NA	NA	NA
A0A1Q9DT94	-0.284848	0.174379	0.0488015	0.174379	0.163356	0.111761	0.0404415	FALSE	25.674	25.6008	25.1273	25.6798	25.9471	25.8782	25.8891	25.5282	25.447	25.5722	25.6382	26.1603	25.4952	25.9457	25.3687	26.0211	25.6475	26.3239	25.7893	26.1055	25.9034	26.2249	25.6084	NA
A0A1Q9D0T1	-0.455775	0.175633	0.0439082	1	0.336014	0.114106	0.0501454	FALSE	NA	NA	22.8719	23.3978	NA	23.3173	22.4626	23.0592	21.8932	22.8051	23.2855	NA	22.9631	23.6025	NA	23.244	NA	22.7653	22.7068	23.284	22.7452	NA	22.9007	NA
A0A1Q9DYY5	0.4006	0.175633	0.0439082	1	0.62178	0.118398	0.0627166	FALSE	NA	NA	NA	NA	NA	23.7544	23.6932	23.6021	23.5881	23.1717	NA	23.6918	24.1787	23.7213	NA	23.5584	NA	23.5851	24.5051	NA	24.1007	23.6884	23.9177	NA
A0A1Q9D7R9	0.148662	0.178441	0.187149	0.0446102	0.697604	0.528703	0.148051	FALSE	28.3679	28.0006	28.8136	28.3737	28.1977	28.4008	28.4764	28.2953	28.1913	28.3235	28.6991	27.9079	28.718	28.2876	28.2213	28.5734	28.1779	28.4984	28.4744	28.1619	28.7352	28.5182	28.3562	NA
A0A1Q9CJS6	-0.673929	0.18168	0.0454199	1	0.660773	0.199399	0.0807529	FALSE	22.7487	NA	NA	NA	NA	22.4479	21.8456	NA	22.3951	22.4669	NA	23.1286	NA	NA	22.9675	23.0073	NA	23.9264	22.258	23.7273	22.7291	NA	22.1603	NA
A0A1Q9CU18	0.73515	0.183848	0.0459621	0.110199	0.661041	0.138789	0.0235413	FALSE	23.3729	NA	23.7026	NA	23.126	22.2697	23.4782	22.3042	23.716	22.3228	21.7204	NA	NA	22.3278	23.1855	NA	NA	NA	23.6025	22.4098	22.4902	NA	22.2258	NA
A0A1Q9C7J4	0.765904	0.184908	0.046227	0.330335	0.824535	0.20683	0.15857	FALSE	23.167	NA	24.221	NA	NA	22.9517	23.321	NA	24.0388	NA	NA	NA	NA	NA	23.2126	NA	NA	23.4025	24.0237	22.2163	23.6994	NA	23.2984	NA
A0A1Q9DW66	-0.310307	0.1882	0.0474057	0.331111	0.14115	0.114106	0.038825	FALSE	26.5307	26.3176	25.6824	26.8024	26.3861	26.5511	26.4674	26.5326	26.4828	26.5205	26.3714	26.5314	26.6656	26.5952	25.7766	26.5024	25.893	26.6063	26.3504	27.1702	26.1119	26.2281	26.4938	NA
A0A1Q9CSB3	-0.902867	0.193407	0.0483518	1	1	0.301854	0.0836578	FALSE	21.9573	NA	NA	NA	NA	NA	22.1804	NA	22.7792	NA	NA	23.3535	NA	NA	NA	NA	NA	23.0635	NA	NA	NA	NA	NA	NA
A0A1Q9C7M1	0.267047	0.194014	0.0485035	0.23078	0.431541	0.175624	0.0277985	FALSE	25.4891	25.1008	24.9917	24.6972	25.1678	24.9202	25.2135	24.7538	25.2639	24.8299	25.6958	25.2298	25.4609	24.807	24.9209	25.0929	NA	24.925	24.9725	25.1402	25.0247	NA	25.1832	NA
A0A1Q9DCN8	-0.722733	0.194014	0.0485035	0.7765	0.973306	0.114106	0.199436	FALSE	NA	NA	NA	NA	NA	NA	22.404	22.4667	21.794	NA	NA	23.2079	NA	NA	NA	22.6435	NA	22.7571	NA	22.6811	NA	23.1741	NA	NA
A0A1Q9EA60	0.465432	0.194014	0.0485035	0.185849	0.272383	0.194697	0.0503818	FALSE	24.6654	24.1568	25.118	24.0527	24.1708	23.6289	25.0857	24.3637	24.93	24.5982	24.5162	24.0045	23.8633	23.4628	24.5827	24.0285	23.3233	24.0166	24.5225	23.4214	24.3444	NA	24.1438	NA
A0A1Q9CYK7	-0.265225	0.194476	0.0648254	0.222633	0.415965	0.0866568	0.0511008	FALSE	23.8308	23.9524	24.0882	24.5966	NA	23.9974	23.824	24.1771	24.2148	24.3884	23.707	24.0855	23.5301	24.0619	23.7477	24.1112	NA	24.4293	24.0495	24.2211	23.7219	23.9828	24.4553	NA
A0A1Q9C564	-1.0122	0.199762	0.0499404	1	0.969817	0.312789	0.149759	FALSE	NA	NA	NA	NA	NA	NA	23.8956	NA	NA	NA	23.671	25.6619	24.2399	NA	NA	NA	NA	NA	NA	24.9945	NA	24.1867	NA	NA
A0A1Q9CJK5	0.415941	0.199762	0.0499404	1	0.690589	0.19816	0.0472103	FALSE	22.6627	NA	23.3691	23.1895	22.897	22.7876	23.0889	22.7625	23.6806	NA	NA	NA	NA	22.8155	NA	22.5388	NA	23.0101	23.7171	22.7884	23.5463	NA	23.1	NA
A0A1Q9EPM6	0.343166	0.199795	0.0499487	0.219123	0.273137	0.20683	0.0487958	FALSE	25.0592	24.4416	24.8156	24.909	24.7776	24.9689	25.0259	24.3782	24.2631	23.9965	24.9671	24.6365	25.0763	24.9342	25.2432	25.0496	25.4907	24.7484	25.3554	24.6395	25.4338	25.1022	25.1242	NA
A0A1Q9D1U4	-0.274271	0.200078	0.0504555	0.568152	0.169651	0.100039	0.0360536	FALSE	24.9798	25.0236	24.4043	24.9546	24.7968	25.1196	25.1622	24.8528	25.2055	25.0525	24.3758	25.4769	24.7729	25.3559	24.863	25.2483	24.8491	25.4275	25.2017	25.3625	24.9838	24.9447	25.0981	NA
A0A1Q9ELI9	-0.174483	0.205004	0.147947	0.051251	0.308782	0.23576	0.112596	FALSE	25.7387	25.642	25.7516	25.8039	25.1837	25.9102	25.6693	25.9482	25.6735	25.7903	25.4095	25.707	25.5564	25.7872	25.3827	25.8811	25.5303	25.5933	25.4822	25.9613	25.4623	25.0395	25.8631	NA
A0A1Q9F3N1	0.170388	0.205004	0.178035	0.051251	0.607579	0.465124	0.144595	FALSE	25.9749	25.4672	25.2286	25.4575	25.3678	25.5155	25.5162	25.689	25.345	25.6719	25.804	25.5361	26.3727	25.6884	25.6859	25.5388	25.866	25.1552	25.5516	25.4557	25.9121	25.6937	25.8224	NA
A0A1Q9CNF2	-0.357711	0.205421	0.0619894	0.154066	0.661041	0.148605	0.0686222	FALSE	25.1417	25.7416	24.9387	25.3822	NA	25.7977	25.0504	26.0423	24.8421	NA	24.8004	24.8023	25.2325	25.2638	NA	25.141	NA	24.8588	24.9021	NA	24.9411	25.2502	25.2115	NA
A0A1Q9DKH4	-0.58698	0.205793	0.0514481	1	0.824535	0.192939	0.0780189	FALSE	NA	22.0963	NA	NA	NA	22.936	NA	22.5008	21.6193	NA	NA	NA	NA	22.445	NA	22.6548	NA	NA	22.4305	NA	22.0338	NA	21.6748	NA
A0A1Q9BS26	-0.49226	0.207117	0.0517792	0.568152	0.400219	0.111761	0.0628859	FALSE	25.5079	25.467	25.0044	25.5088	23.8488	NA	24.3865	24.892	25.248	25.6923	24.2151	25.2775	25.0521	24.4722	25.0975	24.7623	NA	25.7606	24.4401	25.2696	NA	25.5423	24.9216	NA
A0A1Q9ESK3	-0.401827	0.207117	0.0517792	0.854621	0.293813	0.127548	0.0579185	FALSE	24.6274	24.5719	23.3217	24.5432	25.0548	24.9385	24.8329	24.6894	24.2871	24.2468	24.6472	25.1136	24.4749	25.0818	NA	24.815	24.0469	24.8327	24.6976	24.7721	24.4759	25.3612	24.0797	NA
A0A1Q9CE51	0.489693	0.207589	0.0518972	0.774322	0.821227	0.247157	0.0262778	FALSE	NA	NA	23.3918	22.9176	NA	23.023	23.6361	22.744	22.7148	NA	23.7729	NA	NA	NA	NA	22.9856	NA	NA	23.6268	NA	23.3052	NA	23.4031	NA
A0A1Q9CKK7	0.331136	0.208862	0.0522156	0.531836	0.328504	0.196009	0.0511008	FALSE	25.3738	25.0049	24.9338	24.3135	NA	25.4462	25.3469	25.5007	25.2999	25.1776	25.4947	24.4977	25.0188	24.9223	25.5849	25.1573	24.9683	24.564	25.1007	24.7386	25.3264	25.0468	25.5639	NA
A0A1Q9E984	0.724013	0.209029	0.063534	0.104515	0.811091	0.199399	0.122408	FALSE	23.8132	NA	23.7196	NA	NA	NA	23.6241	22.2536	22.2725	22.8059	23.3347	NA	24.0799	23.2078	23.1757	NA	NA	NA	23.2027	NA	23.7758	NA	23.7996	NA
G9I8R3	0.353567	0.211357	0.0528392	1	0.352457	0.203784	0.05097	FALSE	31.0938	30.8487	31.8404	30.4051	30.6719	30.4236	31.4269	30.8611	31.6069	30.9474	30.635	30.3912	31.2057	30.3805	30.9623	30.7363	31.154	30.7848	31.1589	31.102	30.5837	31.2582	30.7821	NA
A0A1Q9BZJ4	0.242883	0.213427	0.0980654	0.0711424	0.523237	0.316876	0.0886882	FALSE	25.944	25.241	25.6707	25.9032	25.8122	26.0127	25.968	25.5109	25.6862	25.6137	26.0598	25.6274	26.3013	25.8251	25.6307	25.8866	25.4026	25.5503	26.0403	25.4984	25.838	24.8978	25.7249	NA
A0A1Q9DNG3	0.29618	0.215582	0.0557729	0.107791	0.725273	0.178233	0.00650751	FALSE	23.1305	NA	NA	NA	23.1539	22.8537	23.412	NA	23.0679	NA	23.2495	23.0375	23.3827	22.8236	23.3558	22.9662	NA	22.8002	23.3255	NA	22.9856	NA	22.8608	NA
A0A1Q9C8P6	0.36274	0.216619	0.0541546	0.7765	0.557602	0.196009	0.0532827	FALSE	24.7353	24.345	24.7311	24.2346	25.0741	24.4565	25.0806	23.9041	25.0964	24.4965	24.379	24.8151	NA	24.7937	24.876	24.6915	NA	25.2325	25.2503	24.7004	25.3953	NA	24.6792	NA
A0A1Q9D5R1	0.393695	0.216619	0.0541546	0.7765	0.37249	0.211466	0.0602527	FALSE	25.2076	24.8163	25.5434	24.155	24.5238	23.9088	24.8307	24.2533	25.2558	24.4736	24.5063	24.8792	24.997	23.8474	24.9049	24.2406	25.028	24.6548	24.8931	24.7171	24.444	25.2213	24.2269	NA
A0A1Q9DDY6	0.336183	0.220399	0.0648254	0.110199	0.772095	0.239795	0.0487958	FALSE	22.8968	NA	22.6645	NA	NA	22.8731	22.6749	22.2362	22.6599	22.6739	22.9264	22.3263	22.5823	22.4855	22.4138	22.3745	23.2189	NA	22.6897	NA	23.1398	NA	23.2751	NA
A0A1Q9CED7	0.455681	0.223092	0.0557729	0.624869	0.585061	0.235088	0.0928955	FALSE	23.6729	NA	24.3604	23.8867	23.9498	24.3119	24.1459	22.9232	23.4654	23.2077	24.1015	22.8775	24.1402	24.0239	23.9468	24.1188	NA	23.6626	24.3442	NA	24.4147	NA	24.3626	NA
A0A1Q9D7S8	-0.9135	0.230477	0.0768255	1	1	NA	NA	FALSE	NA	NA	NA	NA	NA	NA	22.5453	NA	NA	NA	NA	23.2157	NA	NA	NA	NA	NA	23.1525	NA	23.5925	NA	23.8745	NA	NA
A0A1Q9D1M4	-0.825209	0.233507	0.0583767	0.38067	0.537322	0.138789	0.0807529	FALSE	26.223	26.5308	26.3796	25.219	24.1642	25.7991	25.8714	25.5917	26.6484	25.5709	24.1608	26.4797	25.3009	25.472	25.2776	25.7659	NA	26.5381	25.4655	26.7087	22.7852	26.52	24.842	NA
A0A1Q9CMK9	-0.416067	0.237323	0.0593308	1	0.80376	0.182617	0.0423603	FALSE	NA	NA	NA	NA	NA	22.4858	NA	22.7255	22.5202	23.0266	22.0798	NA	22.3986	NA	NA	22.928	NA	NA	22.0426	NA	22.6766	22.8691	22.6278	NA
A0A1Q9D6Z2	0.33661	0.24107	0.137687	0.0602675	0.660773	0.374281	0.132938	FALSE	25.7163	24.5537	25.3341	25.28	25.7206	25.2044	26.1478	25.1007	26.3477	25.2934	25.8903	25.4267	25.8402	25.7208	24.8587	25.7624	24.1555	25.3136	26.0257	25.0889	25.7763	25.212	25.4515	NA
A0A1Q9C939	0.244121	0.243104	0.060776	0.768132	0.473068	0.203784	0.0334562	FALSE	23.9926	23.5109	23.5115	23.5766	23.4148	23.2272	23.448	23.3265	23.4997	23.2801	23.3449	23.6057	NA	23.4762	23.9659	23.0308	23.7762	23.4288	23.5349	23.3059	23.8633	NA	23.4791	NA
A0A1Q9EQV9	0.629584	0.243104	0.060776	0.228768	0.783552	0.202644	0.0407967	FALSE	25.0394	NA	23.8897	NA	NA	23.3465	24.2273	23.76	24.9776	23.7703	23.8892	NA	NA	23.72	NA	23.357	23.4156	NA	24.2603	NA	23.483	NA	24.801	NA
A0A1Q9CJD4	-0.28894	0.244246	0.0858398	1	0.811091	0.0814153	0.0147653	FALSE	NA	NA	NA	22.5638	NA	22.5783	22.0977	22.4861	22.2301	22.3591	NA	22.6857	NA	NA	NA	22.5004	NA	NA	22.2022	NA	22.2213	NA	22.4485	NA
A0A1Q9EDR4	0.915267	0.254062	0.0846873	1	1	NA	NA	FALSE	NA	NA	NA	NA	NA	NA	25.7307	NA	26.0043	NA	NA	NA	NA	NA	NA	24.783	NA	NA	NA	NA	NA	NA	25.3598	NA
A0A1Q9CW69	0.39646	0.259302	0.0648254	1	0.62453	0.215122	0.0707492	FALSE	24.0561	23.3187	23.143	23.8713	24.2641	23.6406	23.8292	23.1548	23.3701	22.8081	23.9414	23.7774	23.6218	23.9627	NA	23.6116	NA	23.2429	23.9725	22.6097	23.841	NA	23.9232	NA
A0A1Q9DTE8	-0.286217	0.259302	0.0648254	1	0.355867	0.148605	0.0487958	FALSE	24.4775	24.6783	23.9362	24.5804	24.3346	24.4799	24.4615	24.7965	24.4375	24.8172	24.832	24.5113	24.3243	24.3067	24.1981	24.8387	23.7939	24.2973	24.3529	24.3427	23.6846	NA	24.5111	NA
A0A1Q9EUC0	0.351874	0.265313	0.0663282	0.768132	0.591942	0.247157	0.0641268	FALSE	23.4152	NA	23.2234	NA	23.4791	23.7821	24.0248	22.7259	23.3815	23.0843	23.959	23.2931	23.6025	23.4752	23.3677	23.455	NA	23.1352	24.3244	23.4849	23.7438	NA	23.6983	NA
A0A1Q9C9R7	-0.206325	0.268193	0.0893975	0.723776	0.393286	0.104933	0.0472103	FALSE	23.6297	23.9345	23.3651	23.6371	NA	24.032	23.7256	24.1319	23.5304	23.9765	23.803	23.7638	23.8976	24.0717	23.4741	23.6589	NA	23.6364	23.5829	23.6972	23.432	23.6346	23.8369	NA
A0A1Q9CJ00	-0.313643	0.268552	0.091979	0.143341	0.635541	0.179035	0.0928955	FALSE	24.1253	24.394	NA	24.4457	23.9541	24.4003	NA	NA	NA	25.028	24.1388	24.3759	24.8315	NA	24.0274	24.4229	NA	24.4315	24.2723	24.623	23.7745	24.1465	NA	NA
A0A1Q9CZY2	-0.445325	0.268552	0.0910157	0.112092	0.497307	0.179035	0.0928955	FALSE	26.0962	25.8842	26.1722	25.5846	25.3934	25.719	25.9922	25.5696	26.1439	25.4288	25.0614	26.3178	25.3092	25.4073	24.9894	25.666	24.6582	26.4738	26.0512	26.0683	24.2679	26.5122	25.0281	NA
A0A1Q9EQX2	0.822125	0.27484	0.0916132	1	1	NA	NA	FALSE	22.5157	NA	NA	NA	NA	NA	23.0529	NA	22.6039	NA	NA	NA	NA	NA	NA	21.802	NA	NA	22.324	NA	NA	NA	NA	NA
A0A1Q9E5R7	0.327033	0.281955	0.0725718	0.178107	0.358054	0.211466	0.0507238	FALSE	24.3378	NA	23.6661	23.8142	25.3945	23.7574	24.3793	23.7294	24.1698	24.0441	24.2072	24.0012	23.9788	24.0293	24.2051	23.6487	23.9927	24.0095	24.0556	NA	24.2655	24.0635	24.0684	NA
A0A1Q9DDU9	0.329542	0.284074	0.0804955	0.142037	0.374504	0.270425	0.0768375	FALSE	25.6451	24.2225	24.3313	24.5104	25.3004	25.1985	25.5116	24.7308	25.176	24.7455	25.6542	25.2117	25.6494	25.0728	24.8488	24.9738	25.1782	24.8544	25.5592	25.2837	25.0431	25.2796	25.0576	NA
A0A1Q9DC94	0.356058	0.284905	0.0712262	0.424586	0.557619	0.200605	0.0762803	FALSE	24.7814	24.0408	24.8115	24.43	24.5798	24.4196	24.4509	24.2316	23.8863	24.1017	24.7982	24.0106	24.0849	24.3074	24.2516	24.2632	NA	23.6782	24.04	23.0515	24.3364	NA	24.4837	NA
A0A1Q9D583	0.439279	0.286553	0.0716383	0.7765	0.802326	0.242041	0.0648087	FALSE	23.3619	22.7577	22.5501	22.9361	23.544	22.6085	22.9156	22.804	22.2163	22.4664	23.693	22.8225	NA	NA	NA	22.2811	NA	NA	23.1289	NA	23.5248	NA	23.0313	NA
A0A1Q9DRE2	-0.5216	0.286553	0.0716383	0.341512	0.523237	0.183793	0.0782854	FALSE	24.5568	25.2672	25.1481	24.9206	24.5487	24.543	25.2125	24.6985	25.2572	25.037	NA	25.6014	NA	NA	NA	24.6582	NA	25.7392	24.4909	25.45	23.9928	26.3774	24.4542	NA
A0A1Q9BTU5	-0.534964	0.290366	0.0941728	0.149505	0.585061	0.217774	0.10774	FALSE	26.5869	26.8695	26.7761	26.4172	26.0111	26.4391	26.6499	26.1131	27.023	26.2175	24.4771	26.9246	25.2054	25.8744	25.8126	26.2455	24.8966	26.6067	26.6792	26.7024	NA	27.1892	25.5967	NA
A0A1Q9D4Z6	0.177542	0.291891	0.0980654	0.097297	0.492101	0.315154	0.0487958	FALSE	24.8523	24.3736	24.6766	24.567	25.0482	24.5053	24.7345	24.5969	24.724	24.6016	24.9434	24.5745	25.1242	24.4676	24.7548	24.6648	24.3613	24.5409	24.7118	24.7056	24.6986	24.8855	24.5735	NA
A0A1Q9C6U9	0.407857	0.302903	0.0757258	1	0.824535	0.243057	0.0667897	FALSE	23.7887	NA	NA	NA	NA	NA	NA	23.5255	NA	23.5388	23.939	23.9933	NA	NA	NA	23.1853	24.36	23.4136	NA	23.5912	24.0378	NA	23.6202	NA
A0A1Q9C6V5	-0.3682	0.302903	0.0757258	1	0.272572	0.182617	0.0772828	FALSE	23.451	NA	NA	22.9054	23.5024	23.4493	23.1823	23.0778	22.513	22.6205	22.7916	23.7561	22.635	23.6119	NA	23.3856	23.3697	23.564	22.9052	23.6551	22.9354	23.9971	23.0552	NA
A0A1Q9E7P9	-0.944194	0.303738	0.0759344	0.7765	0.824535	0.245211	0.146828	FALSE	22.0756	24.8073	NA	NA	NA	23.2321	21.721	23.1879	22.0955	23.852	NA	22.9829	NA	23.7716	NA	23.1542	NA	NA	NA	NA	24.3581	NA	22.8774	NA
A0A1Q9DHU6	0.0927962	0.303868	0.398339	0.075967	0.842346	0.840209	0.360547	FALSE	31.999	32.8026	32.33	32.5009	32.1489	31.7901	32.2501	32.371	32.3131	32.2285	31.1347	31.9311	32.0781	31.8559	33.049	31.873	33.0434	32.0011	32.2017	31.8201	32.2923	32.5279	32.1302	NA
A0A1Q9CXF8	-0.240133	0.312023	0.0825411	1	0.252722	0.156012	0.0628859	FALSE	24.8157	24.8591	24.3649	24.9156	24.8465	25.0048	24.5919	24.6944	24.4723	24.9291	24.8898	25.139	24.8112	25.0935	24.9147	24.8798	25.3157	25.3059	24.7997	25.3831	25.0681	25.4964	24.9923	NA
[truncated: 1,011 more rows]

## Sheet: 25v34 HighNutrient
	log-ratios C1 vs C2	FDR PolySTest C1 vs C2	FDR limma C1 vs C2	FDR Miss test C1 vs C2	FDR rank products C1 vs C2	FDR permutation test C1 vs C2	FDR t-test C1 vs C2	Selected	HNC2	HNT1	HNC3	HNT3	HNC4	HNT4	HNC5	HNT5	HNC6	HNT7
[truncated: 1,292 more rows]

[truncated: 8 more sheets: 25v34 LowNutrient, 25v34 ImbalancedNutrient, BalancedVsImbalanced 25C, BalancedVsImbalanced 34C, BalancedVsImbalanced AllData, LowVsHigh Nutrients, LowVsImbalanced Nutrients, HighVsImbalanced Nutrients]
