# Supplementary material for: The Symbiodinium Proteome Response to Thermal and Nutrient Stresses
Source: Plant Cell Physiol. 2022 Dec 24;64(4):433–47. doi: 10.1093/pcp/pcac175 (PMC10109209; doi:10.1093/pcp/pcac175)
Supplement: pcac175_Supp [file pcac175_supp.zip › suppl_data/pcp-2022-e-00267-File008.xlsx]

## Sheet: 25v34 Balanced topGO
Biological Process								Cellular Component								Molecular Function
	GO.ID	Term	Annotated	Significant	Expected	raw.p.value			GO.ID	Term	Annotated	Significant	Expected	raw.p.value			GO.ID	Term	Annotated	Significant	Expected	raw.p.value
1	GO:0009772	photosynthetic electron transport in photosystem II	3	3	0.48	0.004		1	GO:0009535	chloroplast thylakoid membrane	2	2	0.28	0.02		1	GO:0016810	hydrolase activity, acting on carbon-nitrogen (but not peptide) bonds	2	2	0.3	0.022
2	GO:0015979	photosynthesis	51	18	8.23	0.0043		2	GO:0005783	endoplasmic reticulum	5	3	0.71	0.022		2	GO:0045156	electron transporter, transferring electrons within the cyclic electron transport pathway of photosynthesis activity	2	2	0.3	0.022
3	GO:0006457	protein folding	20	8	3.23	0.0072		3	GO:0009507	chloroplast	8	5	1.14	0.091		3	GO:0016168	chlorophyll binding	46	12	6.79	0.026
4	GO:0018298	protein-chromophore linkage	14	6	2.26	0.0142		4	GO:0009523	photosystem II	4	2	0.57	0.099		4	GO:0005524	ATP binding	102	21	15.05	0.049
5	GO:0044242	cellular lipid catabolic process	2	2	0.32	0.0256		5	GO:0005886	plasma membrane	4	2	0.57	0.099		5	GO:0102250	linear malto-oligosaccharide phosphorylase activity	3	2	0.44	0.058
6	GO:0006096	glycolytic process	7	3	1.13	0.0863		6	GO:0009521	photosystem	5	3	0.71	0.139		6	GO:0008184	glycogen phosphorylase activity	3	2	0.44	0.058
7	GO:0019684	photosynthesis, light reaction	38	12	6.13	0.1434		7	GO:0045261	proton-transporting ATP synthase complex, catalytic core F(1)	5	2	0.71	0.15		7	GO:0046872	metal ion binding	103	20	15.2	0.073
8	GO:0072521	purine-containing compound metabolic process	16	6	2.58	0.1528		8	GO:0005739	mitochondrion	12	3	1.71	0.236		8	GO:0004190	aspartic-type endopeptidase activity	4	2	0.59	0.106
9	GO:0022607	cellular component assembly	3	2	0.48	0.1592		9	GO:0016021	integral component of membrane	239	37	33.98	0.238		9	GO:0030170	pyridoxal phosphate binding	4	2	0.59	0.106
10	GO:0072330	monocarboxylic acid biosynthetic process	9	2	1.45	0.1623		10	GO:0009536	plastid	21	8	2.99	0.242		10	GO:0046933	proton-transporting ATP synthase activity, rotational mechanism	4	2	0.59	0.106
11	GO:0006631	fatty acid metabolic process	9	2	1.45	0.1623		11	GO:0009543	chloroplast thylakoid lumen	2	1	0.28	0.264		11	GO:0008234	cysteine-type peptidase activity	14	4	2.07	0.137
12	GO:0043603	cellular amide metabolic process	37	5	5.97	0.1679		12	GO:0019898	extrinsic component of membrane	2	1	0.28	0.264		12	GO:0008270	zinc ion binding	14	4	2.07	0.137
13	GO:0043648	dicarboxylic acid metabolic process	5	2	0.81	0.1851		13	GO:0016020	membrane	284	45	40.38	0.305		13	GO:0097367	carbohydrate derivative binding	122	23	18	0.138
14	GO:0009765	photosynthesis, light harvesting	32	7	5.16	0.2415		14	GO:0005576	extracellular region	8	2	1.14	0.318		14	GO:0016830	carbon-carbon lyase activity	5	3	0.74	0.145
15	GO:0006511	ubiquitin-dependent protein catabolic process	6	2	0.97	0.2498		15	GO:0033178	proton-transporting two-sector ATPase complex, catalytic domain	8	3	1.14	0.363		15	GO:0016831	carboxy-lyase activity	4	2	0.59	0.147
16	GO:0009767	photosynthetic electron transport chain	5	4	0.81	0.2836		16	GO:0005852	eukaryotic translation initiation factor 3 complex	3	1	0.43	0.37		16	GO:0015078	proton transmembrane transporter activity	11	5	1.62	0.152
17	GO:1901565	organonitrogen compound catabolic process	9	3	1.45	0.2924		17	GO:0070013	intracellular organelle lumen	4	1	0.57	0.46		17	GO:0020037	heme binding	20	5	2.95	0.158
18	GO:0009097	isoleucine biosynthetic process	2	1	0.32	0.2972		18	GO:0005794	Golgi apparatus	5	1	0.71	0.537		18	GO:0005216	ion channel activity	10	4	1.48	0.211
19	GO:0009112	nucleobase metabolic process	2	1	0.32	0.2972		19	GO:1902494	catalytic complex	7	1	1	0.661		19	GO:0004672	protein kinase activity	11	3	1.62	0.212
20	GO:0034622	cellular protein-containing complex assembly	2	1	0.32	0.2972		20	GO:0005840	ribosome	46	5	6.54	0.818		20	GO:0004222	metalloendopeptidase activity	6	2	0.89	0.217
21	GO:0009064	glutamine family amino acid metabolic process	2	1	0.32	0.2972		21	GO:0015630	microtubule cytoskeleton	11	1	1.56	0.819		21	GO:0022857	transmembrane transporter activity	31	10	4.57	0.253
22	GO:0046395	carboxylic acid catabolic process	2	1	0.32	0.2972		22	GO:0005737	cytoplasm	81	17	11.52	0.952		22	GO:0046914	transition metal ion binding	22	6	3.25	0.267
23	GO:0043094	cellular metabolic compound salvage	2	1	0.32	0.2972		23	GO:0005622	intracellular	168	25	23.88	1		23	GO:0022853	active ion transmembrane transporter activity	4	2	0.59	0.271
24	GO:0030245	cellulose catabolic process	2	1	0.32	0.2972		24	GO:0031984	organelle subcompartment	4	3	0.57	1		24	GO:0008113	peptide-methionine (S)-S-oxide reductase activity	2	1	0.3	0.274
25	GO:0009636	response to toxic substance	2	1	0.32	0.2972		25	GO:0012505	endomembrane system	12	3	1.71	1		25	GO:0004618	phosphoglycerate kinase activity	2	1	0.3	0.274

## Sheet: BalancedVsImbalanced 25C topGO
Biological Process								Cellular Component								Molecular Function
	GO.ID	Term	Annotated	Significant	Expected	raw.p.value			GO.ID	Term	Annotated	Significant	Expected	raw.p.value			GO.ID	Term	Annotated	Significant	Expected	raw.p.value
1	GO:0009765	photosynthesis, light harvesting	32	17	10.13	0.0065		1	GO:0016020	membrane	284	76	75.28	0.0089		1	GO:0003924	GTPase activity	7	6	2.33	0.0065
2	GO:0005975	carbohydrate metabolic process	48	22	15.19	0.0267		2	GO:0005783	endoplasmic reticulum	5	4	1.33	0.0188		2	GO:0020037	heme binding	20	12	6.67	0.0116
3	GO:0006094	gluconeogenesis	6	4	1.9	0.0823		3	GO:0009507	chloroplast	8	5	2.12	0.0574		3	GO:0046933	proton-transporting ATP synthase activity, rotational mechanism	4	4	1.33	0.0121
4	GO:0045454	cell redox homeostasis	2	2	0.63	0.0995		4	GO:0030906	retromer, cargo-selective complex	2	2	0.53	0.0698		4	GO:0016747	transferase activity, transferring acyl groups other than amino-acyl groups	8	5	2.67	0.0364
5	GO:0044242	cellular lipid catabolic process	2	2	0.63	0.0995		5	GO:0009579	thylakoid	10	4	2.65	0.0699		5	GO:0004721	phosphoprotein phosphatase activity	8	5	2.67	0.0864
6	GO:0009423	chorismate biosynthetic process	2	2	0.63	0.0995		6	GO:0045261	proton-transporting ATP synthase complex, catalytic core F(1)	5	3	1.33	0.1187		6	GO:0022853	active ion transmembrane transporter activity	4	4	1.33	0.1091
7	GO:0015031	protein transport	10	3	3.16	0.1026		7	GO:0005739	mitochondrion	12	4	3.18	0.195		7	GO:0009678	pyrophosphate hydrolysis-driven proton transmembrane transporter activity	2	2	0.67	0.1107
8	GO:0018298	protein-chromophore linkage	14	7	4.43	0.1139		8	GO:0005840	ribosome	46	15	12.19	0.2163		8	GO:0008113	peptide-methionine (S)-S-oxide reductase activity	2	2	0.67	0.1107
9	GO:0006457	protein folding	20	9	6.33	0.141		9	GO:0005681	spliceosomal complex	7	3	1.86	0.2744		9	GO:0051213	dioxygenase activity	2	2	0.67	0.1107
10	GO:0043648	dicarboxylic acid metabolic process	5	4	1.58	0.2306		10	GO:0070013	intracellular organelle lumen	4	2	1.06	0.2869		10	GO:0003994	aconitate hydratase activity	2	2	0.67	0.1107
11	GO:0006090	pyruvate metabolic process	13	6	4.11	0.2805		11	GO:0005886	plasma membrane	4	2	1.06	0.2869		11	GO:0051082	unfolded protein binding	2	2	0.67	0.1107
12	GO:0006310	DNA recombination	6	3	1.9	0.2854		12	GO:0005576	extracellular region	8	3	2.12	0.3589		12	GO:0004672	protein kinase activity	11	6	3.67	0.1198
13	GO:0019684	photosynthesis, light reaction	38	19	12.03	0.2939		13	GO:0009536	plastid	21	9	5.57	0.4429		13	GO:0016168	chlorophyll binding	46	19	15.33	0.1505
14	GO:0019725	cellular homeostasis	3	3	0.95	0.3121		14	GO:0015935	small ribosomal subunit	2	1	0.53	0.4603		14	GO:0004634	phosphopyruvate hydratase activity	7	4	2.33	0.1719
15	GO:0072330	monocarboxylic acid biosynthetic process	9	4	2.85	0.3149		15	GO:0098805	whole membrane	2	1	0.53	0.4603		15	GO:0000287	magnesium ion binding	7	4	2.33	0.1719
16	GO:0006631	fatty acid metabolic process	9	4	2.85	0.3149		16	GO:0098588	bounding membrane of organelle	2	1	0.53	0.4603		16	GO:0016491	oxidoreductase activity	81	33	27	0.1733
17	GO:0022607	cellular component assembly	3	2	0.95	0.3153		17	GO:0019898	extrinsic component of membrane	2	1	0.53	0.4603		17	GO:0015078	proton transmembrane transporter activity	11	9	3.67	0.1982
18	GO:0015979	photosynthesis	51	24	16.14	0.3172		18	GO:0009543	chloroplast thylakoid lumen	2	1	0.53	0.4603		18	GO:0008184	glycogen phosphorylase activity	3	2	1	0.2589
19	GO:0043603	cellular amide metabolic process	37	11	11.71	0.3214		19	GO:0015629	actin cytoskeleton	2	1	0.53	0.4603		19	GO:0008964	phosphoenolpyruvate carboxylase activity	3	2	1	0.2589
20	GO:1901576	organic substance biosynthetic process	84	24	26.58	0.3305		20	GO:0009535	chloroplast thylakoid membrane	2	1	0.53	0.4603		20	GO:0015291	secondary active transmembrane transporter activity	3	2	1	0.2589
21	GO:1901360	organic cyclic compound metabolic process	68	15	21.52	0.3454		21	GO:0033178	proton-transporting two-sector ATPase complex, catalytic domain	8	4	2.12	0.5974		21	GO:0102250	linear malto-oligosaccharide phosphorylase activity	3	2	1	0.2589
22	GO:0006725	cellular aromatic compound metabolic process	68	15	21.52	0.3454		22	GO:0005839	proteasome core complex	3	1	0.8	0.6041		22	GO:0016861	intramolecular oxidoreductase activity, interconverting aldoses and ketoses	3	2	1	0.2589
23	GO:0046483	heterocycle metabolic process	66	14	20.89	0.3466		23	GO:0005634	nucleus	27	8	7.16	0.6382		23	GO:0030976	thiamine pyrophosphate binding	3	2	1	0.2589
24	GO:0006096	glycolytic process	7	3	2.22	0.3901		24	GO:0009523	photosystem II	4	1	1.06	0.7098		24	GO:0005524	ATP binding	102	37	34	0.2786
25	GO:0006099	tricarboxylic acid cycle	11	4	3.48	0.4794		25	GO:0005829	cytosol	4	1	1.06	0.7098		25	GO:0048037	cofactor binding	93	41	31	0.3129

## Sheet: BalancedVsImbalanced 34C topGO
Biological Process								Cellular Component								Molecular Function
	GO.ID	Term	Annotated	Significant	Expected	raw.p.value			GO.ID	Term	Annotated	Significant	Expected	raw.p.value			GO.ID	Term	Annotated	Significant	Expected	raw.p.value
1	GO:0015979	photosynthesis	51	23	15.49	0.047		1	GO:0016020	membrane	284	85	79.38	0.011		1	GO:0020037	heme binding	20	13	6.38	0.002
2	GO:0009765	photosynthesis, light harvesting	32	14	9.72	0.065		2	GO:0005783	endoplasmic reticulum	5	4	1.4	0.023		2	GO:0008484	sulfuric ester hydrolase activity	4	4	1.28	0.01
3	GO:0006979	response to oxidative stress	6	4	1.82	0.072		3	GO:0009507	chloroplast	8	4	2.24	0.068		3	GO:0005524	ATP binding	102	41	32.51	0.031
4	GO:0017001	antibiotic catabolic process	2	2	0.61	0.092		4	GO:0019898	extrinsic component of membrane	2	2	0.56	0.078		4	GO:0016747	transferase activity, transferring acyl groups other than amino-acyl groups	8	5	2.55	0.032
5	GO:0044242	cellular lipid catabolic process	2	2	0.61	0.092		5	GO:0009579	thylakoid	10	4	2.8	0.078		5	GO:0016861	intramolecular oxidoreductase activity, interconverting aldoses and ketoses	3	3	0.96	0.032
6	GO:0009636	response to toxic substance	2	2	0.61	0.092		6	GO:0045261	proton-transporting ATP synthase complex, catalytic core F(1)	5	3	1.4	0.136		6	GO:0004601	peroxidase activity	4	3	1.28	0.098
7	GO:0006730	one-carbon metabolic process	2	2	0.61	0.092		7	GO:0033178	proton-transporting two-sector ATPase complex, catalytic domain	8	5	2.24	0.185		7	GO:0004190	aspartic-type endopeptidase activity	4	3	1.28	0.098
8	GO:0006633	fatty acid biosynthetic process	8	4	2.43	0.198		8	GO:0005739	mitochondrion	12	6	3.35	0.212		8	GO:0046933	proton-transporting ATP synthase activity, rotational mechanism	4	3	1.28	0.098
9	GO:0006099	tricarboxylic acid cycle	11	5	3.34	0.215		9	GO:0009536	plastid	21	9	5.87	0.271		9	GO:0030170	pyridoxal phosphate binding	4	3	1.28	0.098
10	GO:0018298	protein-chromophore linkage	14	6	4.25	0.225		10	GO:0031966	mitochondrial membrane	6	3	1.68	0.278		10	GO:0004672	protein kinase activity	11	6	3.51	0.099
11	GO:0006457	protein folding	20	8	6.08	0.233		11	GO:0015630	microtubule cytoskeleton	11	3	3.07	0.281		11	GO:0022853	active ion transmembrane transporter activity	4	3	1.28	0.101
12	GO:0006094	gluconeogenesis	6	3	1.82	0.261		12	GO:0005681	spliceosomal complex	7	3	1.96	0.306		12	GO:0004527	exonuclease activity	2	2	0.64	0.101
13	GO:0006511	ubiquitin-dependent protein catabolic process	6	3	1.82	0.261		13	GO:0070013	intracellular organelle lumen	4	2	1.12	0.312		13	GO:0008113	peptide-methionine (S)-S-oxide reductase activity	2	2	0.64	0.101
14	GO:0019684	photosynthesis, light reaction	38	16	11.54	0.29		14	GO:0005829	cytosol	4	2	1.12	0.312		14	GO:0051213	dioxygenase activity	2	2	0.64	0.101
15	GO:0072330	monocarboxylic acid biosynthetic process	9	5	2.73	0.299		15	GO:0005886	plasma membrane	4	2	1.12	0.312		15	GO:0003994	aconitate hydratase activity	2	2	0.64	0.101
16	GO:0006631	fatty acid metabolic process	9	5	2.73	0.299		16	GO:0005743	mitochondrial inner membrane	5	2	1.4	0.43		16	GO:0016810	hydrolase activity, acting on carbon-nitrogen (but not peptide) bonds	2	2	0.64	0.101
17	GO:0016042	lipid catabolic process	3	3	0.91	0.299		17	GO:0005794	Golgi apparatus	5	2	1.4	0.43		17	GO:0003924	GTPase activity	7	4	2.23	0.15
18	GO:0005996	monosaccharide metabolic process	12	5	3.65	0.302		18	GO:0009543	chloroplast thylakoid lumen	2	1	0.56	0.481		18	GO:0004634	phosphopyruvate hydratase activity	7	4	2.23	0.15
19	GO:0022607	cellular component assembly	3	2	0.91	0.303		19	GO:0030906	retromer, cargo-selective complex	2	1	0.56	0.481		19	GO:0000287	magnesium ion binding	7	4	2.23	0.15
20	GO:0044282	small molecule catabolic process	3	2	0.91	0.303		20	GO:0098588	bounding membrane of organelle	2	1	0.56	0.481		20	GO:0009055	electron transfer activity	17	8	5.42	0.165
21	GO:0051188	cofactor biosynthetic process	9	3	2.73	0.305		21	GO:0098805	whole membrane	2	1	0.56	0.481		21	GO:0015078	proton transmembrane transporter activity	11	7	3.51	0.182
22	GO:0043603	cellular amide metabolic process	37	10	11.24	0.311		22	GO:0015629	actin cytoskeleton	2	1	0.56	0.481		22	GO:0008184	glycogen phosphorylase activity	3	2	0.96	0.24
23	GO:1901576	organic substance biosynthetic process	84	23	25.52	0.318		23	GO:1902494	catalytic complex	7	2	1.96	0.627		23	GO:0015291	secondary active transmembrane transporter activity	3	2	0.96	0.24
24	GO:0006397	mRNA processing	7	3	2.13	0.361		24	GO:0005634	nucleus	27	8	7.55	0.693		24	GO:0102250	linear malto-oligosaccharide phosphorylase activity	3	2	0.96	0.24
25	GO:0005975	carbohydrate metabolic process	48	17	14.58	0.366		25	GO:0005576	extracellular region	8	2	2.24	0.705		25	GO:0016868	intramolecular transferase activity, phosphotransferases	3	2	0.96	0.24
