# Supplementary material for: The Symbiodinium Proteome Response to Thermal and Nutrient Stresses
Source: Plant Cell Physiol. 2022 Dec 24;64(4):433–47. doi: 10.1093/pcp/pcac175 (PMC10109209; doi:10.1093/pcp/pcac175)
Supplement: pcac175_Supp [file pcac175_supp.zip › suppl_data/pcp-2022-e-00267-File010.xlsx]

## Sheet: SuppMaterial S4
UniProtID	ProteinName	GeneName	UniProtGeneName	FDR	FC	Significant
A0A1Q9BPT7	Uncharacterized protein (Fragment)	Unchar	AK812_SmicGene48397	0.000192437	-0.546165	TRUE
A0A1Q9BPZ9	Fucoxanthin-chlorophyll a-c binding protein B, chloroplastic (Fragment)	apcPC	FCPB	0.000843656	0.418438	TRUE
A0A1Q9BRZ1	Pyruvate, water dikinase (EC 2.7.9.2) (Fragment)	ppsA	ppsA	0.000843656	0.40861	TRUE
A0A1Q9BTB7	Light-harvesting complex I LH38 protein	LH38	AK812_SmicGene46733	0.0415429	0.74074	TRUE
A0A1Q9BUT7	Fructose-bisphosphate aldolase (EC 4.1.2.13) (Fragment)	fbaA	fbaA	0.00011143	-0.483238	TRUE
A0A1Q9BWB5	40S ribosomal protein S18	RPS18	RPS18	0.00331293	-0.523043	TRUE
A0A1Q9BXJ1	Uncharacterized protein	Unchar	AK812_SmicGene44789	0.000441584	-0.747055	TRUE
A0A1Q9BXN5	Uncharacterized protein	Unchar	AK812_SmicGene44755	1.74e-05	-0.370732	TRUE
A0A1Q9BZJ4	Octopine dehydrogenase	odh1	odh1	1.96e-06	-0.430492	TRUE
A0A1Q9C023	Uncharacterized protein	Unchar	AK812_SmicGene43901	0.00792897	-0.300525	TRUE
A0A1Q9C0C1	60 kDa chaperonin 1 (Fragment)	groL1	groL1	0.00563603	-0.30392	TRUE
A0A1Q9C1P9	(2R,3S)-2-methylisocitrate dehydratase (EC 4.2.1.99) ((2S,3R)-3-hydroxybutane-1,2,3-tricarboxylate dehydratase) (2-methyl-cis-aconitate hydratase) (Aconitate hydratase B)	acnB	acnB	3.86e-07	-0.64214	TRUE
A0A1Q9C391	Nipped-B-like protein B	nipblb	nipblb	0.0147639	-0.391671	TRUE
A0A1Q9C3R8	Uncharacterized protein	Unchar	AK812_SmicGene42358	0.00882517	-0.326925	TRUE
A0A1Q9C418	Uncharacterized protein	Unchar	AK812_SmicGene42263	0.00792897	0.731918	TRUE
A0A1Q9C547	Malate dehydrogenase, mitochondrial	MDH2	MDH2	1.36e-10	-0.419865	TRUE
A0A1Q9C5M9	Fucoxanthin-chlorophyll a-c binding protein A, chloroplastic	apcPC	FCPA	4.18e-05	0.274622	TRUE
A0A1Q9C6C4	Putative alcohol dehydrogenase	yiaY	yiaY	0.0127289	-0.423092	TRUE
A0A1Q9C726	Polyketide synthase PksL (Fragment)	pksL	pksL	0.0207771	0.39755	TRUE
A0A1Q9C7H6	116 kDa U5 small nuclear ribonucleoprotein component (U5 snRNP-specific protein, 116 kDa)	EFTUD2	EFTUD2	0.000490668	-0.551275	TRUE
A0A1Q9C831	Fucoxanthin-chlorophyll a-c binding protein A, chloroplastic	apcPC	FCPA	2.27e-05	0.292637	TRUE
A0A1Q9C885	Caroteno-chlorophyll a-c-binding protein (Fragment)	CBP	AK812_SmicGene40608	2.27e-05	0.646658	TRUE
A0A1Q9C8U7	Uncharacterized protein	Unchar	AK812_SmicGene40379	0.0226189	-0.903806	TRUE
A0A1Q9C995	Multidrug resistance-associated protein 1	ABCC1	ABCC1	0.000405369	-0.317592	TRUE
A0A1Q9CBJ7	Phosphoenolpyruvate carboxykinase (ATP) (EC 4.1.1.49)	pckA	pckA	3.13e-10	-0.416695	TRUE
A0A1Q9CBL0	Zeaxanthin epoxidase, chloroplastic (EC 1.14.15.21)	psbV	psbV	1.6e-06	0.38625	TRUE
A0A1Q9CCF8	40S ribosomal protein S16-1	RPS16A	RPS16A	0.00118441	-1.27046	TRUE
A0A1Q9CCW0	Glyceraldehyde-3-phosphate dehydrogenase, glycosomal	GAPG	AK812_SmicGene38886	1.36e-10	-0.297455	TRUE
A0A1Q9CD48	Cytochrome c-553 (Cytochrome c553) (Soluble cytochrome f)	petJ	petJ	0.00676253	0.969495	TRUE
A0A1Q9CDH4	Pyruvate, phosphate dikinase (EC 2.7.9.1)	ppdK	ppdK	1.48e-08	-0.938613	TRUE
A0A1Q9CE92	Tic20 family protein	Tic20	AK812_SmicGene38222	2.78e-07	-0.307732	TRUE
A0A1Q9CFD2	Acetyl-CoA carboxylase (EC 6.4.1.2)	ACC1	ACC1	0.00792897	-0.388478	TRUE
A0A1Q9CGJ6	Geranylgeranyl diphosphate reductase, chloroplastic	CHLP	CHLP	1.85e-05	-0.4288	TRUE
A0A1Q9CGQ1	N-alpha-acetyltransferase 25, NatB auxiliary subunit	NAA25	NAA25	0.00276297	-0.842617	TRUE
A0A1Q9CGX8	Actin	Actin	Actin	0.000158438	-0.337395	TRUE
A0A1Q9CH99	Aspartate aminotransferase	aspC	aspC	0.0371942	2.5	TRUE
A0A1Q9CHC2	Putative fumarate reductase	osm1	osm1	1.14e-07	-0.402862	TRUE
A0A1Q9CHP1	Putative fumarate reductase (Fragment)	osm1	osm1	0.000653742	-0.329812	TRUE
A0A1Q9CJP3	Pyrophosphate--fructose 6-phosphate 1-phosphotransferase subunit alpha 1 (Fragment)	PFP-a1	PFP-ALPHA1	0.005469	-0.78065	TRUE
A0A1Q9CKC1	Bifunctional lysine-specific demethylase and histidyl-hydroxylase NO66	NO66	NO66	0.0183326	0.767662	TRUE
A0A1Q9CKK7	60S ribosomal protein L13-1	rpl13	AK812_SmicGene35799	0.000560575	-0.354687	TRUE
A0A1Q9CKU8	Enoyl-CoA hydratase (EC 4.2.1.17)	ehhadh	ehhadh	1.36e-10	-0.576472	TRUE
A0A1Q9CLB4	Chaperone protein ClpB	clpB	clpB	0.0276714	-0.380586	TRUE
A0A1Q9CMD4	Fucoxanthin-chlorophyll a-c binding protein F, chloroplastic	apcPC	FCPF	2.27e-05	0.417812	TRUE
A0A1Q9CN12	Uncharacterized protein	Unchar	AK812_SmicGene34889	0.00342996	-1.03803	TRUE
A0A1Q9CN22	Uncharacterized protein	Unchar	AK812_SmicGene34812	0.000250242	-0.474117	TRUE
A0A1Q9CNB5	Synaptic vesicle 2-related protein	SVOP	SVOP	1.31e-05	-0.681922	TRUE
A0A1Q9CNF2	Elongation factor Tu-B	tufB	tufB	0.000753556	-0.490922	TRUE
A0A1Q9CNN8	Uncharacterized protein	Unchar	AK812_SmicGene34561	0.00792897	0.947385	TRUE
A0A1Q9CPC6	Cytochrome b5	Cyt-b5	Cyt-b5	2.24e-09	-0.894483	TRUE
A0A1Q9CPI2	Pyruvate dehydrogenase [NADP(+)], mitochondrial	PNO	PNO	0.00033898	-0.4141	TRUE
A0A1Q9CPY5	Tubulin alpha chain	Tuba	AK812_SmicGene34059	1.66e-12	-0.534712	TRUE
A0A1Q9CQ81	Nicotinamide phosphoribosyltransferase	NAMPT	NAMPT	4.32e-05	-0.26185	TRUE
A0A1Q9CR20	UDP-galactose translocator 1	ugtp-1	ugtp-1	0.0207536	0.3576	TRUE
A0A1Q9CRD2	Heat shock protein 90	HSP90	HSP90	1.47e-12	-0.53597	TRUE
A0A1Q9CRG1	Fucoxanthin-chlorophyll a-c binding protein F, chloroplastic	apcPC	FCPF	0.00195283	0.385795	TRUE
A0A1Q9CRS4	Pumilio-like 3	APUM3	APUM3	0.00608904	2.5	TRUE
A0A1Q9CRV7	Long-chain-fatty-acid--CoA ligase 4	ACSL4	ACSL4	0.00524324	0.403625	TRUE
A0A1Q9CSL2	Small nuclear ribonucleoprotein Sm D3 (Sm-D3) (snRNP core protein D3)	snrpd3	snrpd3	0.00161704	-0.431683	TRUE
A0A1Q9CT26	Fucoxanthin-chlorophyll a-c binding protein, chloroplastic	apcPC	FCP	0.00113505	0.448447	TRUE
A0A1Q9CTL2	Poly [ADP-ribose] polymerase (PARP) (EC 2.4.2.-) (EC 3.2.1.-)	CUL1	CUL1	0.00277068	0.720217	TRUE
A0A1Q9CV33	Beta-N-acetylhexosaminidase (EC 3.2.1.52)	magoh	magoh	0.0106251	-0.434785	TRUE
A0A1Q9CV48	Xylem cysteine proteinase 1	XCP1	XCP1	0.00739935	2.5	TRUE
A0A1Q9CVF9	Fucoxanthin-chlorophyll a-c binding protein F, chloroplastic	apcPC	FCPF	4.71e-07	0.49285	TRUE
A0A1Q9CW36	Uncharacterized protein (Fragment)	Unchar	AK812_SmicGene31709	0.0391693	0.620645	TRUE
A0A1Q9CXG0	30S ribosomal protein S1	rpsA	rpsA	0.00379615	0.312357	TRUE
A0A1Q9CY21	60S ribosomal protein L7a	RPL7A	RPL7A	0.00403797	-0.7855	TRUE
A0A1Q9CYK7	STI1-like protein	STI1	AK812_SmicGene30756	0.0134496	-0.25418	TRUE
A0A1Q9CYQ3	ADP-ribosylation factor-like protein 3	arl3	arl3	0.00227873	-0.535843	TRUE
A0A1Q9CZA7	Elongation factor 2	EF2	AK812_SmicGene30450	0.00011143	-0.447112	TRUE
A0A1Q9CZB8	Chaperone protein ClpC1, chloroplastic	CLPC1	CLPC1	0.00935624	-0.392783	TRUE
A0A1Q9CZJ5	Tyrosine--tRNA ligase	YARS	YARS	0.00329443	-0.686433	TRUE
A0A1Q9D050	Stress-activated protein kinase JNK	JNK	JNK	0.000713558	-0.604208	TRUE
A0A1Q9D0I7	Uncharacterized protein	Unchar	AK812_SmicGene29932	0.0170927	-0.329382	TRUE
A0A1Q9D188	U2 small nuclear ribonucleoprotein A	SNRPA1	SNRPA1	0.00126398	-0.378595	TRUE
A0A1Q9D1G3	Dynein heavy chain 5, axonemal	DNAH5	DNAH5	0.000176064	-0.506752	TRUE
A0A1Q9D1Y5	AAA domain-containing protein	A0A1Q9D1Y5	AK812_SmicGene29413	1.48e-07	-0.430772	TRUE
A0A1Q9D4E8	Sodium channel protein type 5 subunit alpha	SCN5A	SCN5A	1.6e-06	-0.294251	TRUE
A0A1Q9D4K1	Protein disulfide-isomerase A6	Pdia6	Pdia6	0.000217974	-0.408515	TRUE
A0A1Q9D5R1	Peridinin-chlorophyll a-binding protein, chloroplastic	sPCP	AK812_SmicGene27863	0.0310883	1.03618	TRUE
A0A1Q9D6C9	Oxalate decarboxylase OxdD	oxdD	oxdD	0.00076548	-0.417592	TRUE
A0A1Q9D6I3	40S ribosomal protein S9-1	RPS9B	RPS9B	0.00206707	-0.519345	TRUE
A0A1Q9D6Y6	Cyclin-dependent kinases regulatory subunit	apcPC	FCPB	4.18e-05	0.385102	TRUE
A0A1Q9D6Z2	Uncharacterized protein	Unchar	AK812_SmicGene27469	0.00152987	-0.336072	TRUE
A0A1Q9D779	Phosphoenolpyruvate carboxylase (EC 4.1.1.31)	PPC16	PPC16	3.13e-10	-0.488198	TRUE
A0A1Q9D7R9	Light-harvesting complex I LH38 protein	LH38	AK812_SmicGene27085	4.71e-07	0.429283	TRUE
A0A1Q9D817	P-type H(+)-exporting transporter (EC 7.1.2.1)	pma-1	pma-1	1.23e-06	-0.427397	TRUE
A0A1Q9D940	Major basic nuclear protein 2	HCc2	HCc2	1.67e-06	-0.479727	TRUE
A0A1Q9DA17	Actin	ACT1	ACT1	2.26e-09	-0.421908	TRUE
A0A1Q9DA72	V-type proton ATPase subunit a	ftsH2	ftsH2	1.74e-05	-0.262337	TRUE
A0A1Q9DAA5	Thermostable beta-glucosidase B	bglB	bglB	0.025035	0.32185	TRUE
A0A1Q9DAU1	ATP-dependent RNA helicase DED1	DED1	DED1	0.0300941	-0.763489	TRUE
A0A1Q9DAU9	Glutamate decarboxylase (EC 4.1.1.15)	gadB	gadB	0.0120256	-0.3132	TRUE
A0A1Q9DC43	Uncharacterized protein	Unchar	AK812_SmicGene25368	0.00691785	2.5	TRUE
A0A1Q9DC94	Ferredoxin--NADP reductase, cyanelle	PETH	PETH	0.0071646	-0.299243	TRUE
A0A1Q9DCF4	Oryzain alpha chain	OryzA	AK812_SmicGene25299	0.00426421	-0.382022	TRUE
A0A1Q9DCU8	40S ribosomal protein S7	RPS7	RPS7	0.00168315	-0.951706	TRUE
A0A1Q9DCZ5	Nucleolar protein 56	NOP56	NOP56	2.53e-05	-0.440827	TRUE
A0A1Q9DDU9	Putative sulfatase PB10D8.02c	PB10D8.02c	AK812_SmicGene24719	3.06e-05	-0.830322	TRUE
A0A1Q9DDY6	5-methyltetrahydrofolate--homocysteine methyltransferase (EC 2.1.1.13) (Vitamin-B12 dependent methionine synthase)	metH	metH	0.00508565	-0.368733	TRUE
A0A1Q9DEA8	Malate dehydrogenase (EC 1.1.1.37)	MMDHI	AK812_SmicGene24564	0.000198692	-0.426807	TRUE
A0A1Q9DEF1	Electron-transferring-flavoprotein dehydrogenase (EC 1.5.5.1) (EC 1.8.4.11)	Etfdh	Etfdh	0.000192437	0.846453	TRUE
A0A1Q9DEM9	Cyclomaltodextrinase	aglB	aglB	0.030675	-0.892028	TRUE
A0A1Q9DFE4	ANK_REP_REGION domain-containing protein	A0A1Q9DFE4	AK812_SmicGene24132	0.0310883	1.24736	TRUE
A0A1Q9DG50	Putative nucleolar protein 5-1	NOP5-1	NOP5-1	0.000311851	-0.455388	TRUE
A0A1Q9DI26	Uncharacterized protein	Unchar	AK812_SmicGene23117	0.0410029	-0.731381	TRUE
A0A1Q9DI38	Type-3 glutamine synthetase	glnA3	glnA3	0.000194476	-0.522184	TRUE
A0A1Q9DI68	Titin	TTN	TTN	0.000560575	-0.472598	TRUE
A0A1Q9DIC3	Pyruvate dehydrogenase [NADP(+)]	PFOR	PFOR	0.000283858	-0.35645	TRUE
A0A1Q9DIM7	ATP-dependent RNA helicase SUB2	SUB2	SUB2	0.0230063	-0.512878	TRUE
A0A1Q9DIN8	GTP-binding protein 1	GTPBP1	GTPBP1	0.030675	-0.550415	TRUE
A0A1Q9DIP1	Uncharacterized protein	Unchar	AK812_SmicGene22840	1.19e-06	-0.401448	TRUE
A0A1Q9DIS8	Cytochrome b2, mitochondrial	CYB2	CYB2	0.00339297	-0.251488	TRUE
A0A1Q9DIX8	Uncharacterized protein	Unchar	AK812_SmicGene22784	0.0141384	-0.43789	TRUE
A0A1Q9DJS7	60S ribosomal protein L11	rpl11a	rpl11a	3.13e-10	-0.469928	TRUE
A0A1Q9DKL5	ATP synthase gamma chain	atpG	atpG	4.71e-07	0.465962	TRUE
A0A1Q9DLA5	60S ribosomal protein L7-4	RPL7D	RPL7D	2.13e-05	-0.399927	TRUE
A0A1Q9DM40	14-3-3-like protein	A0A1Q9DM40	AK812_SmicGene21599	8.17e-09	-0.387625	TRUE
A0A1Q9DM51	Pre-mRNA-processing-splicing factor 8	Prpf8	Prpf8	0.00126398	-0.745015	TRUE
A0A1Q9DMU1	60S ribosomal protein L4-1	RPL4A	RPL4A	0.0267316	-0.56615	TRUE
A0A1Q9DNC7	Peroxisomal multifunctional enzyme type 2	HSD17B4	HSD17B4	0.0173152	0.522203	TRUE
A0A1Q9DNG3	Cathepsin B-like cysteine proteinase 6	cpr-6	cpr-6	0.00437808	-0.95242	TRUE
A0A1Q9DP90	Cyclic nucleotide-gated cation channel alpha-4	Cnga4	Cnga4	0.035165	0.343732	TRUE
A0A1Q9DPK3	Pregnancy-associated glycoprotein	PAG	PAG	0.000101845	-0.55639	TRUE
A0A1Q9DPV1	Uncharacterized protein	Unchar	AK812_SmicGene20449	0.00308254	0.632957	TRUE
A0A1Q9DQG6	Phosphoglycerate kinase (EC 2.7.2.3)	pgk-1	pgk-1	0.000176064	-0.374792	TRUE
A0A1Q9DQK4	UDP-sugar pyrophosphorylase	USP	USP	0.0225706	-0.31648	TRUE
A0A1Q9DTE8	3-hydroxy-3-methylglutaryl-coenzyme A reductase	hmgA	hmgA	0.00118441	-0.558658	TRUE
A0A1Q9DTP6	Platelet glycoprotein Ib alpha chain	Gp1ba	Gp1ba	2.78e-07	-0.596305	TRUE
A0A1Q9DTX1	Putative phosphoglucomutase, cytoplasmic 1	PGM	AK812_SmicGene18883	0.0243562	-0.251262	TRUE
A0A1Q9DTX6	Legumain	Lgmn	Lgmn	0.000315996	2.5	TRUE
A0A1Q9DVI1	Nucleotid_trans domain-containing protein	A0A1Q9DVI1	AK812_SmicGene18274	0.00935624	0.544008	TRUE
A0A1Q9DVV4	Heterogeneous nuclear ribonucleoprotein U-like protein 1	HNRNPUL1	HNRNPUL1	0.00227873	-0.254502	TRUE
A0A1Q9DW66	Putative L-ascorbate peroxidase 7, chloroplastic	APX7	APX7	4.01e-05	-0.356835	TRUE
A0A1Q9DWP1	Peptidylprolyl isomerase (EC 5.2.1.8)	MIP	MIP	0.017764	-0.305122	TRUE
A0A1Q9DX59	Putative granule-bound starch synthase 1, chloroplastic/amyloplastic	WAXY	WAXY	0.00131081	2.5	TRUE
A0A1Q9DYD9	Fucoxanthin-chlorophyll a-c binding protein B, chloroplastic	apcPC	FCPB	1.6e-06	0.440868	TRUE
A0A1Q9DYV2	Long chain acyl-CoA synthetase 8	LACS8	LACS8	5.78e-07	-0.320932	TRUE
A0A1Q9DYX0	Vacuolar protein sorting-associated protein 35B	VPS35B	VPS35B	0.0350862	2.5	TRUE
A0A1Q9DZ08	Vacuolar protein sorting-associated protein 35A	VPS35A	VPS35A	0.0170927	-0.351537	TRUE
A0A1Q9E015	Chaperone protein ClpC1, chloroplastic	CLPC1	CLPC1	0.0364997	2.5	TRUE
A0A1Q9E037	60S ribosomal protein L27a	rpl-27a	rpl-27a	0.000158438	-0.741317	TRUE
A0A1Q9E0L1	Acetyl-CoA carboxylase, mitochondrial	HFA1	HFA1	0.0356626	2.5	TRUE
A0A1Q9E2U7	ATP synthase subunit alpha	ATP5A1	ATP5A1	8.11e-07	-0.299953	TRUE
A0A1Q9E3J0	Phosphoglycerate kinase (EC 2.7.2.3)	pgk-1	pgk-1	0.0112217	0.733023	TRUE
A0A1Q9E3K5	Type-3 glutamine synthetase	glnA3	glnA3	1.14e-07	-0.72873	TRUE
A0A1Q9E3T0	PS II complex 12 kDa extrinsic protein	psbU	psbU	0.0147639	1.3164	TRUE
A0A1Q9E401	Selenium-binding protein 1	selenbp1	selenbp1	8.9e-05	-0.332783	TRUE
A0A1Q9E4I5	Digestive cysteine proteinase 2	LCP2	LCP2	0.00113505	-0.593345	TRUE
A0A1Q9E4W6	Xylem cysteine proteinase 1	XCP1	XCP1	1.08e-05	-0.888842	TRUE
A0A1Q9E562	Elongation factor 1-alpha	EF1a	AK812_SmicGene14559	8.17e-09	-0.445765	TRUE
A0A1Q9E616	Glyceraldehyde-3-phosphate dehydrogenase, chloroplastic	GAPC1	GAPC1	0.000283858	0.768732	TRUE
A0A1Q9E724	Ras-related protein Rab-7a	Rab7a	Rab7a	0.00630221	2.5	TRUE
A0A1Q9E853	Cytochrome c	Cytc	AK812_SmicGene13469	0.00991253	-0.271341	TRUE
A0A1Q9E889	Alpha-1,4 glucan phosphorylase (EC 2.4.1.1)	glpV	glpV	1.67e-06	-0.639722	TRUE
A0A1Q9E983	Uncharacterized protein	Unchar	AK812_SmicGene12987	0.000560575	-0.580567	TRUE
A0A1Q9E9J7	Proteasome subunit alpha type-5	Psma5	Psma5	0.035963	0.324517	TRUE
A0A1Q9E9N4	Retrovirus-related Pol polyprotein from transposon TNT 1-94	A0A1Q9E9N4	AK812_SmicGene12814	0.00113505	-0.345685	TRUE
A0A1Q9E9Q1	Uncharacterized protein	Unchar	AK812_SmicGene12782	0.0134496	-0.409264	TRUE
A0A1Q9E9V0	Cysteine desulfurase (EC 2.8.1.7)	NFS1	NFS1	1.84e-05	-0.269172	TRUE
A0A1Q9EA87	DEAD-box ATP-dependent RNA helicase 14	RH14	RH14	0.0226822	-0.338308	TRUE
A0A1Q9EC13	Heat shock cognate 90 kDa protein	hspD	hspD	4.49e-05	-0.745375	TRUE
A0A1Q9EC67	Uncharacterized protein	Unchar	AK812_SmicGene11841	0.00294944	-0.809523	TRUE
A0A1Q9ECP3	Putative ATP-dependent RNA helicase ddx6	ddx6	ddx6	2.67e-06	-0.427067	TRUE
A0A1Q9EDY9	Pentatricopeptide repeat-containing protein, chloroplastic	At1g62930	AK812_SmicGene11126	0.0252088	0.699058	TRUE
A0A1Q9EEP9	RRM domain-containing protein	RRM	AK812_SmicGene10887	0.0141384	-0.45264	TRUE
A0A1Q9EF77	H(+)-exporting diphosphatase (EC 7.1.3.1)	AVP	AK812_SmicGene10684	0.00440392	-0.720333	TRUE
A0A1Q9EGX9	Eukaryotic initiation factor 4A-III	eif4a3	eif4a3	6.4e-06	-0.66242	TRUE
A0A1Q9EHS0	40S ribosomal protein SA	RPSA	AK812_SmicGene9717	5.25e-05	-0.291927	TRUE
A0A1Q9ELS3	Peroxiredoxin-5, mitochondrial	PRDX5	PRDX5	0.0172774	1.37551	TRUE
A0A1Q9EML6	TBC domain-containing protein C4G8.04	SPAC4G8.04	SPAC4G8.04	3.13e-10	-0.530368	TRUE
A0A1Q9EMQ5	Extended synaptotagmin-3	Esyt3	Esyt3	0.00855566	2.5	TRUE
A0A1Q9ENK9	Alpha-1,4 glucan phosphorylase (EC 2.4.1.1)	glpV	glpV	2.26e-09	-0.665322	TRUE
A0A1Q9EP32	Putative malate:quinone oxidoreductase	mqo	mqo	2.41e-05	-0.3589	TRUE
A0A1Q9EPM6	1,3-beta-glucanosyltransferase GAS2	GAS2	GAS2	0.000560575	-0.286695	TRUE
A0A1Q9EQ13	Fructose-bisphosphate aldolase (EC 4.1.2.13)	fba	fba	0.00465203	0.435395	TRUE
A0A1Q9ESK3	Uncharacterized protein	Unchar	AK812_SmicGene5942	0.00580183	-0.757382	TRUE
A0A1Q9ESP5	Poly [ADP-ribose] polymerase (PARP) (EC 2.4.2.-)	Parp12	Parp12	0.0001346	-0.363442	TRUE
A0A1Q9ESU8	Beta-tubulin (Tubulin beta chain)	bPT2	bPT2	1.47e-12	-0.3321	TRUE
A0A1Q9ETG8	Sm protein F	Amacr	Amacr	0.00507266	0.3379	TRUE
A0A1Q9EUC0	Putative 5'(3')-deoxyribonucleotidase	NT5C	AK812_SmicGene5215	0.00312472	-0.572986	TRUE
A0A1Q9EUX6	Hematopoietic prostaglandin D synthase	HPGDS	HPGDS	0.00247098	-0.330298	TRUE
A0A1Q9EVT7	Serine/threonine-protein phosphatase (EC 3.1.3.16)	CanA1	CanA1	0.00667974	-0.252025	TRUE
A0A1Q9EVX8	Uncharacterized protein	Unchar	AK812_SmicGene4648	0.00148674	0.72907	TRUE
A0A1Q9EW51	Splicing factor U2af large subunit B	U2AF65B	U2AF65B	0.000101845	-0.478143	TRUE
A0A1Q9EWI0	DEAD-box ATP-dependent RNA helicase 56	RH56	AK812_SmicGene4334	0.0243562	-0.363753	TRUE
A0A1Q9EWM2	ADP-ribosylation factor	ARF	ARF	6.97e-05	-0.426705	TRUE
A0A1Q9EXE5	Hyalin	Hyalin	Hyalin	0.00636935	-0.346107	TRUE
A0A1Q9EXK6	Cathepsin B-like cysteine proteinase 5	cpr-5	cpr-5	0.00249454	-1.26983	TRUE
A0A1Q9EY41	Putative fumarate reductase	osm1	osm1	5.25e-05	-0.56126	TRUE
A0A1Q9EYW7	Fe2OG dioxygenase domain-containing protein	FOGDH	AK812_SmicGene3451	0.00150719	2.5	TRUE
A0A1Q9EZ47	Uncharacterized protein	Unchar	AK812_SmicGene3450	0.00135309	-1.14097	TRUE
A0A1Q9F075	Poly [ADP-ribose] polymerase (PARP) (EC 2.4.2.-)	dld1	dld1	0.0226822	-0.263268	TRUE
A0A1Q9F0G4	Photosystem I reaction center subunit IV	psaE	psaE	0.00362306	-0.728373	TRUE
A0A1Q9F133	Glutamine synthetase (EC 6.3.1.2)	GLN1	GLN1	1.67e-06	-0.37111	TRUE
A0A1Q9F1N0	Uncharacterized protein	Unchar	AK812_SmicGene2410	0.0364997	2.5	TRUE
A0A1Q9F1Z9	Uncharacterized protein	Unchar	AK812_SmicGene2272	0.0415429	2.00137	TRUE
A0A1Q9F2F5	Malate dehydrogenase (EC 1.1.1.37)	MMDHI	MMDHI	0.000116446	-0.372853	TRUE
A0A1Q9F2P2	Uncharacterized protein	Unchar	AK812_SmicGene1986	0.00152987	-0.254898	TRUE
A0A1Q9F306	Mitochondrial dicarboxylate/tricarboxylate transporter DTC	DTC	DTC	0.00362306	-0.269342	TRUE
A0A1Q9F309	40S ribosomal protein S6	RPS6	RPS6	0.000311851	-0.44255	TRUE
A0A1Q9F3I0	Uncharacterized protein	Unchar	AK812_SmicGene1681	8.11e-07	-0.371813	TRUE
A0A1Q9F3N1	Uncharacterized protein	Unchar	AK812_SmicGene1572	0.000873914	-0.291493	TRUE
A0A1Q9F3U5	NAD(+) diphosphatase (EC 3.6.1.22)	NUDT12	NUDT12	0.0127289	-0.438027	TRUE
A0A1Q9F4T9	Chaperone protein ClpB	clpB	clpB	0.00901921	0.28637	TRUE
A0A1Q9F589	(2R,3S)-2-methylisocitrate dehydratase ((2S,3R)-3-hydroxybutane-1,2,3-tricarboxylate dehydratase)	acnB	acnB	0.0170927	0.289167	TRUE
A0A1Q9F5D7	H(+)-transporting two-sector ATPase (EC 7.1.2.2)	ATP5B	ATP5B	0.000158438	0.284508	TRUE
G9I8Q7	Chloroplast soluble peridinin-chlorophyll a-binding protein	sPCP	sPCP	0.00195283	0.866025	TRUE
G9I8R3	Chloroplast soluble peridinin-chlorophyll a-binding protein	sPCP	sPCP	1.36e-10	0.919633	TRUE
G9I8S8	Chloroplast soluble peridinin-chlorophyll a-binding protein	sPCP	sPCP	1.6e-06	0.988065	TRUE
A0A1Q9CFZ8	Uncharacterized protein		AK812_SmicGene37548	0.0519024	-0.371678	FALSE
A0A1Q9CGK3	Uncharacterized protein		AK812_SmicGene37334	0.0519422	InfBal	FALSE
A0A1Q9CHQ4	Putative ADP-ribosylation factor GTPase-activating protein AGD14	AGD14	AGD14	0.0526284	0.764748	FALSE
A0A1Q9DWV2	Succinate dehydrogenase [ubiquinone] flavoprotein subunit, mitochondrial (EC 1.3.5.1)	SDH1	SDH1	0.0539704	-0.290298	FALSE
A0A1Q9C1N1	Putative glycosyltransferase		AK812_SmicGene43184	0.0539704	-0.429307	FALSE
A0A1Q9D0K4	Transmembrane protein 43	Tmem43	Tmem43	0.0561957	1.73443	FALSE
A0A1Q9EAD1	Tetratricopeptide repeat protein 38	Ttc38	Ttc38	0.0561957	1.71225	FALSE
A0A1Q9D1I7	Peptidylprolyl isomerase (EC 5.2.1.8)	ODA2	ODA2	0.0573561	0.900925	FALSE
A0A1Q9EJH2	Peptidyl-prolyl cis-trans isomerase (PPIase) (EC 5.2.1.8)	rotA	rotA	0.057765	0.839403	FALSE
A0A1Q9E4J3	Protein disulfide-isomerase-like protein EhSep2	SEP2	2002-09-01	0.0623143	0.979275	FALSE
A0A1Q9CVW7	Acyl carrier protein	acpP	acpP	0.0628618	0.724643	FALSE
A0A1Q9F1Y5	Ras-related protein RABA2a	RABA2A	RABA2A	0.0628618	-0.30662	FALSE
A0A1Q9C4B8	6-phosphogluconolactonase	pgl	pgl	0.0628618	-0.390175	FALSE
A0A1Q9CW69	Peptidylprolyl isomerase (EC 5.2.1.8)	R1	R1	0.0628618	-0.459507	FALSE
A0A1Q9EII1	RNA-binding motif, single-stranded-interacting protein 2	RBMS2	RBMS2	0.0628618	-0.466668	FALSE
A0A1Q9EBZ7	Retrovirus-related Pol polyprotein from transposon TNT 1-94		AK812_SmicGene11906	0.0649594	0.313744	FALSE
A0A1Q9C5W6	CCT-beta	cct2	cct2	0.0654447	-0.326485	FALSE
A0A1Q9CZ93	Apoptosis-inducing factor-like B	aifB	aifB	0.0654447	-0.369413	FALSE
A0A1Q9F6G7	Peptide deformylase (EC 3.5.1.88)	PDF1A	PDF1A	0.0654447	-0.433435	FALSE
A0A1Q9F2L3	Ubiquitin carboxyl-terminal hydrolase (EC 3.4.19.12)	UBP6	UBP6	0.0675807	0.606647	FALSE
A0A1Q9C3P7	Gramicidin S biosynthesis protein GrsT	grsT	grsT	0.0679491	-0.272235	FALSE
A0A1Q9E0X4	1,4-beta-D-glucan cellobiohydrolase B	cbhB	cbhB	0.0679491	-0.476723	FALSE
A0A1Q9E398	Fructose-bisphosphatase (EC 3.1.3.11)		AK812_SmicGene15322	0.0691131	0.351293	FALSE
A0A1Q9EQH1	Putative tRNA (Adenine(37)-N6)-methyltransferase	tsaA	tsaA	0.069279	-0.274989	FALSE
A0A1Q9CUK2	GDP-mannose transporter GONST5	GONST5	GONST5	0.069279	-0.410744	FALSE
A0A1Q9EEJ5	Developmentally-regulated G-protein 2	DRG2	DRG2	0.0735467	0.818492	FALSE
A0A1Q9F6C9	Protein ZINC INDUCED FACILITATOR-LIKE 1	ZIFL1	ZIFL1	0.0778303	-0.437671	FALSE
A0A1Q9DND6	Type-3 glutamine synthetase	glnA3	glnA3	0.0839571	-0.399462	FALSE
A0A1Q9EEN9	Uncharacterized protein		AK812_SmicGene10870	0.0845625	-0.767162	FALSE
A0A1Q9CCH8	Peptidyl-prolyl cis-trans isomerase ESS1	ESS1	ESS1	0.0866125	0.330758	FALSE
A0A1Q9EV03	Quinone-oxidoreductase-like, chloroplastic	QOR	QOR	0.0866125	-0.47725	FALSE
A0A1Q9DR28	Cytochrome b-c1 complex subunit Rieske, mitochondrial		AK812_SmicGene20018	0.0866125	-0.54176	FALSE
A0A1Q9D7W3	ADP-ribosylation factor	ARF1	ARF1	0.089884	-0.39055	FALSE
A0A1Q9EQB8	Metacaspase-1B	casB	casB	0.0905373	-0.723463	FALSE
A0A1Q9DTM0	Eukaryotic initiation factor 4A	EIF4-A	EIF4-A	0.0923721	-0.287059	FALSE
A0A1Q9CAL5	PPM-type phosphatase domain-containing protein		AK812_SmicGene39688	0.0933453	0.54691	FALSE
A0A1Q9C8U4	Arylsulfatase B	Arsb	Arsb	0.0955996	-0.457366	FALSE
A0A1Q9CID8	Putative membrane-associated 30 kDa protein, chloroplastic		AK812_SmicGene36622	0.0979336	0.267608	FALSE
A0A1Q9C7L6	Uncharacterized protein		AK812_SmicGene40844	0.0979336	-0.483973	FALSE
A0A1Q9F2V2	Peptide deformylase (EC 3.5.1.88)	def	def	0.0991606	1.3279	FALSE
A0A1Q9DHU6	Uncharacterized protein		AK812_SmicGene23184	1.36e-10	0.00507833	FALSE
A0A1Q9CBC6	Heat shock 70 kDa protein		AK812_SmicGene39393	1.36e-10	-0.100313	FALSE
A0A1Q9CYF7	Phosphopyruvate hydratase (EC 4.2.1.11)	Eno2	Eno2	8.17e-09	-0.164847	FALSE
A0A1Q9DKI8	Cell division cycle protein 48-like	CDC48	CDC48	5.31e-08	-0.210507	FALSE
A0A1Q9CXB4	H(+)-transporting two-sector ATPase (EC 7.1.2.2)	vapA	vapA	5.31e-08	-0.233422	FALSE
A0A1Q9CJK1	Chaperone protein dnaK2 (Fragment)	dnaK2	dnaK2	9.82e-08	0.140057	FALSE
A0A1Q9DR48	Ribulose bisphosphate carboxylase	rbcL	rbcL	4.71e-07	0.129812	FALSE
A0A1Q9BYK5	COBW domain-containing protein 5 (Fragment)	CBWD5	CBWD5	4.71e-07	0.0143867	FALSE
A0A1Q9C595	Uncharacterized protein		AK812_SmicGene41760	5.99e-07	-0.224192	FALSE
A0A1Q9E3J4	Oxygen-evolving enhancer protein 1, chloroplastic	PSBO	PSBO	1.6e-06	0.218305	FALSE
A0A1Q9CHN6	Putative fumarate reductase	osm1	osm1	1.67e-06	-0.245318	FALSE
A0A1Q9C9M1	tRNA(Met) cytidine acetyltransferase TmcA	tmcA	tmcA	2.67e-06	-0.177627	FALSE
A0A1Q9CAD5	ATP synthase subunit beta (EC 7.1.2.2)		AK812_SmicGene39795	2.94e-06	-0.119975	FALSE
A0A1Q9F1G5	3-ketoacyl-CoA thiolase A, peroxisomal	Acaa1a	Acaa1a	2.94e-06	-0.240997	FALSE
A0A1Q9E704	ATP citrate synthase (EC 2.3.3.8)	Acly	Acly	2.94e-06	-0.248797	FALSE
A0A1Q9DXL4	Glutamine synthetase (EC 6.3.1.2)	GLN1	GLN1	5.84e-06	-0.187438	FALSE
A0A1Q9DYJ8	Chaperone protein DnaK	dnaK	dnaK	1.04e-05	-0.11553	FALSE
A0A1Q9BPX8	Uncharacterized protein (Fragment)		AK812_SmicGene48312	1.04e-05	-0.142358	FALSE
A0A1Q9DLJ1	Chaperonin CPN60-2, mitochondrial	CPN60-2	CPN60-2	2.55e-05	-0.154263	FALSE
A0A1Q9ESZ4	Succinate--CoA ligase [ADP-forming] subunit beta, mitochondrial (EC 6.2.1.5) (Succinyl-CoA synthetase beta chain) (SCS-beta)		AK812_SmicGene5743	2.55e-05	-0.24507	FALSE
A0A1Q9DF44	Calreticulin	crtA	crtA	4.01e-05	-0.159652	FALSE
A0A1Q9C7P0	Putative methyltransferase, chloroplastic		AK812_SmicGene40831	4.18e-05	-0.00818833	FALSE
A0A1Q9E5H7	Elongation factor Tu	tuf1	tuf1	4.18e-05	-0.21881	FALSE
A0A1Q9D7K8	Beta-adaptin-like protein C	BETAC-AD	BETAC-AD	5.19e-05	0.0883083	FALSE
A0A1Q9CPV2	Triosephosphate isomerase	tpi-1	tpi-1	8.4e-05	-0.146773	FALSE
A0A1Q9DT94	Putative V-type proton ATPase subunit d		AK812_SmicGene19163	8.9e-05	-0.169953	FALSE
A0A1Q9DD82	Chaperonin CPN60-2, mitochondrial (Fragment)	CPN60II	CPN60II	0.00011525	-0.222137	FALSE
A0A1Q9EG93	Phosphoglycerate kinase (EC 2.7.2.3)	PGK	PGK	0.000123532	-0.211872	FALSE
A0A1Q9E998	Chaperone protein DnaJ	dnaJ	dnaJ	0.000169055	-0.170808	FALSE
A0A1Q9CHC6	Photosystem I reaction center subunit XI	psaL	psaL	0.000192437	0.126212	FALSE
A0A1Q9EXF7	ATP-dependent zinc metalloprotease FtsH	ftsH	ftsH	0.000192437	0.0800017	FALSE
A0A1Q9CDT0	Apocytochrome f	petA	petA	0.000192437	-0.0244317	FALSE
A0A1Q9EMS7	Uncharacterized protein		AK812_SmicGene7764	0.000198692	0.0263733	FALSE
A0A1Q9F0H8	Uncharacterized protein		AK812_SmicGene2813	0.000198692	-0.197439	FALSE
A0A1Q9E763	Ribonuclease P protein subunit p25-like protein	RPP25L	RPP25L	0.000268438	-0.0793183	FALSE
A0A1Q9D7G5	Luminal-binding protein 5	BIP5	BIP5	0.000283858	-0.0738017	FALSE
A0A1Q9D9C7	Pyruvate kinase (EC 2.7.1.40)	PYK	PYK	0.000283858	-0.159792	FALSE
A0A1Q9CH75	Uncharacterized protein		AK812_SmicGene37089	0.000339156	0.05635	FALSE
A0A1Q9DWU8	Isocitrate dehydrogenase [NADP]	icd	icd	0.000339156	-0.0676	FALSE
A0A1Q9DIE8	Glutaredoxin-related protein 5, mitochondrial	GLRX5	GLRX5	0.000458544	-0.150385	FALSE
A0A1Q9D0T6	Uncharacterized protein		AK812_SmicGene29836	0.000560575	-0.186662	FALSE
A0A1Q9DJH5	Photosystem I reaction center subunit II	psaD	psaD	0.000603578	0.193502	FALSE
A0A1Q9C975	Uncharacterized protein		AK812_SmicGene40221	0.000843656	0.0531333	FALSE
A0A1Q9BSY4	Endoplasmin-like (Fragment)		AK812_SmicGene46963	0.000843656	-0.163965	FALSE
A0A1Q9ETQ1	3-ketoacyl-CoA thiolase B, peroxisomal	Acaa1b	Acaa1b	0.000873914	-0.220627	FALSE
A0A1Q9E9L5	RRM domain-containing protein		AK812_SmicGene12866	0.00100474	-0.178628	FALSE
A0A1Q9ECP6	Citrate synthase	CSY4	CSY4	0.00107957	-0.152833	FALSE
A0A088MHG6	Guanine nucleotide binding protein beta subunit-like protein (Receptor for activated C kinase 1A) (Receptor for activated C kinase 1B)	RACK1A	RACK1A	0.00107957	-0.179543	FALSE
A0A1Q9DN49	Phytase-like domain-containing protein		AK812_SmicGene21148	0.00126262	-0.175623	FALSE
A0A1Q9CKP9	Putative glycosyltransferase		AK812_SmicGene35712	0.00126398	-0.0512167	FALSE
A0A1Q9CVJ2	S-adenosylmethionine synthase (EC 2.5.1.6)	SAMS2	SAMS2	0.00126398	-0.108455	FALSE
A0A1Q9D068	UTP--glucose-1-phosphate uridylyltransferase	UGP1	UGP1	0.00185312	-0.06226	FALSE
A0A1Q9C5L0	Acetyl-CoA carboxylase (EC 6.4.1.2)	ACC1	ACC1	0.00220845	-0.0694417	FALSE
A0A1Q9E4J8	Ankyrin-1	ANK1	ANK1	0.00227873	-0.204002	FALSE
A0A1Q9F5A8	Phosphopyruvate hydratase (EC 4.2.1.11)	ENO	ENO	0.00231598	-0.101125	FALSE
A0A1Q9F016	Electrogenic sodium bicarbonate cotransporter 1	SLC4A4	SLC4A4	0.00247098	0.19052	FALSE
A0A1Q9ELQ4	Uncharacterized protein		AK812_SmicGene8196	0.00247098	0.0541667	FALSE
U6EFV0	Photosystem II D2 protein (PSII D2 protein) (EC 1.10.3.9) (Photosystem Q(A) protein)	psbD	psbD	0.00247098	-0.04406	FALSE
A0A1Q9CQB8	60 kDa chaperonin 1	groL1	groL1	0.00251006	-0.170427	FALSE
A0A1Q9EQI8	Eukaryotic initiation factor 4A	EIF4-A	EIF4-A	0.00251006	-0.249745	FALSE
A0A1Q9D4L4	Alpha-galactosidase (EC 3.2.1.22) (Melibiase)	Canx	Canx	0.00291018	-0.188	FALSE
A0A1Q9CMG7	Cation channel sperm-associated protein 1	CATSPER1	CATSPER1	0.00294944	0.109483	FALSE
A0A1Q9CM18	Fucoxanthin-chlorophyll a-c binding protein F, chloroplastic	apcPC	FCPF	0.00308254	0.169097	FALSE
O15931	Calmodulin (Fragment)	SMCaM1	SMCaM1	0.00308254	-0.2368	FALSE
A0A1Q9DLD8	Ankyrin repeat domain-containing protein 39	Ankrd39	Ankrd39	0.00379615	0.120055	FALSE
A0A1Q9D5E4	Actophorin	Actophorin	Actophorin	0.00379615	-0.197309	FALSE
A0A1Q9CAL9	cGMP-dependent protein kinase	petC	petC	0.00388024	-0.091235	FALSE
A0A1Q9DK78	Cytochrome c peroxidase, mitochondrial	CCP1	CCP1	0.00390788	-0.195025	FALSE
A0A1Q9C0M3	Tricarboxylate transport protein, mitochondrial	SLC25A1	SLC25A1	0.00426421	-0.103852	FALSE
A0A1Q9DBV1	O-ureido-L-serine synthase	dcsD	dcsD	0.00507266	-0.150958	FALSE
A0A1Q9DYG4	Fucoxanthin-chlorophyll a-c binding protein B, chloroplastic	apcPC	FCPB	0.00563603	0.192645	FALSE
A0A1Q9CWB5	Putative glucan 1,3-beta-glucosidase A	exgA	exgA	0.00563603	0.0853167	FALSE
A0A1Q9F0B3	Dihydrolipoyl dehydrogenase, mitochondrial	Dld	Dld	0.00563603	0.033675	FALSE
A0A1Q9CID1	Uncharacterized protein		AK812_SmicGene36620	0.00563603	-0.0870083	FALSE
A0A1Q9E996	Phosphopyruvate hydratase (EC 4.2.1.11)	Eno2	Eno2	0.00563603	-0.170893	FALSE
A0A1Q9E5R7	Cysteine synthase	cysK	cysK	0.00628876	-0.0929583	FALSE
A0A1Q9CZE7	Zinc-type alcohol dehydrogenase-like protein		AK812_SmicGene30399	0.00636935	-0.239058	FALSE
A0A1Q9DSM1	Fucoxanthin-chlorophyll a-c binding protein F, chloroplastic	apcPC	FCPF	0.00667277	0.203565	FALSE
A0A1Q9DTR0	Beta-ketoacyl-[acyl-carrier-protein] synthase I (EC 2.3.1.41)	fabB	fabB	0.00667277	0.0720217	FALSE
A0A1Q9EKC0	Uncharacterized protein		AK812_SmicGene8738	0.00667277	0.0346317	FALSE
A0A1Q9DLC5	Isocitrate lyase		AK812_SmicGene21844	0.00714116	-0.145633	FALSE
A0A1Q9E1Y9	ATP synthase subunit delta, mitochondrial	atp5D	atp5D	0.00792897	-0.0124183	FALSE
A0A1Q9EYX1	GDP-mannose 4,6-dehydratase (EC 4.2.1.47)	gmd	gmd	0.00792897	-0.221055	FALSE
A0A1Q9C520	Fucoxanthin-chlorophyll a-c binding protein A, chloroplastic	apcPC	FCPA	0.00935624	0.196128	FALSE
A0A1Q9DK79	Phosphopyruvate hydratase (EC 4.2.1.11)	ENO	ENO	0.00935624	-0.118888	FALSE
A0A1Q9ELI9	Uncharacterized protein		AK812_SmicGene8197	0.00935624	-0.151468	FALSE
A0A1Q9DFN0	Splicing factor 3B subunit 3	Sf3b3	Sf3b3	0.00935624	-0.16635	FALSE
A0A1Q9CSW6	Tetracycline resistance protein, class B (Fragment)	tetA	tetA	0.0111907	0.12866	FALSE
A0A1Q9CDQ7	Proton-translocating NAD(P)(+) transhydrogenase (EC 7.1.1.1)	NNT	NNT	0.0135869	-0.199158	FALSE
A0A1Q9D1J9	Protein disulfide-isomerase (EC 5.3.4.1)	C14B9.2	C14B9.2	0.0147639	0.03825	FALSE
A0A1Q9CED7	Ribosomal RNA small subunit methyltransferase F	rsmF	rsmF	0.0147639	-0.111518	FALSE
A0A1Q9DK91	Carbonic anhydrase 2	mtcA2	mtcA2	0.0147639	-0.24219	FALSE
A0A1Q9DV13	Superoxide dismutase [Fe] (EC 1.15.1.1)	sodA	sodA	0.0149623	0.14225	FALSE
A0A1Q9D9X1	Carbonic anhydrase 2	mtcA2	mtcA2	0.0173152	0.122262	FALSE
A0A1Q9CHZ1	Peptide-methionine (S)-S-oxide reductase (EC 1.8.4.11)		AK812_SmicGene36772	0.017764	-0.0822133	FALSE
A0A1Q9EM05	Chorismate synthase (EC 4.2.3.5)		AK812_SmicGene8008	0.0185655	-0.169467	FALSE
A0A1Q9CLM3	Pyruvate dehydrogenase E1 component (EC 1.2.4.1)	aceE	aceE	0.0191918	-0.225897	FALSE
A0A1Q9C038	Ammonium transporter 1 member 3	AMT1-3	AMT1-3	0.0193754	-0.0964667	FALSE
U6EFV1	ATP synthase subunit beta (EC 7.1.2.2)	atpB	atpB	0.0196848	0.117102	FALSE
A0A1Q9DAB7	Uncharacterized protein		AK812_SmicGene26099	0.0196848	-0.0616967	FALSE
A0A1Q9CXF8	Uncharacterized protein		AK812_SmicGene31202	0.0207771	-0.178487	FALSE
A0A1Q9C6U7	Arylsulfatase B	Arsb	Arsb	0.0226189	-0.220976	FALSE
A0A1Q9DTI8	Ubiquinol oxidase 1a, mitochondrial	AOX1A	AOX1A	0.0230063	-0.12029	FALSE
A0A1Q9DJ60	Uncharacterized protein		AK812_SmicGene22673	0.0243562	-0.160342	FALSE
A0A1Q9F5U3	30S ribosomal protein S1	rpsA	rpsA	0.0252088	0.0611967	FALSE
A0A1Q9C5F4	D-3-phosphoglycerate dehydrogenase	serA	serA	0.0252088	-0.0367183	FALSE
A0A1Q9EA88	Elongation factor G, mitochondrial (EF-Gmt) (Elongation factor G 1, mitochondrial) (mEF-G 1) (Elongation factor G1)	fusA2	fusA2	0.0259997	0.0329683	FALSE
A0A1Q9DSZ5	Uncharacterized protein		AK812_SmicGene19269	0.030085	0.0411183	FALSE
A0A1Q9BRM0	Pyruvate, water dikinase (EC 2.7.9.2) (Fragment)	ppsA	ppsA	0.030085	-0.0164886	FALSE
A0A1Q9D4Y3	Alpha-amylase type B isozyme	AMY1.6	AMY1.6	0.0300941	-0.103195	FALSE
A0A1Q9E9C4	Phosphoenolpyruvate carboxylase, housekeeping isozyme	PPC16	PPC16	0.0317145	-0.1097	FALSE
A0A1Q9CXE9	DNA polymerase delta catalytic subunit	POLD1	POLD1	0.0350517	-0.0551636	FALSE
A0A1Q9EH06	Major basic nuclear protein 2	HCc2	HCc2	0.035165	-0.153048	FALSE
A0A1Q9EPE5	Phosphoglycerate kinase (EC 2.7.2.3)	PGK1	PGK1	0.035963	0.00381667	FALSE
A0A1Q9C9N9	Caltractin	Caltractin	Caltractin	0.0391693	0.0864491	FALSE
A0A1Q9CX31	GTP-binding protein yptV4	YPTV4	YPTV4	0.0410029	-0.0685667	FALSE
A0A1Q9C7Y8	Putative sulfite oxidase, mitochondrial		AK812_SmicGene40757	0.0432533	0.188465	FALSE
A0A1Q9CRQ6	40S ribosomal protein S12	RPS12	RPS12	0.0432533	0.0686617	FALSE
A0A1Q9EMG6	Multifunctional fusion protein [Includes: Ferritin (EC 1.16.3.1); Ferredoxin]		AK812_SmicGene7958	0.0432533	-0.143388	FALSE
A0A1Q9DN39	Phytase-like domain-containing protein		AK812_SmicGene21146	0.0432533	-0.163802	FALSE
A0A1Q9DXK7	Tartrate-resistant acid phosphatase type 5	ACP5	ACP5	0.0448313	0.190617	FALSE
A0A1Q9E2L5	Uncharacterized protein		AK812_SmicGene15555	0.0482028	0.210582	FALSE
A0A1Q9D0S9	D-aminoacyl-tRNA deacylase (EC 3.1.1.96)	katG1	katG1	0.0519024	-0.101142	FALSE
U6EFN7	Photosystem II CP43 reaction center protein (PSII 43 kDa protein) (Protein CP-43)	psbC	psbC	0.0526284	0.144148	FALSE
A0A1Q9DXW0	Phosphopyruvate hydratase (EC 4.2.1.11)	ENO	ENO	0.0526284	-0.150763	FALSE
A0A1Q9C9B4	60 kDa chaperonin 1	groL1	groL1	0.0526284	-0.206	FALSE
A0A1Q9DGF1	Epithelial splicing regulatory protein 1	esrp1	esrp1	0.0579446	0.182487	FALSE
A0A1Q9D4Z6	Uncharacterized protein		AK812_SmicGene28192	0.0628618	-0.0320133	FALSE
A0A1Q9EXD2	Proton-translocating NAD(P)(+) transhydrogenase (EC 7.1.1.1)	pntA	pntA	0.0628618	-0.154927	FALSE
A0A1Q9DK93	ATP synthase subunit delta	atpH	atpH	0.0679491	0.186298	FALSE
A0A1Q9EJ86	Phosphoserine transaminase (EC 2.6.1.52)	serC	serC	0.0679491	0.0609133	FALSE
A0A1Q9EFI4	Light-harvesting complex I LH38 protein		AK812_SmicGene10544	0.0679491	0.02982	FALSE
A0A1Q9C9S2	Poly [ADP-ribose] polymerase 1	Parp1	Parp1	0.0687702	-0.107551	FALSE
A0A1Q9CAX4	Uridine kinase (EC 2.7.1.48)	UKL1	UKL1	0.0744529	-0.110777	FALSE
A0A1Q9D0D0	40S ribosomal protein S8	RPS8	RPS8	0.0744529	-0.138568	FALSE
A0A1Q9CA83	mRNA-decapping enzyme-like protein		AK812_SmicGene39834	0.0803495	-0.0617617	FALSE
A0A1Q9CF77	Uncharacterized protein		AK812_SmicGene37846	0.0845625	0.227455	FALSE
A0A1Q9ENV6	Uncharacterized protein		AK812_SmicGene7386	0.0866125	0.199587	FALSE
A0A1Q9CWR4	Violaxanthin de-epoxidase, chloroplastic	VDE1	VDE1	0.0866125	-0.055365	FALSE
A0A1Q9CQY7	V-type proton ATPase subunit E	vatE	vatE	0.0866125	-0.209461	FALSE
A0A1Q9DST8	Urea-proton symporter DUR3	DUR3	DUR3	0.089884	0.0916242	FALSE
A0A1Q9ENV2	Aspartate-semialdehyde dehydrogenase (EC 1.2.1.11)		AK812_SmicGene7296	0.0921507	0.0173767	FALSE
A0A1Q9CHV6	30S ribosomal protein S1-like	ypfD	ypfD	0.0955996	-0.0706636	FALSE
A0A1Q9CSI5	Uncharacterized protein		AK812_SmicGene33070	0.0979336	-0.0859527	FALSE
A0A1Q9D5I5	DEAD-box ATP-dependent RNA helicase 56	RH56	RH56	0.101804	0.0422167	FALSE
A0A1Q9DRP5	Uncharacterized protein		AK812_SmicGene19795	0.101804	-0.270145	FALSE
A0A1Q9D7D4	60S ribosomal protein L10	RPL10	RPL10	0.103735	-0.376978	FALSE
A0A1Q9EEI4	Uncharacterized protein		AK812_SmicGene10940	0.104798	0.02486	FALSE
A0A1Q9CB59	Uncharacterized protein		AK812_SmicGene39445	0.104798	-0.16667	FALSE
A0A1Q9DYK0	Fanconi-associated nuclease (EC 3.1.4.1)	fan1	fan1	0.106988	0.769489	FALSE
A0A1Q9E884	EF-hand domain-containing protein		AK812_SmicGene13412	0.106988	0.0934222	FALSE
A0A1Q9DVN6	Uncharacterized protein		AK812_SmicGene18248	0.107144	0.626247	FALSE
A0A1Q9DYB1	Eukaryotic translation initiation factor 3 subunit C	TIF3C1	TIF3C1	0.108948	-0.0997556	FALSE
A0A1Q9F572	Uncharacterized protein		AK812_SmicGene1015	0.108948	-0.714788	FALSE
A0A1Q9DSN1	Pre-mRNA-processing factor 6	PRPF6	PRPF6	0.110398	-0.300129	FALSE
A0A1Q9EXA9	Proton-translocating NAD(P)(+) transhydrogenase (EC 7.1.1.1)	Nnt	Nnt	0.111943	-0.34684	FALSE
A0A1Q9D1U4	Splicing factor 3A subunit 1	SF3A1	SF3A1	0.112077	0.0199167	FALSE
A0A1Q9CGN5	Coatomer subunit epsilon-2		AK812_SmicGene37278	0.113637	0.109089	FALSE
A0A1Q9E039	Transketolase	tkt	tkt	0.11553	0.767909	FALSE
A0A1Q9C2F0	GTP-binding protein SAR1A	SAR1A	SAR1A	0.118253	-0.17968	FALSE
A0A1Q9DB51	cGMP-dependent protein kinase	CYB2	CYB2	0.118253	-0.342185	FALSE
A0A1Q9CY12	Uncharacterized protein		AK812_SmicGene30929	0.11934	0.0418667	FALSE
A0A1Q9BXX4	Uncharacterized protein		AK812_SmicGene44650	0.11934	-0.129982	FALSE
A0A1Q9CZV7	Uncharacterized protein		AK812_SmicGene30219	0.120648	NA	FALSE
A0A1Q9ERF2	Trophinin	TRO	TRO	0.120648	NA	FALSE
A0A1Q9DJS8	Coatomer subunit alpha-2		AK812_SmicGene22428	0.120716	-0.127394	FALSE
A0A1Q9EWS0	Uncharacterized protein		AK812_SmicGene4257	0.123026	0.828717	FALSE
A0A1Q9C7M1	Multifunctional fusion protein [Includes: Adenosylhomocysteinase (EC 3.3.1.1); Succinate dehydrogenase [ubiquinone] iron-sulfur subunit, mitochondrial (EC 1.3.5.1)]	SAHH	SAHH	0.123216	-0.0739273	FALSE
A0A1Q9D431	snRNP core protein D2	smd2	smd2	0.123395	-1.17254	FALSE
A0A1Q9E7P9	Pyruvate, phosphate dikinase (EC 2.7.9.1)	ppdK	ppdK	0.1252	3.06188	FALSE
A0A1Q9CZY2	Uncharacterized protein		AK812_SmicGene30202	0.126285	0.650285	FALSE
A0A1Q9EL39	Putative phosphoglucomutase, cytoplasmic 2		AK812_SmicGene8331	0.126285	-0.122575	FALSE
A0A1Q9CRS9	60S ribosomal protein L21-1	RPL21A	RPL21A	0.126285	-0.299682	FALSE
A0A1Q9DI57	Aminopeptidase M1-A		AK812_SmicGene23090	0.126463	-0.208203	FALSE
A0A1Q9CFQ0	Peridinin-chlorophyll a-binding protein, chloroplastic		AK812_SmicGene37659	0.127418	1.32266	FALSE
A0A1Q9CSV6	Uncharacterized protein		AK812_SmicGene32936	0.12862	NA	FALSE
A0A1Q9EXG8	Stomatin-like protein 2, mitochondrial	STOML2	STOML2	0.129769	-0.14237	FALSE
A0A1Q9CTZ2	Uncharacterized protein		AK812_SmicGene32513	0.130079	0.3846	FALSE
A0A1Q9CCY5	Uncharacterized protein		AK812_SmicGene38746	0.133606	0.305297	FALSE
A0A1Q9EBH2	Na(+)/H(+) antiporter NhaD	nhaD	nhaD	0.134124	-0.866	FALSE
A0A1Q9CW32	Purple acid phosphatase 22	PAP22	PAP22	0.134175	0.613696	FALSE
A0A1Q9E3B5	Protein disulfide-isomerase A3	Pdia3	Pdia3	0.134574	0.626931	FALSE
A0A1Q9EK91	Peptidyl-prolyl cis-trans isomerase CYP38, chloroplastic	CYP38	CYP38	0.135181	0.269852	FALSE
A0A1Q9EJ53	Peptidylprolyl isomerase (EC 5.2.1.8)	pntA	pntA	0.135181	-0.0457	FALSE
A0A1Q9EAT7	Uncharacterized protein		AK812_SmicGene12371	0.13874	0.47129	FALSE
A0A1Q9DRG5	Uncharacterized protein		AK812_SmicGene19844	0.138826	1.15471	FALSE
A0A1Q9CGS1	Protein transport protein sec31	sec31	sec31	0.140345	0.424125	FALSE
A0A1Q9DGC0	Peptidylprolyl isomerase (EC 5.2.1.8)	FKBP65	FKBP65	0.140345	-0.23828	FALSE
A0A1Q9CVR8	Peptidylprolyl isomerase (EC 5.2.1.8)	URA1	URA1	0.144363	0.937583	FALSE
A0A1Q9CVR5	Uncharacterized protein		AK812_SmicGene31821	0.145999	0.367197	FALSE
A0A1Q9C7W2	V-type proton ATPase subunit B	VAPB	VAPB	0.145999	0.311757	FALSE
A0A1Q9E1R5	Cold shock-like protein	csp	csp	0.145999	0.165473	FALSE
A0A1Q9DQK0	Uncharacterized protein		AK812_SmicGene20198	0.145999	-0.253682	FALSE
A0A1Q9C603	Putative fumarate reductase	osm1	osm1	0.145999	-0.25828	FALSE
A0A1Q9F1I4	KH_dom_type_1 domain-containing protein		AK812_SmicGene2455	0.147093	0.212855	FALSE
A0A1Q9EC94	Uncharacterized protein		AK812_SmicGene11768	0.14932	0.63128	FALSE
A0A1Q9EMH4	Putative peptidase C1-like protein		AK812_SmicGene7892	0.15295	-0.16697	FALSE
A0A1Q9DRG7	ATP synthase subunit epsilon, mitochondrial		AK812_SmicGene19854	0.154855	1.0438	FALSE
A0A1Q9D874	Fucoxanthin-chlorophyll a-c binding protein A, chloroplastic (Fragment)	apcPC	FCPA	0.158732	0.399363	FALSE
A0A1Q9EJJ4	Probable acetate kinase (EC 2.7.2.1) (Acetokinase)	ackA	ackA	0.161349	-0.26086	FALSE
A0A1Q9DM97	Sterol 26-hydroxylase, mitochondrial	CYP27A1	CYP27A1	0.161349	-0.274909	FALSE
A0A1Q9CID5	Thylakoid lumenal protein, chloroplastic		AK812_SmicGene36619	0.169754	0.924088	FALSE
A0A1Q9DJB0	Uncharacterized protein		AK812_SmicGene22615	0.16989	-0.10574	FALSE
A0A1Q9EI18	Cold shock-like protein CspJ	cspJ	cspJ	0.16989	-0.19143	FALSE
A0A1Q9D608	Fucoxanthin-chlorophyll a-c binding protein F, chloroplastic	apcPC	FCPF	0.17823	0.08814	FALSE
A0A1Q9EC21	Glutamate-1-semialdehyde 2,1-aminomutase (EC 5.4.3.8)	GSA1	GSA1	0.17823	-0.0128533	FALSE
A0A1Q9BQT6	Uncharacterized protein (Fragment)		AK812_SmicGene47873	0.17823	-0.24555	FALSE
A0A1Q9CC39	Ribonuclease P protein subunit p25-like protein	RPP25L	RPP25L	0.17823	-0.370427	FALSE
A0A1Q9C362	Peptidylprolyl isomerase (EC 5.2.1.8)	vps45	vps45	0.183094	0.7376	FALSE
A0A1Q9C7J4	Putative nucleoredoxin 1		AK812_SmicGene40860	0.191227	0.656713	FALSE
A0A1Q9BYL8	Uncharacterized protein		AK812_SmicGene44375	0.192249	0.706855	FALSE
A0A1Q9BYG5	Uncharacterized protein (Fragment)		AK812_SmicGene44431	0.196699	-1.08407	FALSE
A0A1Q9CMG6	Uncharacterized protein		AK812_SmicGene35030	0.19769	-0.429133	FALSE
A0A1Q9CQI8	Ribose-5-phosphate isomerase (EC 5.3.1.6)	RPI3	RPI3	0.197906	1.8316	FALSE
A0A1Q9EA60	Serine/threonine-protein kinase mph1	mph1	mph1	0.199307	0.513438	FALSE
A0A1Q9EDP4	Integrin-linked protein kinase	ILK	ILK	0.200956	0.359867	FALSE
A0A1Q9DMW4	Titin	Ttn	Ttn	0.202101	0.81997	FALSE
A0A1Q9D9S6	50S ribosomal protein L12, chloroplastic	rpl12	rpl12	0.203631	0.646767	FALSE
A0A1Q9CYG9	Fructose-bisphosphatase (EC 3.1.3.11)	FBP	FBP	0.21685	0.7366	FALSE
A0A1Q9CL40	Multicopper oxidase mco	mco	mco	0.216916	0.303573	FALSE
A0A1Q9F0U7	TPR_REGION domain-containing protein		AK812_SmicGene2685	0.216916	-0.0343109	FALSE
A0A1Q9EVE0	Uncharacterized protein		AK812_SmicGene4766	0.22149	0.55312	FALSE
A0A1Q9CVC1	Component of oligomeric Golgi complex 3 (Conserved oligomeric Golgi complex subunit 3)	RPS13A	RPS13A	0.22149	-0.51599	FALSE
A0A1Q9DP44	Putative HIT-like protein		AK812_SmicGene20773	0.222006	0.726267	FALSE
A0A1Q9DT59	Pentatricopeptide repeat-containing protein, mitochondrial		AK812_SmicGene19201	0.225612	0.193375	FALSE
A0A1Q9ERZ3	Isocitrate dehydrogenase [NADP] 2	icd2	icd2	0.225612	0.0232033	FALSE
A0A1Q9E9N2	40S ribosomal protein S3-3	RPS3C	RPS3C	0.225612	-0.0731967	FALSE
U6EFR9	Photosystem II chlorophyll-binding protein CP47	psbB	psbB	0.225612	-0.108244	FALSE
A0A1Q9EXN6	Ras-related protein Rab-34	RAB34	RAB34	0.228955	-0.798144	FALSE
A0A1Q9C394	ATP-dependent RNA helicase dbp2	dbp2	dbp2	0.228969	0.682307	FALSE
A0A1Q9E933	Calcyphosin-like protein	Capsl	Capsl	0.230312	-0.781543	FALSE
A0A1Q9D590	Uncharacterized protein		AK812_SmicGene28169	0.234545	0.860244	FALSE
A0A1Q9DEI9	Sjoegren syndrome nuclear autoantigen 1-like	Ssna1	Ssna1	0.234651	0.647061	FALSE
A0A1Q9C9R7	Alanine--tRNA ligase (EC 6.1.1.7) (Alanyl-tRNA synthetase) (AlaRS)	ALATS	ALATS	0.234651	-0.26449	FALSE
A0A1Q9CHW8	Phthiocerol synthesis polyketide synthase type I PpsD	ppsD	ppsD	0.234651	-0.445511	FALSE
A0A1Q9DLX0	ADP,ATP carrier protein		AK812_SmicGene21627	0.23592	0.0937068	FALSE
A0A1Q9D1M4	Suprabasin	SBSN	SBSN	0.236921	1.19172	FALSE
A0A1Q9CJK5	Pentatricopeptide repeat-containing protein, mitochondrial (Fragment)		AK812_SmicGene36184	0.236921	0.574087	FALSE
A0A1Q9CMX1	Uncharacterized protein		AK812_SmicGene34883	0.242377	1.0701	FALSE
A0A1Q9F6A8	Peroxiredoxin-5, mitochondrial	PRDX5	PRDX5	0.245974	0.40023	FALSE
A0A1Q9CN28	Brefeldin A-inhibited guanine nucleotide-exchange protein 2	BIG2	BIG2	0.246436	0.0114068	FALSE
A0A1Q9EXG9	Dihydrolipoyllysine-residue succinyltransferase component of 2-oxoglutarate dehydrogenase complex	sucB	sucB	0.253619	0.347415	FALSE
A0A1Q9CUS3	Putative E3 ubiquitin-protein ligase HERC1	HERC1	HERC1	0.253698	0.862917	FALSE
A0A1Q9EB01	Pentatricopeptide repeat-containing protein, chloroplastic		AK812_SmicGene12302	0.259919	0.402942	FALSE
A0A1Q9E9F5	Long-chain-fatty-acid--CoA ligase 5	Acsl5	Acsl5	0.26399	-0.339963	FALSE
A0A1Q9EI43	Eukaryotic translation initiation factor 5A-1		AK812_SmicGene9666	0.267056	0.491225	FALSE
A0A1Q9C1M6	Xylose isomerase (EC 5.3.1.5) (Fragment)	xylA	xylA	0.267071	-0.102334	FALSE
A0A1Q9C6G9	2-C-methyl-D-erythritol 4-phosphate cytidylyltransferase, chloroplastic	ISPD	ISPD	0.271971	0.337879	FALSE
A0A1Q9D2P3	Glyco_trans_2-like domain-containing protein		AK812_SmicGene29136	0.275329	0.702005	FALSE
A0A1Q9CP46	Pentatricopeptide repeat-containing protein, mitochondrial		AK812_SmicGene34457	0.28244	0.617224	FALSE
A0A1Q9DAS1	Uncharacterized protein		AK812_SmicGene25972	0.286725	0.232782	FALSE
U6EGF5	Photosystem II protein D1	psbA	psbA	0.286725	0.10583	FALSE
A0A1Q9D3N5	Acetohydroxy-acid reductoisomerase (Alpha-keto-beta-hydroxylacyl reductoisomerase)	ilvC	ilvC	0.286725	0.0391864	FALSE
A0A1Q9C8P6	50S ribosomal protein L16	rplP	rplP	0.286725	-0.24191	FALSE
A0A1Q9DVJ7	Peroxisomal membrane protein PMP34	SLC25A17	SLC25A17	0.288725	0.375233	FALSE
A0A1Q9EUD9	Ubiquitin-conjugating enzyme E2-17 kDa	eff	eff	0.289244	0.758925	FALSE
A0A1Q9EV90	Glutaredoxin-related protein 5, mitochondrial	Glrx5	Glrx5	0.295331	0.791787	FALSE
A0A1Q9BX41	Uncharacterized protein		AK812_SmicGene45037	0.295945	0.305623	FALSE
A0A1Q9DTP0	Serine/threonine-protein phosphatase (EC 3.1.3.16)	PAPP5	PAPP5	0.295945	0.0710083	FALSE
A0A1Q9E1D9	NADP-dependent glyceraldehyde-3-phosphate dehydrogenase	gapN	gapN	0.295945	-0.0163611	FALSE
A0A1Q9CQT2	ATP-dependent zinc metalloprotease FtsH 3	ftsH3	ftsH3	0.29689	0.53513	FALSE
A0A1Q9C4N6	Pentafunctional AROM polypeptide	ARO1	ARO1	0.304566	0.446931	FALSE
A0A1Q9CGE4	Adenylate kinase B	ADK-B	ADK-B	0.306068	-0.140323	FALSE
A0A1Q9DFZ7	Flavodoxin	Flavodoxin	Flavodoxin	0.306197	0.208915	FALSE
A0A1Q9CL35	60S acidic ribosomal protein P1		AK812_SmicGene35578	0.310712	0.463593	FALSE
A0A1Q9CB63	Strictosidine-O-beta-D-glucosidase	SGR1	SGR1	0.311108	0.289838	FALSE
A0A1Q9EYJ5	2-oxoglutarate dehydrogenase, mitochondrial	ogdh	ogdh	0.311108	0.236587	FALSE
A0A1Q9DZX8	ATP-dependent Clp protease ATP-binding subunit clpA-like	clpC	clpC	0.312869	0.511911	FALSE
A0A1Q9EBF5	PKS_DH domain-containing protein		AK812_SmicGene12140	0.312869	0.227185	FALSE
A0A1Q9EI01	Rieske domain-containing protein		AK812_SmicGene9552	0.31348	0.38085	FALSE
A0A1Q9E2J3	Uncharacterized protein		AK812_SmicGene15603	0.314603	-0.194525	FALSE
A0A1Q9C764	C3H1-type domain-containing protein		AK812_SmicGene41062	0.315561	NA	FALSE
A0A1Q9CZV8	UV excision repair protein RAD23	RAD23B	RAD23B	0.317465	0.599183	FALSE
A0A1Q9F0Q3	Uncharacterized protein		AK812_SmicGene2684	0.317745	0.468703	FALSE
A0A1Q9EQV9	Elongation factor Ts, mitochondrial (EF-Ts) (EF-TsMt)	tsf	tsf	0.318122	-0.511764	FALSE
A0A1Q9C4X9	V-type proton ATPase subunit E	Vha26	Vha26	0.324735	-0.125177	FALSE
A0A1Q9DMU6	Twitchin	unc-22	unc-22	0.325643	0.0868018	FALSE
A0A1Q9DN06	Uncharacterized protein		AK812_SmicGene21202	0.329226	-0.672612	FALSE
A0A1Q9DF80	Uncharacterized protein		AK812_SmicGene24235	0.329827	0.469803	FALSE
A0A1Q9EP54	Citrulline--aspartate ligase (EC 6.3.4.5)	argG	argG	0.333815	0.147523	FALSE
A0A1Q9E7J3	Adenosine kinase (EC 2.7.1.20)	ADK1	ADK1	0.333815	-0.130289	FALSE
A0A1Q9EEI2	Lipoyl-binding domain-containing protein		AK812_SmicGene10992	0.334141	-0.218828	FALSE
A0A1Q9F3Q1	Small nuclear ribonucleoprotein Sm D1	smd1	smd1	0.334141	-0.44504	FALSE
A0A1Q9E984	rRNA adenine N(6)-methyltransferase (EC 2.1.1.-)	rsmA	rsmA	0.339395	-0.359205	FALSE
A0A1Q9DE84	Thioredoxin domain-containing protein		AK812_SmicGene24568	0.339508	-0.462111	FALSE
A0A1Q9CS16	Uncharacterized protein		AK812_SmicGene33274	0.344229	NA	FALSE
A0A1Q9DF38	Nipped-B-like protein B	nipblb	nipblb	0.344655	0.523725	FALSE
A0A1Q9CQG3	DEAD-box ATP-dependent RNA helicase 21		AK812_SmicGene33896	0.346374	NA	FALSE
A0A1Q9DVW0	Fucoxanthin-chlorophyll a-c binding protein B, chloroplastic	apcPC	FCPB	0.34838	NA	FALSE
A0A1Q9CK15	PSII_Pbs31 domain-containing protein		AK812_SmicGene36000	0.349782	0.496642	FALSE
A0A1Q9D2Z6	Uncharacterized protein		AK812_SmicGene29013	0.351986	0.24073	FALSE
A0A1Q9E613	ATP-binding cassette sub-family B member 6, mitochondrial	Abcb6	Abcb6	0.351986	-0.0307467	FALSE
A0A1Q9EY79	Calcium-binding protein NCS-1	FRQ1	FRQ1	0.351986	-0.0559167	FALSE
A0A1Q9CAM9	Putative rhamnose biosynthetic enzyme 1	RHM1	RHM1	0.355433	NA	FALSE
A0A1Q9DV40	Inorganic diphosphatase (EC 3.6.1.1)	IPP1	IPP1	0.358033	0.8464	FALSE
A0A1Q9C7N9	Splicing factor 3A subunit 2	SF3A2	SF3A2	0.36088	-0.292675	FALSE
A0A1Q9EYC6	Uncharacterized protein (Fragment)		AK812_SmicGene3618	0.361365	0.362278	FALSE
A0A1Q9DHQ1	Fucoxanthin-chlorophyll a-c binding protein F, chloroplastic	apcPC	FCPF	0.361631	0.399134	FALSE
A0A1Q9C955	p2X purinoceptor 4	P2RX4	P2RX4	0.361631	0.00808182	FALSE
A0A1Q9CQC9	Putative ATP-dependent RNA helicase DDX23	DDX23	DDX23	0.361945	-0.339288	FALSE
A0A1Q9D0T1	Uncharacterized protein		AK812_SmicGene29834	0.361945	-0.352025	FALSE
A0A1Q9CKW4	Chitin deacetylase 1	cda1	cda1	0.365066	NA	FALSE
A0A1Q9DAV8	60S ribosomal protein L13a		AK812_SmicGene25965	0.365066	NA	FALSE
A0A1Q9CMK9	Putative membrane protein YlbC	ylbC	ylbC	0.366229	NA	FALSE
A0A1Q9ENM2	Eukaryotic translation initiation factor 3 subunit B (eIF3b) (Eukaryotic translation initiation factor 3 subunit 9)	TIF3B1	TIF3B1	0.366229	NA	FALSE
A0A1Q9E583	Uncharacterized protein		AK812_SmicGene14574	0.366629	0.506835	FALSE
A0A1Q9DES1	NFX1-type zinc finger-containing protein 1	Znfx1	Znfx1	0.367739	0.273188	FALSE
A0A1Q9CGP7	Isoamylase 3, chloroplastic	ISA3	ISA3	0.36788	NA	FALSE
A0A1Q9EHP9	1,4-alpha-glucan branching enzyme (EC 2.4.1.18)	Gbe1	Gbe1	0.36788	NA	FALSE
A0A1Q9EQ68	Uncharacterized protein		AK812_SmicGene6780	0.371152	0.68155	FALSE
A0A1Q9D6R8	Uncharacterized protein		AK812_SmicGene27576	0.371554	-0.0959625	FALSE
A0A1Q9ENC3	Putative 1,4-beta-D-glucan cellobiohydrolase B	cbhB	cbhB	0.371972	0.246966	FALSE
A0A1Q9D1W1	Malate synthase G	glcB	glcB	0.376068	-0.225175	FALSE
A0A1Q9BTU5	Putative acyl-CoA-binding protein		AK812_SmicGene46463	0.379693	0.552165	FALSE
A0A1Q9C5U7	20 kDa chaperonin, chloroplastic	CPN21	CPN21	0.379847	0.0395483	FALSE
A0A1Q9E6L1	Cytochrome c oxidase subunit 5b-1, mitochondrial	COX5B-1	COX5B-1	0.379847	-0.02191	FALSE
A0A1Q9DCN8	Electron transfer flavoprotein subunit alpha (Alpha-ETF)	ETFA	ETFA	0.381141	1.0849	FALSE
A0A1Q9D5D7	Protein phosphatase 1 regulatory subunit 12B	Ppp1r12b	Ppp1r12b	0.381819	0.256989	FALSE
A0A1Q9D3Y0	Glycine cleavage system H protein	GDCSH	GDCSH	0.382068	0.642405	FALSE
A0A1Q9E108	Phosphoglycerate kinase (EC 2.7.2.3)	pgk-1	pgk-1	0.388453	0.30667	FALSE
A0A1Q9EE92	Glycine cleavage system H protein, mitochondrial	GDCSH	GDCSH	0.388461	0.40134	FALSE
A0A1Q9EV19	Peptidase_M17_N domain-containing protein		AK812_SmicGene4948	0.398614	0.57967	FALSE
A0A1Q9EBT5	Ankyrin-1	Ank1	Ank1	0.402419	0.528133	FALSE
A0A1Q9CDT1	Uncharacterized protein (Fragment)		AK812_SmicGene38424	0.40313	0.495675	FALSE
A0A1Q9F461	3-oxoacyl-[acyl-carrier-protein] reductase FabG	fabG	fabG	0.40313	0.31028	FALSE
A0A1Q9D916	Phosphoribulokinase (EC 2.7.1.19)		AK812_SmicGene26567	0.406224	0.416918	FALSE
A0A1Q9DRU3	Putative trans-acting enoyl reductase		AK812_SmicGene19756	0.40673	-0.201128	FALSE
A0A1Q9EPP4	SAP domain-containing protein		AK812_SmicGene6977	0.40673	-0.24977	FALSE
A0A1Q9DGX7	Dihydroxy-acid dehydratase	ilvD	ilvD	0.409799	-0.394713	FALSE
A0A1Q9CQW3	26S protease regulatory subunit 10B	PSMC6	PSMC6	0.410131	-0.227908	FALSE
A0A1Q9D850	Glyceraldehyde-3-phosphate dehydrogenase 1	gapA	gapA	0.41021	0.295975	FALSE
A0A1Q9CPV8	S-formylglutathione hydrolase (EC 3.1.2.12)	ESD	ESD	0.419657	-0.258233	FALSE
A0A1Q9DRE2	MATH and LRR domain-containing protein		AK812_SmicGene19883	0.42366	0.5662	FALSE
A0A1Q9E0W8	Fructose-bisphosphate aldolase (EC 4.1.2.13)		AK812_SmicGene16235	0.424541	-0.205063	FALSE
A0A1Q9D6V9	Putative glycosyl hydrolase C11E10.09c		AK812_SmicGene27426	0.426218	0.26222	FALSE
A0A1Q9D3Y6	Uncharacterized protein		AK812_SmicGene28603	0.42756	0.252609	FALSE
A0A1Q9E967	Phosphoenolpyruvate phosphomutase (EC 5.4.2.9)	PEPM	PEPM	0.429559	0.307967	FALSE
A0A1Q9DMM3	UDP-glucose 4-epimerase	galE	galE	0.431413	-0.116467	FALSE
A0A1Q9DWI2	Uncharacterized protein		AK812_SmicGene17912	0.434776	0.810575	FALSE
A0A1Q9C939	Mg-protoporphyrin IX chelatase (EC 6.6.1.1)	chlI	chlI	0.437207	0.170869	FALSE
A0A1Q9F489	Caffeoyl-CoA O-methyltransferase 2	CCOAOMT2	CCOAOMT2	0.438968	0.27572	FALSE
A0A1Q9E2E2	Acyl-CoA dehydrogenase	acdA	acdA	0.438968	-0.298	FALSE
A0A1Q9CNA2	DNA polymerase kappa	mug40	mug40	0.440209	0.436382	FALSE
A0A1Q9E8P6	Uncharacterized protein		AK812_SmicGene13238	0.440393	0.283317	FALSE
A0A1Q9DZN2	Putative band 7 family protein		AK812_SmicGene16707	0.441506	1.1421	FALSE
A0A1Q9C5V1	Cytoplasmic dynein 1 heavy chain 1	Dync1h1	Dync1h1	0.442997	0.61682	FALSE
A0A1Q9E5H0	Uncharacterized protein		AK812_SmicGene14469	0.445522	-0.1754	FALSE
A0A1Q9DJM1	Magnesium transport protein CorA	corA	corA	0.445522	-0.232413	FALSE
A0A1Q9CYV7	Uncharacterized protein		AK812_SmicGene30580	0.447265	0.61086	FALSE
A0A1Q9D2E1	Uncharacterized protein		AK812_SmicGene29209	0.448317	0.516608	FALSE
A0A1Q9DUV3	Protein BOBBER 1	BOB1	BOB1	0.450982	-0.296127	FALSE
A0A1Q9E597	Bifunctional arginine demethylase and lysyl-hydroxylase JMJD6-B	jmjd6-b	jmjd6-b	0.452678	0.123518	FALSE
A0A1Q9E0L6	Putative glycosidase C21B10.07		AK812_SmicGene16323	0.456023	-1.1285	FALSE
A0A1Q9CBS7	40S ribosomal protein S2	rps2	rps2	0.466456	-0.0127667	FALSE
A0A1Q9DKA2	Putative NADPH:quinone oxidoreductase 1		AK812_SmicGene22262	0.4668	0.513945	FALSE
A0A1Q9D609	Putative peroxiredoxin		AK812_SmicGene27749	0.470221	0.679683	FALSE
A0A1Q9ENF7	2-methylcitrate dehydratase 1	prpD1	prpD1	0.473915	-0.0212167	FALSE
A0A1Q9DP29	60S acidic ribosomal protein P0	RPLP0	RPLP0	0.473915	-0.3942	FALSE
A0A1Q9D583	KIF-binding protein	Arsb	Arsb	0.481173	-0.475989	FALSE
A0A1Q9DKR6	PBPb domain-containing protein		AK812_SmicGene22062	0.48202	1.1288	FALSE
A0A1Q9DPN0	Fructose-bisphosphate aldolase (EC 4.1.2.13)	Ald	Ald	0.482594	0.0481909	FALSE
A0A1Q9C6V5	Arylsulfatase B	ARSB	ARSB	0.482594	0.0389533	FALSE
A0A1Q9D031	CUGBP Elav-like family member 1-B	cugbp1-b	cugbp1-b	0.482594	0.0357389	FALSE
A0A1Q9C381	Putative dipeptidase	pipD	pipD	0.482594	-0.326138	FALSE
A0A1Q9CW16	Uncharacterized protein (Fragment)		AK812_SmicGene31718	0.493138	-0.333333	FALSE
A0A1Q9F7N3	Tricarboxylate transport protein, mitochondrial	SLC25A1	SLC25A1	0.495405	-0.00182333	FALSE
A0A1Q9EW31	WD_REPEATS_REGION domain-containing protein (Fragment)		AK812_SmicGene4566	0.495405	-0.11326	FALSE
A0A1Q9CLI9	Uncharacterized protein		AK812_SmicGene35428	0.504917	0.374856	FALSE
A0A1Q9EBQ4	Uncharacterized protein		AK812_SmicGene12060	0.507396	-0.734448	FALSE
A0A1Q9CX33	Ribulose-phosphate 3-epimerase (EC 5.1.3.1)	RPE	RPE	0.511958	0.6636	FALSE
A0A1Q9CCS4	Reticulocyte-binding protein 2-like a		AK812_SmicGene38827	0.51866	-0.241088	FALSE
A0A1Q9CR97	Uncharacterized protein		AK812_SmicGene33548	0.525513	-0.159455	FALSE
A0A1Q9D7S8	Uncharacterized protein		AK812_SmicGene27109	0.545306	0.9753	FALSE
A0A1Q9DLX5	Ammonium transporter 2	amtB	amtB	0.548047	-1.5874	FALSE
A0A1Q9DD77	SID1 transmembrane family member 1	SIDT1	SIDT1	0.554247	0.3619	FALSE
A0A1Q9DAJ5	Uncharacterized protein		AK812_SmicGene26040	0.56724	0.39869	FALSE
A0A1Q9DY62	Ras-related protein Rab-11A	Rab11a	Rab11a	0.575282	-0.162683	FALSE
A0A1Q9BS26	Uncharacterized protein		AK812_SmicGene47248	0.576589	0.34615	FALSE
A0A1Q9D3Y2	Broad-range acid phosphatase DET1	DET1	DET1	0.580816	0.445931	FALSE
A0A1Q9DZK1	Uncharacterized protein		AK812_SmicGene16693	0.583351	0.162044	FALSE
A0A1Q9CE51	Calcium-dependent protein kinase 2 (Fragment)	CPK2	CPK2	0.586945	-0.329643	FALSE
A0A1Q9CL82	20 kDa chaperonin, chloroplastic	CPN21	CPN21	0.589657	0.371833	FALSE
A0A1Q9DRI7	Uncharacterized protein		AK812_SmicGene19847	0.590644	0.570425	FALSE
A0A1Q9CDQ6	Creatine kinase, flagellar		AK812_SmicGene38426	0.597487	0.71025	FALSE
A0A1Q9C9W3	Cathepsin B	Ctsb	Ctsb	0.610379	0.216147	FALSE
A0A1Q9EQ49	Uncharacterized protein		AK812_SmicGene6892	0.610976	0.6988	FALSE
A0A1Q9E6M5	Prohibitin	PHB1	PHB1	0.619873	-0.294129	FALSE
A0A1Q9CU18	Glutaredoxin-C6	GRXC6	GRXC6	0.623618	0.50883	FALSE
A0A1Q9DR13	Putative sulfite oxidase, mitochondrial		AK812_SmicGene20022	0.62667	0.465964	FALSE
A0A1Q9CV41	Uncharacterized protein		AK812_SmicGene32054	0.626961	1.00057	FALSE
A0A1Q9F476	Uncharacterized protein		AK812_SmicGene1426	0.634437	0.493533	FALSE
A0A1Q9D6D1	Uncharacterized protein, chloroplastic		AK812_SmicGene27670	0.642359	0.7218	FALSE
A0A1Q9D7I7	Endonuclease 8-like 3	NEIL3	NEIL3	0.644281	0.164647	FALSE
A0A1Q9CL25	Kinesin-like protein KIF3B	Kif3b	Kif3b	0.647518	NA	FALSE
A0A1Q9DSU2	30S ribosomal protein S1	rpsA	rpsA	0.650097	0.178088	FALSE
A0A1Q9CW35	Uncharacterized protein		AK812_SmicGene31710	0.65184	0.5231	FALSE
A0A1Q9EIT0	Intraflagellar transport protein 46-like	ift46	ift46	0.654698	0.222071	FALSE
A0A1Q9CF95	Peptidyl-prolyl cis-trans isomerase (PPIase) (EC 5.2.1.8)	PPIH	PPIH	0.673028	-0.32145	FALSE
A0A1Q9DL27	LINE-1 reverse transcriptase-like		AK812_SmicGene21937	0.686478	0.1402	FALSE
A0A1Q9C5I6	Uncharacterized protein		AK812_SmicGene41711	0.687886	-0.195625	FALSE
A0A1Q9EUF0	ATP synthase subunit delta, chloroplastic	atpD	atpD	0.694982	0.392512	FALSE
A0A1Q9CVG7	Fucoxanthin-chlorophyll a-c binding protein F, chloroplastic	apcPC	FCPF	0.702846	0.895508	FALSE
A0A1Q9D570	PSI-F	psaF	psaF	0.703674	-0.762614	FALSE
A0A1Q9EA76	Protein GrpE	grpE	grpE	0.711133	0.448125	FALSE
A0A1Q9CAK3	Uncharacterized protein		AK812_SmicGene39681	0.715421	-0.0928636	FALSE
A0A1Q9DZF2	Pyruvate dehydrogenase [NADP(+)]	PFOR	PFOR	0.718726	-0.221921	FALSE
A0A1Q9EP46	EF-hand domain-containing protein		AK812_SmicGene7238	0.725763	0.43728	FALSE
A0A1Q9ELG4	RRM domain-containing protein		AK812_SmicGene8229	0.729168	0.48695	FALSE
A0A1Q9EFF8	Protein GrpE	grpE	grpE	0.729168	0.35595	FALSE
A0A1Q9ERC6	Neurofilament medium polypeptide	NEFM	NEFM	0.732429	0.314426	FALSE
A0A1Q9CP95	Glutathione S-transferase class-mu 28 kDa isozyme		AK812_SmicGene34383	0.732729	0.141371	FALSE
A0A1Q9E2T6	Proliferation-associated protein 2G4	Pa2g4	Pa2g4	0.732729	-0.1873	FALSE
A0A1Q9E4V1	Regulator of nonsense transcripts 1	Upf1	Upf1	0.73576	-0.177614	FALSE
A0A1Q9ELV0	Uncharacterized protein		AK812_SmicGene8186	0.742956	0.527517	FALSE
A0A1Q9F7D8	Ferredoxin--NADP(+) reductase (EC 1.18.1.2)		AK812_SmicGene267	0.746258	-0.215542	FALSE
A0A1Q9C5R6	6-phosphofructokinase 5, chloroplastic	PFK5	PFK5	0.758782	0.13102	FALSE
A0A1Q9DQL8	Peptidyl-prolyl cis-trans isomerase (PPIase) (EC 5.2.1.8)	ppi	ppi	0.759765	0.149771	FALSE
A0A1Q9BZH0	Uncharacterized protein		AK812_SmicGene44040	0.764703	NA	FALSE
A0A1Q9E0V8	60S acidic ribosomal protein P1		AK812_SmicGene16245	0.764703	NA	FALSE
A0A1Q9F1Q0	Tetratricopeptide repeat protein 28	TTC28	TTC28	0.768785	0.0403964	FALSE
A0A1Q9DHT8	Apocytochrome f	petA	petA	0.788346	-0.364708	FALSE
A0A1Q9D014	Enoyl-[acyl-carrier-protein] reductase [NADH], chloroplastic	MOD1	MOD1	0.789517	0.5072	FALSE
A0A1Q9DBH2	Costars family protein		AK812_SmicGene25729	0.789517	0.273483	FALSE
A0A1Q9CVT8	Nascent polypeptide-associated complex subunit beta	Btf3	Btf3	0.794635	NA	FALSE
A0A1Q9F4W2	Chaperone protein ClpB 2	clpB2	clpB2	0.807293	0.221156	FALSE
A0A1Q9DAN2	Cupin_3 domain-containing protein		AK812_SmicGene25997	0.80798	0.185178	FALSE
A0A1Q9E647	Uncharacterized protein		AK812_SmicGene14200	0.81998	-0.169264	FALSE
A0A1Q9CT31	Uncharacterized protein		AK812_SmicGene32853	0.822071	0.3845	FALSE
A0A1Q9E9E9	UTP--glucose-1-phosphate uridylyltransferase (EC 2.7.7.9)	UGP1	UGP1	0.825915	-0.125062	FALSE
A0A1Q9CJS6	Putative RNA-binding protein	SPAC328.05	SPAC328.05	0.831371	0.407929	FALSE
A0A1Q9EXI4	Peptidyl-prolyl cis-trans isomerase (PPIase) (EC 5.2.1.8)	rotA	rotA	0.836263	0.29161	FALSE
A0A1Q9DYY5	Fructose-bisphosphate aldolase (EC 4.1.2.13)	FBA1	FBA1	0.836263	-0.278775	FALSE
A0A1Q9CRM1	Uncharacterized protein		AK812_SmicGene33423	0.840068	0.5969	FALSE
A0A1Q9CI31	Uncharacterized protein		AK812_SmicGene36736	0.842163	-0.0435	FALSE
A0A1Q9CGQ5	Uncharacterized protein		AK812_SmicGene37332	0.842282	0.53275	FALSE
A0A1Q9DQG3	Enoyl-CoA delta isomerase 1, mitochondrial	Eci1	Eci1	0.842787	1.42318	FALSE
A0A1Q9CS94	Fucoxanthin-chlorophyll a-c binding protein E, chloroplastic	apcPC	FCPE	0.843914	0.53065	FALSE
A0A1Q9DZG0	Pyruvate dehydrogenase [NADP(+)], mitochondrial	PNO	PNO	0.848181	NA	FALSE
A0A1Q9EBS1	RNA-binding protein sym-2	sym-2	sym-2	0.849165	0.119275	FALSE
A0A1Q9DLH1	Splicing factor 3A subunit 3	SF3A3	SF3A3	0.85361	-0.0362857	FALSE
A0A1Q9E4I8	C2H2-type domain-containing protein		AK812_SmicGene14819	0.855121	-0.876225	FALSE
A0A1Q9CL26	Uncharacterized protein		AK812_SmicGene35598	0.855659	-0.199875	FALSE
A0A1Q9D0J1	RanBP2-type domain-containing protein		AK812_SmicGene29945	0.869777	NA	FALSE
A0A1Q9DSN3	Ferredoxin	Prpf6	Prpf6	0.877124	NA	FALSE
A0A1Q9F328	Bifunctional protein FolD	folD	folD	0.877124	NA	FALSE
A0A1Q9C6E8	Uncharacterized protein		AK812_SmicGene41314	0.877894	NA	FALSE
A0A1Q9E092	External alternative NAD(P)H-ubiquinone oxidoreductase B1, mitochondrial	NDB1	NDB1	0.879976	-0.01588	FALSE
A0A1Q9E706	Coatomer subunit beta	Copb2	Copb2	0.880042	-0.0131143	FALSE
A0A1Q9F2I7	Bile salt-activated lipase	Cel	Cel	0.882402	0.110444	FALSE
A0A1Q9CJD4	Glutathione S-transferase	GST	GST	0.883856	NA	FALSE
A0A1Q9E7P2	Leucine-rich repeat protein SHOC-2	SHOC2	SHOC2	0.883856	NA	FALSE
A0A1Q9DML7	Flavohemoprotein	hmp	hmp	0.886459	NA	FALSE
A0A1Q9EGE3	Uncharacterized protein		AK812_SmicGene10175	0.895973	0.298933	FALSE
A0A1Q9CFU2	Putative plastid-lipid-associated protein 13, chloroplastic	PAP13	PAP13	0.895973	0.279042	FALSE
A0A1Q9DAB4	Ribulose bisphosphate carboxylase, chloroplastic	rbcL	rbcL	0.914191	0.49945	FALSE
A0A1Q9CZ46	Phthiocerol synthesis polyketide synthase type I PpsC	ppsC	ppsC	0.922795	0.40485	FALSE
A0A1Q9F0D7	OTU domain-containing protein		AK812_SmicGene2934	0.922869	0.271054	FALSE
A0A1Q9CB88	Tankyrase-2	TNKS2	TNKS2	0.92981	0.2732	FALSE
A0A1Q9DY99	Cystathionine beta-lyase	metC	metC	0.932886	0.364107	FALSE
A0A1Q9D0U6	Calmodulin-1	PCM1	PCM1	0.94432	0.3166	FALSE
A0A1Q9EGS5	ATP synthase subunit b, chloroplastic	atpF	atpF	0.95374	0.18985	FALSE
A0A1Q9CN99	Uncharacterized protein		AK812_SmicGene34712	0.954225	0.368776	FALSE
A0A1Q9EP74	Uncharacterized protein		AK812_SmicGene7227	0.959019	-0.46425	FALSE
A0A1Q9C578	UPF0587 protein	YCR090C	YCR090C	0.959185	-0.0850745	FALSE
A0A1Q9C724	Uncharacterized protein		AK812_SmicGene41075	0.961023	0.119645	FALSE
A0A1Q9EAF2	Proteasome subunit alpha type-2	PAB1	PAB1	0.962296	0.393017	FALSE
A0A1Q9CTZ1	Fumarate hydratase class I, aerobic	fumA	fumA	0.966421	-0.371533	FALSE
A0A1Q9E5K3	Uncharacterized protein		AK812_SmicGene14413	0.971975	0.30161	FALSE
A0A1Q9F3G2	L-ascorbate peroxidase 1, cytosolic	APX1	APX1	0.971975	0.29667	FALSE
A0A1Q9D3F8	Uncharacterized protein		AK812_SmicGene28801	0.971975	0.259317	FALSE
A0A1Q9CJN3	Pyridine nucleotide-disulfide oxidoreductase domain-containing protein 1	nasB	nasB	0.971975	0.175719	FALSE
A0A1Q9F1T2	U4/U6 small nuclear ribonucleoprotein Prp3	PRPF3	PRPF3	0.971975	0.154854	FALSE
A0A1Q9DY18	Replication factor C subunit 1	Gnf1	Gnf1	0.971975	0.154222	FALSE
A0A1Q9CRH0	Pseudouridylate synthase 7-like	PUS7	PUS7	0.971975	0.127169	FALSE
A0A1Q9EMA1	Putative HNH endonuclease		AK812_SmicGene7918	0.971975	0.124206	FALSE
A0A1Q9CCY2	Pentatricopeptide repeat-containing protein, chloroplastic		AK812_SmicGene38747	0.971975	0.11852	FALSE
A0A1Q9DC60	Uncharacterized protein		AK812_SmicGene25463	0.971975	0.09505	FALSE
A0A1Q9D706	ANK_REP_REGION domain-containing protein		AK812_SmicGene27441	0.971975	0.092885	FALSE
A0A1Q9DF72	60S acidic ribosomal protein P2	RPLP2	RPLP2	0.971975	0.0886194	FALSE
A0A1Q9E7L8	Fructose-bisphosphatase (EC 3.1.3.11)		AK812_SmicGene13660	0.971975	0.07738	FALSE
A0A1Q9DPT6	Uncharacterized protein		AK812_SmicGene20532	0.971975	0.07326	FALSE
A0A1Q9CX48	Putative plastid-lipid-associated protein 9, chloroplastic	PAP9	PAP9	0.971975	0.06067	FALSE
A0A1Q9F4G9	Pentatricopeptide repeat-containing protein, chloroplastic		AK812_SmicGene1341	0.971975	0.0545889	FALSE
A0A1Q9DTK0	DNA mismatch repair protein Mlh3	MLH3	MLH3	0.971975	0.0296139	FALSE
A0A1Q9CTV8	Histone deacetylase complex subunit SAP18		AK812_SmicGene32534	0.971975	0.014865	FALSE
A0A1Q9ELL6	T-complex protein 1 subunit delta	cct4	cct4	0.971975	0.00970545	FALSE
A0A1Q9F763	Serine/threonine-protein phosphatase (EC 3.1.3.16)	PP5	PP5	0.971975	-0.00457273	FALSE
A0A1Q9D0L0	Caltractin ICL1e	Icl1e	Icl1e	0.971975	-0.0134778	FALSE
A0A1Q9CGZ9	Uncharacterized protein, chloroplastic		AK812_SmicGene37148	0.971975	-0.02115	FALSE
A0A1Q9CC83	Prohibitin-2	PHB2	PHB2	0.971975	-0.025475	FALSE
A0A1Q9E8T7	Proteasome subunit alpha type-1	Psma1	Psma1	0.971975	-0.030585	FALSE
A0A1Q9DSW6	Methyltransferase-like protein 13	METTL13	METTL13	0.971975	-0.136567	FALSE
A0A1Q9CLG8	Coproporphyrinogen oxidase (EC 1.3.3.3)	Cpox	Cpox	0.971975	-0.151746	FALSE
A0A1Q9DIF6	Calcium-binding protein NCS-1	FRQ1	FRQ1	0.971975	-0.152333	FALSE
A0A1Q9F1M0	Peptidylprolyl isomerase (EC 5.2.1.8)	FKBP12	FKBP12	0.971975	-0.166412	FALSE
A0A1Q9EEQ1	Aromatic-amino-acid aminotransferase 1		AK812_SmicGene10816	0.971975	-0.169583	FALSE
A0A1Q9CDU3	1,4-alpha-D-glucan glucanohydrolase (EC 3.2.1.1)	AMY1.1	AMY1.1	0.971975	-0.194963	FALSE
A0A1Q9EGS3	2,3-bisphosphoglycerate-dependent phosphoglycerate mutase	gpmA	gpmA	0.971975	-0.305229	FALSE
A0A1Q9CAN5	4-hydroxy-3-methylbut-2-enyl diphosphate reductase	ispH	ispH	0.975301	0.204519	FALSE
A0A1Q9DVV9	Uncharacterized protein		AK812_SmicGene18162	0.975301	0.0930509	FALSE
A0A1Q9DIL6	Cold shock protein ScoF	scoF	scoF	0.975369	0.303953	FALSE
A0A1Q9DP71	ANK_REP_REGION domain-containing protein		AK812_SmicGene20729	0.976004	0.137271	FALSE
A0A1Q9ECV0	Uncharacterized protein		AK812_SmicGene11571	0.976004	-0.15238	FALSE
A0A1Q9CM33	Protein FAM135A	Fam135a	Fam135a	0.981178	-0.0124292	FALSE
A0A1Q9DD85	HECT domain-containing protein		AK812_SmicGene24952	0.982947	-0.065775	FALSE
A0A1Q9EKH4	Uncharacterized protein		AK812_SmicGene8689	0.983018	0.0620582	FALSE
A0A1Q9BPV3	Uncharacterized protein (Fragment)		AK812_SmicGene48342	0.985047	-0.0475905	FALSE
A0A1Q8ZJK7	Uncharacterized protein (Fragment)		AK812_SmicGene49039	1	NA	FALSE
A0A1Q9BQD7	Uncharacterized protein (Fragment)		AK812_SmicGene48073	1	NA	FALSE
A0A1Q9BRG2	Uncharacterized protein (Fragment)		AK812_SmicGene47679	1	NA	FALSE
A0A1Q9BS27	ATP-dependent zinc metalloprotease FtsH 3 (Fragment)	ftsH3	ftsH3	1	NA	FALSE
A0A1Q9BTI2	Fucoxanthin-chlorophyll a-c binding protein A, chloroplastic (Fragment)	apcPC	FCPA	1	NA	FALSE
A0A1Q9BV29	Argininosuccinate lyase 2	argH2	argH2	1	NA	FALSE
A0A1Q9BVG1	Putative cysteine proteinase (Fragment)		AK812_SmicGene45738	1	NA	FALSE
A0A1Q9BVY8	Putative murein lytic transglycosylase YjbJ	yjbJ	yjbJ	1	NA	FALSE
A0A1Q9BY01	Metal tolerance protein C1	MTPC1	MTPC1	1	NA	FALSE
A0A1Q9BYB1	Sterol 24-C-methyltransferase	ERG6	ERG6	1	NA	FALSE
A0A1Q9BYQ7	Uncharacterized protein		AK812_SmicGene44362	1	NA	FALSE
A0A1Q9BZC6	Uncharacterized protein		AK812_SmicGene44113	1	NA	FALSE
A0A1Q9BZD4	Uncharacterized protein		AK812_SmicGene44099	1	NA	FALSE
A0A1Q9C016	Peptidylprolyl isomerase (EC 5.2.1.8)		AK812_SmicGene43814	1	NA	FALSE
A0A1Q9C025	E3 ubiquitin-protein ligase HACE1	hace1	hace1	1	NA	FALSE
A0A1Q9C035	Uncharacterized protein		AK812_SmicGene43797	1	NA	FALSE
A0A1Q9C0P2	Uncharacterized protein		AK812_SmicGene43566	1	NA	FALSE
A0A1Q9C197	Acetyl-CoA carboxylase (EC 6.4.1.2) (Fragment)	accA	accA	1	NA	FALSE
A0A1Q9C1C0	ANK_REP_REGION domain-containing protein		AK812_SmicGene43315	1	NA	FALSE
A0A1Q9C1P0	Nucleotid_trans domain-containing protein		AK812_SmicGene43175	1	NA	FALSE
A0A1Q9C2P1	Prefoldin subunit 4	GIM3	GIM3	1	NA	FALSE
A0A1Q9C327	Ankyrin repeat domain-containing protein 50	ANKRD50	ANKRD50	1	NA	FALSE
A0A1Q9C3D6	Nicotinamide phosphoribosyltransferase (Fragment)	NAMPT	NAMPT	1	NA	FALSE
A0A1Q9C3F4	Transketolase	tkt	tkt	1	NA	FALSE
A0A1Q9C3S1	Uncharacterized protein		AK812_SmicGene42384	1	NA	FALSE
A0A1Q9C461	Putative fumarate reductase	osm1	osm1	1	NA	FALSE
A0A1Q9C4F4	Uncharacterized protein		AK812_SmicGene42106	1	NA	FALSE
A0A1Q9C4Y6	Uncharacterized protein		AK812_SmicGene41896	1	NA	FALSE
A0A1Q9C564	BTB/POZ and MATH domain-containing protein 2	BPM2	BPM2	1	NA	FALSE
A0A1Q9C5L5	Uncharacterized protein		AK812_SmicGene41635	1	NA	FALSE
A0A1Q9C6B4	Uncharacterized protein		AK812_SmicGene41347	1	NA	FALSE
A0A1Q9C6E0	Aspartyl/asparaginyl beta-hydroxylase	ASPH	ASPH	1	NA	FALSE
A0A1Q9C6S8	Phenylalanine--tRNA ligase (EC 6.1.1.20)		AK812_SmicGene41174	1	NA	FALSE
A0A1Q9C750	30S ribosomal protein S13	rpsM	rpsM	1	NA	FALSE
A0A1Q9C7M6	Succinate dehydrogenase [ubiquinone] iron-sulfur subunit, mitochondrial (EC 1.3.5.1) (Fragment)	SDH2-2	SDH2-2	1	NA	FALSE
A0A1Q9C833	Copia protein	GIP	GIP	1	NA	FALSE
A0A1Q9C858	Heat shock 70 kDa protein		AK812_SmicGene40614	1	NA	FALSE
A0A1Q9C8G4	2'-phosphotransferase (EC 2.7.1.160)		AK812_SmicGene40521	1	NA	FALSE
A0A1Q9C8L0	Protein PNS1	PNS1	PNS1	1	NA	FALSE
A0A1Q9C8P5	U4/U6 small nuclear ribonucleoprotein Prp4	PRPF4	PRPF4	1	NA	FALSE
A0A1Q9C8Q4	U4/U6 small nuclear ribonucleoprotein Prp4	Prpf4	Prpf4	1	NA	FALSE
A0A1Q9C8T8	Putative oxidoreductase YvaG	yvaG	yvaG	1	NA	FALSE
A0A1Q9DHC2	Glutamate-5-semialdehyde dehydrogenase (EC 1.2.1.41) (Glutamyl-gamma-semialdehyde dehydrogenase)	proA	proA	1	NA	FALSE
A0A1Q9C9P4	Glycine--tRNA ligase	glyQS	glyQS	1	NA	FALSE
A0A1Q9CA93	Uncharacterized protein		AK812_SmicGene39807	1	NA	FALSE
A0A1Q9CAF3	Malate synthase G	glcB	glcB	1	NA	FALSE
A0A1Q9CAK1	Uncharacterized protein		AK812_SmicGene39683	1	NA	FALSE
A0A1Q9CAZ8	Uncharacterized protein		AK812_SmicGene39529	1	NA	FALSE
A0A1Q9CB53	Acyl_transf_3 domain-containing protein		AK812_SmicGene39480	1	NA	FALSE
A0A1Q9CB70	Uncharacterized protein		AK812_SmicGene39564	1	NA	FALSE
A0A1Q9CBK2	Glutathione S-transferase	GstS1	GstS1	1	NA	FALSE
A0A1Q9CCI6	Far upstream element-binding protein 1	Fubp1	Fubp1	1	NA	FALSE
A0A1Q9CCJ1	Putative methylisocitrate lyase 1	prpB1	prpB1	1	NA	FALSE
A0A1Q9CDB9	COP9 signalosome complex subunit 3	UBI1	UBI1	1	NA	FALSE
A0A1Q9CDC6	Quinolone resistance protein NorA	norA	norA	1	NA	FALSE
A0A1Q9CE07	AP-4 complex subunit epsilon		AK812_SmicGene38304	1	NA	FALSE
A0A1Q9CE85	Phosphatidylinositol 4-phosphate 5-kinase 4	PIP5K4	PIP5K4	1	NA	FALSE
A0A1Q9CEE7	Heterogeneous nuclear ribonucleoprotein 27C	Hrb27C	Hrb27C	1	NA	FALSE
A0A1Q9CEN8	Protein-tyrosine-phosphatase MKP1 (Fragment)	MKP1	MKP1	1	NA	FALSE
A0A1Q9CFF9	Phosphoglycerate kinase (EC 2.7.2.3)	pgk-1	pgk-1	1	NA	FALSE
A0A1Q9CFK2	Sulfite oxidase	SOX	SOX	1	NA	FALSE
A0A1Q9CG04	(+)-neomenthol dehydrogenase	SDR1	SDR1	1	NA	FALSE
A0A1Q9CGT5	Glyoxylate/succinic semialdehyde reductase 1	GLYR1	GLYR1	1	NA	FALSE
A0A1Q9CGY9	Putative aarF domain-containing protein kinase 1	adck1	adck1	1	NA	FALSE
A0A1Q9CH80	Eukaryotic translation initiation factor 3 subunit M (eIF3m)	eif3m	eif3m	1	NA	FALSE
A0A1Q9CHP8	Putative fumarate reductase	osm1	osm1	1	NA	FALSE
A0A1Q9CHS1	Fucoxanthin-chlorophyll a-c binding protein F, chloroplastic	apcPC	FCPF	1	NA	FALSE
A0A1Q9CHX3	Sucrose-phosphatase 2	SPP2	SPP2	1	NA	FALSE
A0A1Q9CI60	Trypsin-2	PRSS2	PRSS2	1	NA	FALSE
A0A1Q9CIJ1	Uncharacterized protein		AK812_SmicGene36650	1	NA	FALSE
A0A1Q9CIZ2	60S ribosomal protein L3	RPL3	RPL3	1	NA	FALSE
A0A1Q9CJ07	Uncharacterized protein		AK812_SmicGene36422	1	NA	FALSE
A0A1Q9CJ91	Pre-mRNA-processing factor 19 (EC 2.3.2.27)	PRPF19	PRPF19	1	NA	FALSE
A0A1Q9CJM8	ABC transporter G family member 22	abcG22	abcG22	1	NA	FALSE
A0A1Q9CJV5	Protease Do-like 1, chloroplastic	DEGP1	DEGP1	1	NA	FALSE
A0A1Q9CJZ2	30 kDa ribonucleoprotein, chloroplastic		AK812_SmicGene36092	1	NA	FALSE
A0A1Q9CK28	CTL-like protein 1		AK812_SmicGene35975	1	NA	FALSE
A0A1Q9CKA3	Heterogeneous nuclear ribonucleoprotein U	Hnrnpu	Hnrnpu	1	NA	FALSE
A0A1Q9CKB1	Aldose 1-epimerase (EC 5.1.3.3)	GALM	GALM	1	NA	FALSE
A0A1Q9CKQ3	RNA-binding protein fusilli	fus	fus	1	NA	FALSE
A0A1Q9CKZ3	Ammonium transporter 2	amtB	amtB	1	NA	FALSE
A0A1Q9CL18	Ras-related protein YPTC6	YPTC6	YPTC6	1	NA	FALSE
A0A1Q9CL64	tRNA/tmRNA (Uracil-C(5))-methyltransferase	trmA	trmA	1	NA	FALSE
A0A1Q9CL76	Methyl-CpG-binding domain protein 4	Mbd4	Mbd4	1	NA	FALSE
A0A1Q9CLT6	Elongation factor 1-beta		AK812_SmicGene35282	1	NA	FALSE
A0A1Q9CMB4	Uncharacterized protein		AK812_SmicGene35095	1	NA	FALSE
A0A1Q9CMP5	Inorganic diphosphatase (EC 3.6.1.1)		AK812_SmicGene34941	1	NA	FALSE
A0A1Q9CP43	Phosphoribulokinase (EC 2.7.1.19)		AK812_SmicGene34407	1	NA	FALSE
A0A1Q9CP71	Peptidylprolyl isomerase (EC 5.2.1.8)	CYP19-2	CYP19-2	1	NA	FALSE
A0A1Q9CP94	Cytochrome b5	Cyt-b5	Cyt-b5	1	NA	FALSE
A0A1Q9CPG2	Alkylated DNA repair protein alkB-like 8	alkbh8	alkbh8	1	NA	FALSE
A0A1Q9CPH5	60S ribosomal protein L17	RPL17	RPL17	1	NA	FALSE
A0A1Q9CPY7	Glutathione S-transferase Mu 5	Gstm5	Gstm5	1	NA	FALSE
A0A1Q9CQ00	Anthranilate phosphoribosyltransferase	trpD	trpD	1	NA	FALSE
A0A1Q9CQ06	4-diphosphocytidyl-2-C-methyl-D-erythritol kinase, chloroplastic	ISPE	ISPE	1	NA	FALSE
A0A1Q9CQ97	Endoplasmic reticulum-Golgi intermediate compartment protein 3	ergic3	ergic3	1	NA	FALSE
A0A1Q9CQA6	30S ribosomal protein S1	rpsA	rpsA	1	NA	FALSE
A0A1Q9CQF5	Novobiocin biosynthesis protein H	novH	novH	1	NA	FALSE
A0A1Q9CQH7	Putative fumarate reductase	osm1	osm1	1	NA	FALSE
A0A1Q9CQN8	Reverse transcriptase domain-containing protein		AK812_SmicGene33806	1	NA	FALSE
A0A1Q9CQQ4	Uncharacterized protein		AK812_SmicGene33808	1	NA	FALSE
A0A1Q9CQV5	Phosphoserine transaminase (EC 2.6.1.52)	PSAT1	PSAT1	1	NA	FALSE
A0A1Q9CQW9	Uncharacterized protein		AK812_SmicGene33696	1	NA	FALSE
A0A1Q9CR49	RNA-splicing ligase RtcB homolog (EC 6.5.1.8) (3'-phosphate/5'-hydroxy nucleic acid ligase)	rtcb	rtcb	1	NA	FALSE
A0A1Q9CR70	Uncharacterized protein		AK812_SmicGene33599	1	NA	FALSE
A0A1Q9CR81	CRAL-TRIO domain-containing protein		AK812_SmicGene33600	1	NA	FALSE
A0A1Q9CRW7	ANK_REP_REGION domain-containing protein		AK812_SmicGene33353	1	NA	FALSE
A0A1Q9CS20	Aspartyl/asparaginyl beta-hydroxylase	ASPH	ASPH	1	NA	FALSE
A0A1Q9CS37	PB1 domain-containing protein		AK812_SmicGene33269	1	NA	FALSE
A0A1Q9CS41	Cytochrome P450 704C1	CYP704C1	CYP704C1	1	NA	FALSE
A0A1Q9CS69	Pentatricopeptide repeat-containing protein, mitochondrial		AK812_SmicGene33228	1	NA	FALSE
A0A1Q9CSB3	Queuosine salvage protein		AK812_SmicGene33184	1	NA	FALSE
A0A1Q9CSE2	Delta-tubulin (Tubulin delta chain)		AK812_SmicGene33164	1	NA	FALSE
A0A1Q9CT76	Uncharacterized protein		AK812_SmicGene32861	1	NA	FALSE
A0A1Q9CTI1	60S ribosomal protein L7-like 1	Rpl7l1	Rpl7l1	1	NA	FALSE
A0A1Q9CTL4	Uncharacterized protein		AK812_SmicGene32633	1	NA	FALSE
A0A1Q9CUY4	SAP domain-containing protein		AK812_SmicGene32141	1	NA	FALSE
A0A1Q9CVD7	Heat shock protein 90		AK812_SmicGene31946	1	NA	FALSE
A0A1Q9CVF3	Heat shock protein 90		AK812_SmicGene31958	1	NA	FALSE
A0A1Q9CVN7	Serine/threonine protein phosphatase 2A 59 kDa regulatory subunit B' eta isoform	B'ETA	B'ETA	1	NA	FALSE
A0A1Q9CXJ1	POC1 centriolar protein-like B	poc1b	poc1b	1	NA	FALSE
A0A1Q9CXV7	60S ribosomal protein L5	RPL5	RPL5	1	NA	FALSE
A0A1Q9CY04	CSD domain-containing protein		AK812_SmicGene30944	1	NA	FALSE
A0A1Q9CYF1	STI1-like protein		AK812_SmicGene30755	1	NA	FALSE
A0A1Q9CYI1	Cyanate hydratase (Cyanase) (EC 4.2.1.104) (Cyanate hydrolase) (Cyanate lyase)	CYN	CYN	1	NA	FALSE
A0A1Q9CYJ6	CCR4-NOT transcription complex subunit 3	Cnot3	Cnot3	1	NA	FALSE
A0A1Q9CYS1	Creatine kinase S-type, mitochondrial	CKMT2	CKMT2	1	NA	FALSE
A0A1Q9CYX5	Uncharacterized protein		AK812_SmicGene30573	1	NA	FALSE
A0A1Q9CZD0	Uncharacterized protein		AK812_SmicGene30414	1	NA	FALSE
A0A1Q9CZF9	Fructose-bisphosphatase (EC 3.1.3.11)		AK812_SmicGene30362	1	NA	FALSE
A0A1Q9D053	Uncharacterized protein		AK812_SmicGene30112	1	NA	FALSE
A0A1Q9D065	Uncharacterized protein		AK812_SmicGene30109	1	NA	FALSE
A0A1Q9D093	Vesicle-associated membrane protein-associated protein A	VAPA	VAPA	1	NA	FALSE
A0A1Q9D0S8	Superoxide dismutase [Fe] (EC 1.15.1.1)	sodA	sodA	1	NA	FALSE
A0A1Q9D200	Alpha-centractin	Actr1a	Actr1a	1	NA	FALSE
A0A1Q9D2A5	Integrase catalytic domain-containing protein		AK812_SmicGene29246	1	NA	FALSE
A0A1Q9D2V1	Deoxyribodipyrimidine photo-lyase	phr	phr	1	NA	FALSE
A0A1Q9D302	Glucan 1,3-beta-glucosidase A	exgA	exgA	1	NA	FALSE
A0A1Q9D315	Pentatricopeptide repeat-containing protein		AK812_SmicGene28950	1	NA	FALSE
A0A1Q9D382	Ferredoxin--NADP reductase, leaf isozyme, chloroplastic		AK812_SmicGene28881	1	NA	FALSE
A0A1Q9D394	Mitogen-activated protein kinase kinase 3	MKK3	MKK3	1	NA	FALSE
A0A1Q9E9K0	40S ribosomal protein S5-2	RPS5B	RPS5B	1	NA	FALSE
A0A1Q9D3Y4	Orotate phosphoribosyltransferase (EC 2.4.2.10)	APX7	APX7	1	NA	FALSE
A0A1Q9D4K3	Uncharacterized protein		AK812_SmicGene28425	1	NA	FALSE
A0A1Q9D4N2	Uncharacterized protein		AK812_SmicGene28331	1	NA	FALSE
A0A1Q9D4V6	Ras-related protein Rab-6	rab6	rab6	1	NA	FALSE
A0A1Q9D5A1	H/ACA ribonucleoprotein complex subunit 4	CBF5	CBF5	1	NA	FALSE
A0A1Q9D5T3	50S ribosomal protein L4	rplD	rplD	1	NA	FALSE
A0A1Q9D5U3	Carboxypeptidase (EC 3.4.16.-)	CBP1	CBP1	1	NA	FALSE
A0A1Q9D6H8	Putative GMP synthase [glutamine-hydrolyzing]	guaA	guaA	1	NA	FALSE
A0A1Q9D7G3	Cold shock domain-containing protein 4	CSP4	CSP4	1	NA	FALSE
A0A1Q9D7I3	Uncharacterized protein		AK812_SmicGene27158	1	NA	FALSE
A0A1Q9D8B3	Phosphopyruvate hydratase (EC 4.2.1.11) (Fragment)	Gapdh	Gapdh	1	NA	FALSE
A0A1Q9D8G2	DEAD-box ATP-dependent RNA helicase 14	RH14	RH14	1	NA	FALSE
A0A1Q9D957	Kinesin-like protein KIF1C	Kif1c	Kif1c	1	NA	FALSE
A0A1Q9D982	Uncharacterized protein		AK812_SmicGene26546	1	NA	FALSE
A0A1Q9D9B4	60S ribosomal protein L10	RPL10	RPL10	1	NA	FALSE
A0A1Q9D9E0	Fructose-bisphosphate aldolase (EC 4.1.2.13)	fba	fba	1	NA	FALSE
A0A1Q9DA46	Actin	Actin	Actin	1	NA	FALSE
A0A1Q9DAA8	VWFA domain-containing protein		AK812_SmicGene26147	1	NA	FALSE
A0A1Q9DAP7	Uncharacterized protein		AK812_SmicGene26029	1	NA	FALSE
A0A1Q9DAV1	E3 ubiquitin-protein ligase UPL3	UPL3	UPL3	1	NA	FALSE
A0A1Q9DBA8	Phosphatidylinositol/phosphatidylcholine transfer protein SFH1	SFH1	SFH1	1	NA	FALSE
A0A1Q9DBS2	Uncharacterized protein		AK812_SmicGene25493	1	NA	FALSE
A0A1Q9DBT5	Beta-amylase (EC 3.2.1.2)	tbb-4	tbb-4	1	NA	FALSE
A0A1Q9DBY5	Uncharacterized protein		AK812_SmicGene25489	1	NA	FALSE
A0A1Q9DBY9	Uncharacterized protein		AK812_SmicGene25407	1	NA	FALSE
A0A1Q9DC17	Uncharacterized protein		AK812_SmicGene25560	1	NA	FALSE
A0A1Q9DCG0	Ricin B-type lectin domain-containing protein		AK812_SmicGene25242	1	NA	FALSE
A0A1Q9DCG2	U4/U6.U5 tri-snRNP-associated protein 1	SART1	SART1	1	NA	FALSE
A0A1Q9DCX4	UTP--glucose-1-phosphate uridylyltransferase		AK812_SmicGene25158	1	NA	FALSE
A0A1Q9DD06	Uncharacterized protein		AK812_SmicGene25019	1	NA	FALSE
A0A1Q9DDN9	Putative granule-bound starch synthase 1, chloroplastic/amyloplastic	WAXY	WAXY	1	NA	FALSE
A0A1Q9DDP1	Inosine triphosphate pyrophosphatase (ITPase) (Inosine triphosphatase) (EC 3.6.1.9) (Non-canonical purine NTP pyrophosphatase) (Non-standard purine NTP pyrophosphatase) (Nucleoside-triphosphate diphosphatase) (Nucleoside-triphosphate pyrophosphatase) (NTPase)		AK812_SmicGene24855	1	NA	FALSE
A0A1Q9DDV2	Glucose-6-phosphate 1-epimerase (EC 5.1.3.15)		AK812_SmicGene24741	1	NA	FALSE
A0A1Q9DDW4	E3 ubiquitin ligase BIG BROTHER-related	BBR	BBR	1	NA	FALSE
A0A1Q9DE34	Tubulin alpha chain		AK812_SmicGene24787	1	NA	FALSE
A0A1Q9DET6	TBC1 domain family member 10B	Tbc1d10b	Tbc1d10b	1	NA	FALSE
A0A1Q9DEX8	Fucoxanthin-chlorophyll a-c binding protein A, chloroplastic	apcPC	FCPA	1	NA	FALSE
A0A1Q9DF48	Beta-N-acetylhexosaminidase (EC 3.2.1.52)	Hexb	Hexb	1	NA	FALSE
A0A1Q9DG28	Serine/threonine-protein kinase sepA	sepA	sepA	1	NA	FALSE
A0A1Q9DG30	Copia protein	GIP	GIP	1	NA	FALSE
A0A1Q9DG96	Uncharacterized protein		AK812_SmicGene23808	1	NA	FALSE
A0A1Q9DHB2	EF-hand domain-containing protein		AK812_SmicGene23409	1	NA	FALSE
A0A1Q9DHE0	Cell division cycle protein 48-like	CDC48	CDC48	1	NA	FALSE
A0A1Q9DI07	Glyceraldehyde-3-phosphate dehydrogenase, chloroplastic	GAPC1	GAPC1	1	NA	FALSE
A0A1Q9DIA9	Proteasome subunit beta	PBG1	PBG1	1	NA	FALSE
A0A1Q9DIV2	Cold shock-like protein CspG	cspG	cspG	1	NA	FALSE
A0A1Q9DIV7	Cytochrome b2, mitochondrial	CYB2	CYB2	1	NA	FALSE
A0A1Q9DJP6	Actin	ACT1	ACT1	1	NA	FALSE
A0A1Q9DJV5	Uncharacterized protein		AK812_SmicGene22401	1	NA	FALSE
A0A1Q9DJX3	Pumilio-like 1	PUM1	PUM1	1	NA	FALSE
A0A1Q9DKM3	Pyruvate kinase (EC 2.7.1.40)	PYK	PYK	1	NA	FALSE
A0A1Q9DL30	Eukaryotic translation initiation factor 3 subunit A	tif32	tif32	1	NA	FALSE
A0A1Q9DL79	Protein NLRC3	NLRC3	NLRC3	1	NA	FALSE
A0A1Q9DLB9	rRNA 2'-O-methyltransferase fibrillarin	fbl	fbl	1	NA	FALSE
A0A1Q9DLF8	2-oxoglutarate dehydrogenase, mitochondrial	ogdh	ogdh	1	NA	FALSE
A0A1Q9DLK3	Splicing factor 3A subunit 3	noi	noi	1	NA	FALSE
A0A1Q9DLM8	Transporter	Usp5	Usp5	1	NA	FALSE
A0A1Q9DLW0	Ribulose bisphosphate carboxylase, chloroplastic	rbcL	rbcL	1	NA	FALSE
A0A1Q9DM32	Uncharacterized protein		AK812_SmicGene21570	1	NA	FALSE
A0A1Q9DM70	Uncharacterized protein		AK812_SmicGene21523	1	NA	FALSE
A0A1Q9DM71	Pre-mRNA-processing-splicing factor 8	Prpf8	Prpf8	1	NA	FALSE
A0A1Q9DM94	Putative acetolactate synthase large subunit	ilvB	ilvB	1	NA	FALSE
A0A1Q9DMN3	Magnesium protoporphyrin IX methyltransferase, chloroplastic	CHLM	CHLM	1	NA	FALSE
A0A1Q9DMT1	Ammonium transporter 1 member 2	AMT1-2	AMT1-2	1	NA	FALSE
A0A1Q9DMT5	Receptor-type tyrosine-protein phosphatase F	ptprf	ptprf	1	NA	FALSE
A0A1Q9DMU3	Putative oxidoreductase	SPCC736.13	SPCC736.13	1	NA	FALSE
A0A1Q9DMY0	Myosin-12	XI-F	XI-F	1	NA	FALSE
A0A1Q9DN09	Glycine dehydrogenase (Decarboxylating)	gcvP	gcvP	1	NA	FALSE
A0A1Q9DN45	Phytase-like domain-containing protein		AK812_SmicGene21147	1	NA	FALSE
A0A1Q9DN54	Uncharacterized protein		AK812_SmicGene21155	1	NA	FALSE
A0A1Q9DN85	Peptidylprolyl isomerase (EC 5.2.1.8)	VAC14	VAC14	1	NA	FALSE
A0A1Q9DNB0	Uncharacterized protein		AK812_SmicGene21074	1	NA	FALSE
A0A1Q9DNB5	Uncharacterized protein		AK812_SmicGene21093	1	NA	FALSE
A0A1Q9DNB8	Chaperone protein ClpB1	CLPB1	CLPB1	1	NA	FALSE
A0A1Q9DNF0	Carboxypeptidase (EC 3.4.16.-)	SCPL39	SCPL39	1	NA	FALSE
A0A1Q9DNI9	D-3-phosphoglycerate dehydrogenase	serA	serA	1	NA	FALSE
A0A1Q9DNL0	CCT-alpha (T-complex protein 1 subunit alpha)		AK812_SmicGene20991	1	NA	FALSE
A0A1Q9DP13	Putative sodium-coupled neutral amino acid transporter 10	Slc38a10	Slc38a10	1	NA	FALSE
A0A1Q9DP69	40S ribosomal protein S22	RPS22	RPS22	1	NA	FALSE
A0A1Q9DQ26	T-complex protein 1 subunit zeta	CCT6A	CCT6A	1	NA	FALSE
A0A1Q9DQ40	T-complex protein 1 subunit zeta	cct6	cct6	1	NA	FALSE
A0A1Q9DQ69	Calcium-dependent protein kinase 2	CPK2	CPK2	1	NA	FALSE
A0A1Q9DQC0	4-hydroxybutyryl-CoA dehydratase/vinylacetyl-CoA-Delta-isomerase	abfD	abfD	1	NA	FALSE
A0A1Q9DQJ7	High mobility group protein B3	HMGB3	HMGB3	1	NA	FALSE
A0A1Q9DQK1	26S protease regulatory subunit 6B-like	RPT3	RPT3	1	NA	FALSE
A0A1Q9DQL4	DEAD-box ATP-dependent RNA helicase 39		AK812_SmicGene20226	1	NA	FALSE
A0A1Q9DQW4	Laforin	EPM2A	EPM2A	1	NA	FALSE
A0A1Q9DR66	Ribulose bisphosphate carboxylase	rbcL	rbcL	1	NA	FALSE
A0A1Q9DR79	Ribulose bisphosphate carboxylase	rbcL	rbcL	1	NA	FALSE
A0A1Q9DRG2	Uncharacterized protein		AK812_SmicGene19850	1	NA	FALSE
A0A1Q9DRI0	Transposon Ty4-J Gag-Pol polyprotein	TY4B-J	TY4B-J	1	NA	FALSE
A0A1Q9DRW8	Glucosidase 2 subunit beta	PSL4	PSL4	1	NA	FALSE
A0A1Q9DS37	132 kDa protein		AK812_SmicGene19611	1	NA	FALSE
A0A1Q9DT60	Uncharacterized protein		AK812_SmicGene19193	1	NA	FALSE
A0A1Q9DT80	Uncharacterized protein		AK812_SmicGene19181	1	NA	FALSE
A0A1Q9DTJ3	ANK_REP_REGION domain-containing protein		AK812_SmicGene19061	1	NA	FALSE
A0A1Q9DTT3	Uncharacterized protein		AK812_SmicGene18951	1	NA	FALSE
A0A1Q9DTU5	60S ribosomal protein L31	rpl31	rpl31	1	NA	FALSE
A0A1Q9DUZ5	Ubiquitin		AK812_SmicGene18503	1	NA	FALSE
A0A1Q9DVY3	COBW domain-containing protein 2	CBWD2	CBWD2	1	NA	FALSE
A0A1Q9DW88	Spindle assembly checkpoint kinase	IPL1	IPL1	1	NA	FALSE
A0A1Q9DWS8	Uncharacterized protein		AK812_SmicGene17829	1	NA	FALSE
A0A1Q9DWX1	Uncharacterized protein		AK812_SmicGene17737	1	NA	FALSE
A0A1Q9DX15	Glyceraldehyde-3-phosphate dehydrogenase	GAPDH	GAPDH	1	NA	FALSE
A0A1Q9DX78	Cystathionine beta-lyase PatB	patB	patB	1	NA	FALSE
A0A1Q9DXK5	Ankyrin repeat and KH domain-containing protein mask	mask	mask	1	NA	FALSE
A0A1Q9DXV0	Histidine--tRNA ligase (EC 6.1.1.21)	hisS	hisS	1	NA	FALSE
A0A1Q9DXW4	Polyubiquitin 11	UBQ11	UBQ11	1	NA	FALSE
A0A1Q9DXZ4	Putative cardiolipin-specific deacylase, mitochondrial		AK812_SmicGene17333	1	NA	FALSE
A0A1Q9DY15	Protein AF-9-like	YAF9	YAF9	1	NA	FALSE
A0A1Q9DYJ9	4-methyl-5-beta-hydroxyethylthiazole kinase (EC 2.7.1.50)	thiM	thiM	1	NA	FALSE
A0A1Q9DYX5	Ubiquitin-like modifier-activating enzyme 1	UBA1	UBA1	1	NA	FALSE
A0A1Q9DYY0	Intraflagellar transport protein 88-like	Ift88	Ift88	1	NA	FALSE
A0A1Q9DYY1	Ubiquitin-activating enzyme E1 2	UBA2	UBA2	1	NA	FALSE
A0A1Q9E003	Transketolase-1, chloroplastic	TKL-1	TKL-1	1	NA	FALSE
A0A1Q9E0I0	Uncharacterized protein		AK812_SmicGene16357	1	NA	FALSE
A0A1Q9E0M4	DNA-binding protein RFXANK	RFXANK	RFXANK	1	NA	FALSE
A0A1Q9E0P4	Delta-tubulin (Tubulin delta chain)	TUBA	TUBA	1	NA	FALSE
A0A1Q9E0S2	Ankyrin repeat domain-containing protein 17	Ankrd17	Ankrd17	1	NA	FALSE
A0A1Q9E0V1	Uncharacterized protein		AK812_SmicGene16257	1	NA	FALSE
A0A1Q9E1Q4	Pre-mRNA-splicing factor 38	Prpf38b	Prpf38b	1	NA	FALSE
A0A1Q9E1X0	Chlorophyll a-b binding protein of LHCII type I, chloroplastic		AK812_SmicGene15820	1	NA	FALSE
A0A1Q9E1Z2	Poly(A) RNA polymerase cid11	cid11	cid11	1	NA	FALSE
A0A1Q9E218	Phosphogluconate dehydrogenase (NADP(+)-dependent, decarboxylating) (EC 1.1.1.44)	GND	GND	1	NA	FALSE
A0A1Q9E380	Uncharacterized protein		AK812_SmicGene15312	1	NA	FALSE
A0A1Q9E3A3	Muscle M-line assembly protein unc-89	unc-89	unc-89	1	NA	FALSE
A0A1Q9E3L0	40S ribosomal protein S3a		AK812_SmicGene15247	1	NA	FALSE
A0A1Q9E3N4	GYF domain-containing protein		AK812_SmicGene15149	1	NA	FALSE
A0A1Q9E3Z1	Uncharacterized protein		AK812_SmicGene15056	1	NA	FALSE
A0A1Q9E485	Ribulose bisphosphate carboxylase, chloroplastic	rbcL	rbcL	1	NA	FALSE
A0A1Q9E487	Ornithine decarboxylase	ODC1	ODC1	1	NA	FALSE
A0A1Q9E4P7	ATP-dependent Clp protease proteolytic subunit	clpP2	clpP2	1	NA	FALSE
A0A1Q9E4U7	Cellulase domain-containing protein		AK812_SmicGene14744	1	NA	FALSE
A0A1Q9E521	Cold shock-like protein CspLB	cspLB	cspLB	1	NA	FALSE
A0A1Q9E545	Uncharacterized protein		AK812_SmicGene14627	1	NA	FALSE
A0A1Q9E5V7	Fucoxanthin-chlorophyll a-c binding protein F, chloroplastic	apcPC	FCPF	1	NA	FALSE
A0A1Q9E622	Structural maintenance of chromosomes protein 3	smc3	smc3	1	NA	FALSE
A0A1Q9E6T7	SAP domain-containing protein		AK812_SmicGene13958	1	NA	FALSE
A0A1Q9E6Z3	Fumarate hydratase class I, aerobic	fumA	fumA	1	NA	FALSE
A0A1Q9E815	Polyadenylate-binding protein 2	Pabp2	Pabp2	1	NA	FALSE
A0A1Q9E875	Coatomer subunit beta		AK812_SmicGene13417	1	NA	FALSE
A0A1Q9E886	Photosystem II stability/assembly factor HCF136, chloroplastic	hcf136	hcf136	1	NA	FALSE
A0A1Q9E8F3	Cell division control protein 2-like	CRK2	CRK2	1	NA	FALSE
A0A1Q9E8F5	Putative N-acetylgalactosaminyltransferase 6	gly-6	gly-6	1	NA	FALSE
A0A1Q9E8T5	Uncharacterized protein		AK812_SmicGene13174	1	NA	FALSE
A0A1Q9E8V4	Delta-1-pyrroline-5-carboxylate dehydrogenase 12A1, mitochondrial	ALDH12A1	ALDH12A1	1	NA	FALSE
A0A1Q9E931	Inorganic diphosphatase (EC 3.6.1.1)	ppa1	ppa1	1	NA	FALSE
A0A1Q9E943	Peptidylprolyl isomerase (EC 5.2.1.8)	HET-E1	HET-E1	1	NA	FALSE
A0A1Q9E978	Pentatricopeptide repeat-containing protein, mitochondrial		AK812_SmicGene12982	1	NA	FALSE
A0A1Q9E982	Kinase D-interacting substrate of 220 kDa	Kidins220	Kidins220	1	NA	FALSE
A0A1Q9E989	Glutathione S-transferase Mu 5	Gstm5	Gstm5	1	NA	FALSE
A0A1Q9E9D9	Nipped-B-like protein B	nipblb	nipblb	1	NA	FALSE
A0A1Q9E9U7	Inorganic diphosphatase (EC 3.6.1.1)	qdpr	qdpr	1	NA	FALSE
A0A1Q9EAD4	Putative U6 snRNA-associated Sm-like protein LSm4		AK812_SmicGene12540	1	NA	FALSE
A0A1Q9EAZ4	ATP-dependent zinc metalloprotease FTSH 1, chloroplastic	FTSH1	FTSH1	1	NA	FALSE
A0A1Q9EB44	Phosphoenolpyruvate carboxylase		AK812_SmicGene12293	1	NA	FALSE
A0A1Q9ECV6	Citrate synthase, mitochondrial	CIT1	CIT1	1	NA	FALSE
A0A1Q9ED44	Uncharacterized protein		AK812_SmicGene11434	1	NA	FALSE
A0A1Q9EDF0	Cytochrome b5 isoform A	CYTB5-A	CYTB5-A	1	NA	FALSE
A0A1Q9EEF1	Acetyl-CoA carboxylase	accA	accA	1	NA	FALSE
A0A1Q9EEN3	Uncharacterized protein		AK812_SmicGene10885	1	NA	FALSE
A0A1Q9EEP0	Uncharacterized protein		AK812_SmicGene10888	1	NA	FALSE
A0A1Q9EER8	Clathrin heavy chain 1	Cltc	Cltc	1	NA	FALSE
A0A1Q9EFD0	Putative polyol transporter 2	PLT2	PLT2	1	NA	FALSE
A0A1Q9EFP1	Uncharacterized protein		AK812_SmicGene10518	1	NA	FALSE
A0A1Q9EFP5	40S ribosomal protein S25	rps25	rps25	1	NA	FALSE
A0A1Q9EFR2	TPR_REGION domain-containing protein		AK812_SmicGene10456	1	NA	FALSE
A0A1Q9EFW3	Protease Do-like 1, chloroplastic	DEGP1	DEGP1	1	NA	FALSE
A0A1Q9EHZ4	Uncharacterized protein		AK812_SmicGene9660	1	NA	FALSE
A0A1Q9EI82	ATP-citrate synthase (EC 2.3.3.8) (ATP-citrate (pro-S-)-lyase) (Citrate cleavage enzyme)	Acly	Acly	1	NA	FALSE
A0A1Q9EIV6	Synaptobrevin-like YKT6	YKT6	YKT6	1	NA	FALSE
A0A1Q9EJ89	AP-1 complex subunit gamma-1	Ap1g1	Ap1g1	1	NA	FALSE
A0A1Q9EJB6	ATP-dependent RNA helicase-like protein DB10		AK812_SmicGene9044	1	NA	FALSE
A0A1Q9EJK6	Carbohydrate-binding domain-containing protein C2E1P3.05c		AK812_SmicGene8970	1	NA	FALSE
A0A1Q9EK65	Intron-binding protein aquarius	AQR	AQR	1	NA	FALSE
A0A1Q9EKM5	Peptidyl-prolyl cis-trans isomerase G	Ppig	Ppig	1	NA	FALSE
A0A1Q9EKQ7	Geranylgeranyl reductase (EC 1.3.1.83)	chlP	chlP	1	NA	FALSE
A0A1Q9ELQ5	Uncharacterized protein		AK812_SmicGene8139	1	NA	FALSE
A0A1Q9EMG1	Putative peptidase C1-like protein		AK812_SmicGene7893	1	NA	FALSE
A0A1Q9EMN0	ATP-dependent RNA helicase SUB2	SUB2	SUB2	1	NA	FALSE
A0A1Q9EMY1	Uncharacterized protein		AK812_SmicGene7679	1	NA	FALSE
A0A1Q9EN52	Uncharacterized protein		AK812_SmicGene7680	1	NA	FALSE
A0A1Q9END3	Uncharacterized protein		AK812_SmicGene7517	1	NA	FALSE
A0A1Q9ENE1	Cytochrome c-553 (Cytochrome c553) (Soluble cytochrome f)	petJ	petJ	1	NA	FALSE
A0A1Q9ENJ6	Lon protease homolog (EC 3.4.21.-)		AK812_SmicGene7437	1	NA	FALSE
A0A1Q9ENU6	Acyl-coenzyme A thioesterase 13	Acot13	Acot13	1	NA	FALSE
A0A1Q9EP15	Putative E3 ubiquitin-protein ligase HERC1	HERC1	HERC1	1	NA	FALSE
A0A1Q9EPF4	Uncharacterized protein		AK812_SmicGene7081	1	NA	FALSE
A0A1Q9EPG6	Serine/threonine-protein phosphatase (EC 3.1.3.16)	pph-3	pph-3	1	NA	FALSE
A0A1Q9EPN3	Beta-tubulin (Tubulin beta chain)	bPT2	bPT2	1	NA	FALSE
A0A1Q9EQY4	Reticulocyte-binding protein 2-like a		AK812_SmicGene6496	1	NA	FALSE
A0A1Q9ERQ9	Uncharacterized protein		AK812_SmicGene6252	1	NA	FALSE
A0A1Q9ERU5	Branched-chain-amino-acid aminotransferase 2, chloroplastic	BCAT2	BCAT2	1	NA	FALSE
A0A1Q9ESN7	Splicing factor 3B subunit 1	sf3b1	sf3b1	1	NA	FALSE
A0A1Q9ET97	Cytochrome b5	Cyt-b5	Cyt-b5	1	NA	FALSE
A0A1Q9ETE8	Cleavage and polyadenylation specificity factor subunit 5	cpsf5	cpsf5	1	NA	FALSE
A0A1Q9ETJ4	Peptidyl-prolyl cis-trans isomerase (PPIase) (EC 5.2.1.8)	cypB	cypB	1	NA	FALSE
A0A1Q9ETK7	Pentatricopeptide repeat-containing protein		AK812_SmicGene5452	1	NA	FALSE
A0A1Q9ETK9	Erythronolide synthase, modules 5 and 6	eryA	eryA	1	NA	FALSE
A0A1Q9ETZ4	Nucleoside-diphosphatase mig-23	mig-23	mig-23	1	NA	FALSE
A0A1Q9EUR0	Putative L-ascorbate peroxidase 6, chloroplastic	APX6	APX6	1	NA	FALSE
A0A1Q9EUY0	ATP-dependent DNA helicase (EC 3.6.4.12)	RRM3	RRM3	1	NA	FALSE
A0A1Q9EVA6	Lysosomal alpha-mannosidase	MAN2B1	MAN2B1	1	NA	FALSE
A0A1Q9EVL5	Adenosylhomocysteinase (EC 3.3.1.1)	SAHH	SAHH	1	NA	FALSE
A0A1Q9EVX5	Uncharacterized protein		AK812_SmicGene4583	1	NA	FALSE
A0A1Q9EW14	Importin subunit alpha-1b		AK812_SmicGene4498	1	NA	FALSE
A0A1Q9EWD4	ADP-ribosylation factor	ARF1	ARF1	1	NA	FALSE
A0A1Q9EWN3	Splicing factor 3B subunit 4	SF3B4	SF3B4	1	NA	FALSE
A0A1Q9EWR4	3-oxoacyl-[acyl-carrier-protein] synthase I, chloroplastic	KAS1	KAS1	1	NA	FALSE
A0A1Q9EWW7	Beta-tubulin (Tubulin beta chain)	bPT2	bPT2	1	NA	FALSE
A0A1Q9EX89	Uncharacterized protein		AK812_SmicGene4113	1	NA	FALSE
A0A1Q9EXE1	Periodic tryptophan protein 2	PWP2	PWP2	1	NA	FALSE
A0A1Q9EXF5	N-lysine methyltransferase SMYD2	SMYD2	SMYD2	1	NA	FALSE
A0A1Q9EXI2	Sacsin	SACS	SACS	1	NA	FALSE
A0A1Q9EXP7	Glutathione reductase, chloroplastic/mitochondrial	GR	GR	1	NA	FALSE
A0A1Q9EXQ4	Beta-glucosidase	cbg-1	cbg-1	1	NA	FALSE
A0A1Q9EYC9	Pyruvate, phosphate dikinase (EC 2.7.9.1)	ppdK	ppdK	1	NA	FALSE
A0A1Q9EYF0	2-oxoglutarate dehydrogenase, mitochondrial	ogdh	ogdh	1	NA	FALSE
A0A1Q9EYI4	Fucoxanthin-chlorophyll a-c binding protein E, chloroplastic	apcPCE	FCPE	1	NA	FALSE
A0A1Q9EYS5	Calcium-dependent protein kinase 2	CPK2	CPK2	1	NA	FALSE
A0A1Q9EYZ7	Uncharacterized protein		AK812_SmicGene3392	1	NA	FALSE
A0A1Q9EZK4	Alpha-1,4 glucan phosphorylase (EC 2.4.1.1)	glpV	glpV	1	NA	FALSE
A0A1Q9EZR4	Putative E3 ubiquitin-protein ligase HERC1	HERC1	HERC1	1	NA	FALSE
A0A1Q9EZT9	Copia protein	GIP	GIP	1	NA	FALSE
A0A1Q9EZY9	Putative E3 ubiquitin-protein ligase HERC1	HERC1	HERC1	1	NA	FALSE
A0A1Q9F0E1	DNA topoisomerase (EC 5.6.2.1)	Top3b	Top3b	1	NA	FALSE
A0A1Q9F0S8	Uncharacterized protein		AK812_SmicGene2755	1	NA	FALSE
A0A1Q9F1D7	Light-harvesting complex I LH38 protein		AK812_SmicGene2450	1	NA	FALSE
A0A1Q9F1G7	26S proteasome non-ATPase regulatory subunit 11	Rpn6	Rpn6	1	NA	FALSE
A0A1Q9F1Q8	Sulfate adenylyltransferase	MET3	MET3	1	NA	FALSE
A0A1Q9F1S1	Uncharacterized protein		AK812_SmicGene2433	1	NA	FALSE
A0A1Q9F1Y8	cAMP-dependent protein kinase regulatory subunit	mcb	mcb	1	NA	FALSE
A0A1Q9F203	Pentachlorophenol 4-monooxygenase	pcpB	pcpB	1	NA	FALSE
A0A1Q9F220	Uncharacterized protein		AK812_SmicGene2213	1	NA	FALSE
A0A1Q9F2G2	U1 small nuclear ribonucleoprotein A	SNRPA	SNRPA	1	NA	FALSE
A0A1Q9F2N1	Soluble calcium-activated nucleotidase 1	Cant1	Cant1	1	NA	FALSE
A0A1Q9F2U0	Uncharacterized protein		AK812_SmicGene1981	1	NA	FALSE
A0A1Q9F2U4	Oryzain alpha chain		AK812_SmicGene1893	1	NA	FALSE
A0A1Q9F3D9	Uncharacterized protein		AK812_SmicGene1674	1	NA	FALSE
A0A1Q9F469	Ankyrin repeat domain-containing protein 17	ANKRD17	ANKRD17	1	NA	FALSE
A0A1Q9F4N5	Actinidain	Actinidain	Actinidain	1	NA	FALSE
A0A1Q9F4S1	Inosine-5'-monophosphate dehydrogenase (IMP dehydrogenase) (IMPD) (IMPDH) (EC 1.1.1.205)	impdh	impdh	1	NA	FALSE
A0A1Q9F5I6	Putative cytosol aminopeptidase	pepA	pepA	1	NA	FALSE
A0A1Q9F5N2	Short-chain dehydrogenase TIC 32, chloroplastic	TIC32	TIC32	1	NA	FALSE
A0A1Q9F5T5	Seryl-tRNA synthetase (EC 6.1.1.11)	serS	serS	1	NA	FALSE
A0A1Q9F5W2	Heterogeneous nuclear ribonucleoprotein U	Hnrnpu	Hnrnpu	1	NA	FALSE
A0A1Q9F5X9	E3 ubiquitin-protein ligase HERC2	Herc2	Herc2	1	NA	FALSE
A0A1Q9F619	Pentatricopeptide repeat-containing protein, chloroplastic		AK812_SmicGene768	1	NA	FALSE
A0A1Q9F630	SKP1-like protein 4	ASK4	ASK4	1	NA	FALSE
A0A1Q9F673	Tartrate-resistant acid phosphatase type 5	ACP5	ACP5	1	NA	FALSE
A0A1Q9F690	E3 ubiquitin-protein ligase TRIM71	trim71	trim71	1	NA	FALSE
A0A1Q9F6P7	Ribulose bisphosphate carboxylase, chloroplastic	rbcL	rbcL	1	NA	FALSE
A0A1Q9F796	Putative ubiquitin-conjugating enzyme E2		AK812_SmicGene271	1	NA	FALSE
G9I8Q9	Chloroplast soluble peridinin-chlorophyll a-binding protein	sPCP	sPCP	1	NA	FALSE
G9I8R0	Chloroplast soluble peridinin-chlorophyll a-binding protein	sPCP	sPCP	1	NA	FALSE
A0A1Q9C3G1	Pentatricopeptide repeat-containing protein, chloroplastic		AK812_SmicGene42478	1	0.495405	FALSE
A0A1Q9E5A1	Uncharacterized protein		AK812_SmicGene14541	1	0.475067	FALSE
A0A1Q9E4G2	Chaperone protein DnaK	dnaK	dnaK	1	0.4732	FALSE
A0A1Q9DYU8	4-hydroxy-3-methylbut-2-en-1-yl diphosphate synthase, chloroplastic	ISPG	ISPG	1	0.382367	FALSE
A0A1Q9CGS8	Uncharacterized protein		AK812_SmicGene37333	1	0.3821	FALSE
A0A1Q9DMS1	Ataxin-2-like	atxn2	atxn2	1	0.375	FALSE
A0A1Q9EJ32	Proton-translocating NAD(P)(+) transhydrogenase (EC 7.1.1.1)	pntB	pntB	1	0.3568	FALSE
A0A1Q9DUB3	Uncharacterized protein		AK812_SmicGene18838	1	0.3518	FALSE
A0A1Q9C746	VPS37 C-terminal domain-containing protein		AK812_SmicGene41053	1	0.3453	FALSE
A0A1Q9EJF6	Uncharacterized protein		AK812_SmicGene9047	1	0.3312	FALSE
A0A1Q9DA21	Actin	ACT1	ACT1	1	0.32145	FALSE
A0A1Q9F6P6	Uncharacterized protein		AK812_SmicGene361	1	0.320633	FALSE
A0A1Q9D6Z1	ATP-dependent RNA helicase DED1	DED1	DED1	1	0.313467	FALSE
A0A1Q9CIY0	Uncharacterized protein		AK812_SmicGene36492	1	0.309667	FALSE
A0A1Q9ET22	Peptidylprolyl isomerase (EC 5.2.1.8)	PRPF4B	PRPF4B	1	0.2948	FALSE
A0A1Q9F7K8	Calmodulin	CMD1	CMD1	1	0.2815	FALSE
A0A1Q9D987	Uncharacterized protein		AK812_SmicGene26580	1	0.278267	FALSE
A0A1Q9F2M1	Uncharacterized protein		AK812_SmicGene49064	1	0.2642	FALSE
A0A1Q9EC18	ATP-dependent Clp protease proteolytic subunit (EC 3.4.21.92)	clpP	clpP	1	0.2617	FALSE
A0A1Q9EGN2	Fucoxanthin-chlorophyll a-c binding protein A, chloroplastic	apcPC	FCPA	1	0.255238	FALSE
A0A1Q9BZ22	Uncharacterized protein		AK812_SmicGene44208	1	0.244233	FALSE
A0A1Q9CT04	Ubiquitin-protein ligase E3C	Ube3c	Ube3c	1	0.2422	FALSE
A0A1Q9DSX9	Kinesin-like protein	KIF18B	KIF18B	1	0.229967	FALSE
A0A1Q9F1P0	Uncharacterized protein		AK812_SmicGene2350	1	0.2294	FALSE
A0A1Q9CT81	DNA-(apurinic or apyrimidinic site) lyase (EC 4.2.99.18)	FPG1	FPG1	1	0.222417	FALSE
A0A1Q9DXN3	PS II complex 12 kDa extrinsic protein	psbU	psbU	1	0.210383	FALSE
A0A1Q9D8X3	ANK_REP_REGION domain-containing protein		AK812_SmicGene26633	1	0.20829	FALSE
A0A1Q9C821	40S ribosomal protein S19-2	RPS19B	RPS19B	1	0.193636	FALSE
A0A1Q9BXS4	Uncharacterized protein (Fragment)		AK812_SmicGene44711	1	0.1936	FALSE
A0A1Q9DLD9	Uncharacterized protein		AK812_SmicGene21855	1	0.193204	FALSE
A0A1Q9EHZ5	Uncharacterized protein		AK812_SmicGene9627	1	0.189625	FALSE
A0A1Q9CHN1	Uncharacterized protein		AK812_SmicGene36902	1	0.188243	FALSE
A0A1Q9D9T2	Exoglucanase 3	cel3	cel3	1	0.187433	FALSE
A0A1Q9EML9	Alpha/beta hydrolase domain-containing protein 13	abhd13	abhd13	1	0.180581	FALSE
A0A1Q9EGA6	Potassium-transporting ATPase alpha chain 1	ATP4A	ATP4A	1	0.1748	FALSE
A0A1Q9D9H7	Cytochrome c6	petJ	petJ	1	0.174575	FALSE
A0A1Q9DBB9	Protein disulfide-isomerase-like protein EhSep2	SEP2	2002-09-01	1	0.172879	FALSE
A0A1Q9DLL4	Nuclear transport factor 2	NTF2	NTF2	1	0.157229	FALSE
A0A1Q9C4L4	Polycystin-2	pkd2	pkd2	1	0.153555	FALSE
A0A1Q9EBD2	Uncharacterized protein		AK812_SmicGene12167	1	0.1478	FALSE
A0A1Q9EGM5	Protein yorkie	yki	yki	1	0.147462	FALSE
A0A1Q9C9H1	Putative 6-phosphogluconolactonase 4, chloroplastic		AK812_SmicGene40136	1	0.143512	FALSE
A0A1Q9CJB5	Malonyl-CoA-acyl carrier protein transacylase, mitochondrial	MCAT	MCAT	1	0.1419	FALSE
A0A1Q9EYH7	Uncharacterized protein		AK812_SmicGene3575	1	0.140625	FALSE
A0A1Q9DXX9	Uncharacterized protein		AK812_SmicGene17335	1	0.131075	FALSE
A0A1Q9D539	Uncharacterized protein		AK812_SmicGene28112	1	0.12816	FALSE
A0A1Q9CJL3	Pre-mRNA-splicing factor SPF27	bcas2	bcas2	1	0.12324	FALSE
A0A1Q9DY90	Uncharacterized protein		AK812_SmicGene17245	1	0.11555	FALSE
A0A1Q9DKH4	Lactoylglutathione lyase (EC 4.4.1.5) (Glyoxalase I)	GLO1	GLO1	1	0.1003	FALSE
A0A1Q9EUE4	V-type proton ATPase subunit D	ATP6V1D	ATP6V1D	1	0.0988786	FALSE
A0A1Q9EUC6	ATP synthase subunit a, chloroplastic	atpI	atpI	1	0.0984667	FALSE
A0A1Q9F298	Uncharacterized protein		AK812_SmicGene2133	1	0.0979533	FALSE
A0A1Q9DNK1	UPF0187 protein		AK812_SmicGene20981	1	0.0922	FALSE
A0A1Q9F0P6	Uncharacterized protein		AK812_SmicGene2671	1	0.0912125	FALSE
A0A1Q9DWY9	Putative dihydrolipoyllysine-residue succinyltransferase component of 2-oxoglutarate dehydrogenase complex, mitochondrial	kgd2	kgd2	1	0.0907333	FALSE
A0A1Q9C6P9	Acetyl-coenzyme A carboxylase carboxyl transferase subunits beta/alpha (EC 2.1.3.15)	pyc	pyc	1	0.08625	FALSE
A0A1Q9DQX2	Uncharacterized protein		AK812_SmicGene20106	1	0.08534	FALSE
A0A1Q9EI90	Uncharacterized protein		AK812_SmicGene9490	1	0.0778667	FALSE
A0A1Q9DR09	Putative UDP-glucosyltransferase YojK	yojK	yojK	1	0.0778	FALSE
A0A1Q9CX04	Uncharacterized protein		AK812_SmicGene31329	1	0.06439	FALSE
A0A1Q9E8I3	Uncharacterized protein		AK812_SmicGene13302	1	0.0562689	FALSE
A0A1Q9DXY8	NAD(P)-bd_dom domain-containing protein		AK812_SmicGene17359	1	0.054919	FALSE
A0A1Q9DAF5	50S ribosomal protein L12, chloroplastic	rpl12	rpl12	1	0.0535214	FALSE
A0A1Q9D021	Cystathionine beta-synthase	CBS	CBS	1	0.0487667	FALSE
A0A1Q9ERR3	Microsomal prostaglandin E synthase 2 (EC 5.3.99.3) (Prostaglandin E synthase 2)	PTGES2	PTGES2	1	0.03489	FALSE
A0A1Q9EHT8	Nicotinamide-nucleotide adenylyltransferase 1	NMA1	NMA1	1	0.0297	FALSE
A0A1Q9CJ00	Uncharacterized protein		AK812_SmicGene36421	1	0.0227762	FALSE
A0A1Q9EGG1	14 kDa zinc-binding protein	ZBP14	ZBP14	1	0.0210619	FALSE
A0A1Q9DT66	Uncharacterized protein		AK812_SmicGene19196	1	0.00795	FALSE
A0A1Q9CLC6	30S ribosomal protein S2	rpsB	rpsB	1	0.00537	FALSE
A0A1Q9DXM6	Divalent metal cation transporter MntH	mntH	mntH	1	0.00488095	FALSE
A0A1Q9DCV9	Eukaryotic initiation factor 4A-III	Eif4a3	Eif4a3	1	0.00266667	FALSE
A0A1Q9CR36	Uncharacterized protein		AK812_SmicGene33649	1	-0.0046625	FALSE
A0A1Q9C887	Uncharacterized protein		AK812_SmicGene40645	1	-0.0085625	FALSE
A0A1Q9E438	LINE-1 reverse transcriptase-like		AK812_SmicGene15029	1	-0.00882083	FALSE
A0A1Q9CZ55	Autoinducer 2-degrading protein LsrG	lsrG	lsrG	1	-0.0107556	FALSE
A0A1Q9DUW8	Ubiquitin	Ubiquitin	Ubiquitin	1	-0.0110125	FALSE
A0A1Q9DKU8	Endoglucanase	eglS	eglS	1	-0.01294	FALSE
A0A1Q9DVJ6	Pentatricopeptide repeat-containing protein, chloroplastic		AK812_SmicGene18284	1	-0.013	FALSE
A0A1Q9D0J7	Pentatricopeptide repeat-containing protein, mitochondrial		AK812_SmicGene29927	1	-0.0132	FALSE
A0A1Q9EEI1	Crt-like 3	crtp3	crtp3	1	-0.015485	FALSE
A0A1Q9EEL3	Eukaryotic translation initiation factor 3 subunit E		AK812_SmicGene10896	1	-0.0155643	FALSE
A0A1Q9BWW4	60S acidic ribosomal protein P2	Rplp2	Rplp2	1	-0.01818	FALSE
A0A1Q9ER05	Uncharacterized protein YbeQ	ybeQ	ybeQ	1	-0.0218	FALSE
A0A1Q9E6Z2	Cell division control protein 48	cdc48	cdc48	1	-0.024975	FALSE
A0A1Q9D5I6	40S ribosomal protein S17-4	RPS17D	RPS17D	1	-0.02575	FALSE
A0A1Q9CC63	Cysteine--tRNA ligase	cysS	cysS	1	-0.03619	FALSE
A0A1Q9BWC0	Uncharacterized protein		AK812_SmicGene45356	1	-0.04456	FALSE
A0A1Q9C0Z1	Uncharacterized protein		AK812_SmicGene43455	1	-0.0450833	FALSE
A0A1Q9CU48	ATP synthase subunit gamma, mitochondrial	ATP5C1	ATP5C1	1	-0.0517333	FALSE
A0A1Q9C4Y8	Putative E3 ubiquitin-protein ligase HERC1	HERC1	HERC1	1	-0.057025	FALSE
A0A1Q9C6U9	Glucose-6-phosphate isomerase (EC 5.3.1.9)	PGIC1	PGIC1	1	-0.06309	FALSE
A0A1Q9C990	V-type proton ATPase subunit F	vatF	vatF	1	-0.065875	FALSE
A0A1Q9D5N1	Integrase catalytic domain-containing protein		AK812_SmicGene27952	1	-0.07075	FALSE
A0A1Q9CWE1	Putative quercetin 2,3-dioxygenase		AK812_SmicGene31537	1	-0.0753762	FALSE
A0A1Q9CQB9	GTPase Der	der	der	1	-0.0802	FALSE
A0A1Q9DA97	Non-specific serine/threonine protein kinase (EC 2.7.11.1)	rio2	rio2	1	-0.0863	FALSE
A0A1Q9D1F0	Uncharacterized protein		AK812_SmicGene29620	1	-0.08745	FALSE
A0A1Q9CR86	Ras-related protein RABE1a	RABE1A	RABE1A	1	-0.0981143	FALSE
A0A1Q9C4C2	Putative mitochondrial 2-oxodicarboxylate carrier	SPAC328.09	SPAC328.09	1	-0.1039	FALSE
A0A1Q9ENY7	Uncharacterized protein		AK812_SmicGene7306	1	-0.107933	FALSE
A0A1Q9EPA0	Repetitive proline-rich cell wall protein 2	PRP2	PRP2	1	-0.113517	FALSE
A0A1Q9F622	Uncharacterized protein		AK812_SmicGene725	1	-0.116717	FALSE
A0A1Q9EC33	Severin	sevA	sevA	1	-0.1188	FALSE
A0A1Q9BQ83	Putative amino-acid ABC transporter periplasmic-binding protein y4oP (Fragment)		AK812_SmicGene48156	1	-0.12245	FALSE
A0A1Q9D311	Protein C10		AK812_SmicGene28978	1	-0.136575	FALSE
A0A1Q9D3P0	Voltage-dependent calcium channel type A subunit alpha-1	CAC	CAC	1	-0.144643	FALSE
A0A1Q9EQX2	Uncharacterized protein		AK812_SmicGene6541	1	-0.145358	FALSE
A0A1Q9DPX4	Delta-aminolevulinic acid dehydratase (EC 4.2.1.24)	HEMB	HEMB	1	-0.1483	FALSE
A0A1Q9C237	Uncharacterized protein (Fragment)		AK812_SmicGene43016	1	-0.15384	FALSE
A0A1Q9C0U5	Fucoxanthin-chlorophyll a-c binding protein, chloroplastic	apcPC	FCP	1	-0.1579	FALSE
A0A1Q9E7E1	Suprabasin	SBSN	SBSN	1	-0.168875	FALSE
A0A1Q9DMN0	Uncharacterized protein		AK812_SmicGene21332	1	-0.169424	FALSE
A0A1Q9DP03	Putative diflavin flavoprotein A 3	dfa3	dfa3	1	-0.177233	FALSE
A0A1Q9EUD6	Catechol O-methyltransferase	COMT	COMT	1	-0.17855	FALSE
A0A1Q9CT25	Uncharacterized protein		AK812_SmicGene32855	1	-0.180133	FALSE
A0A1Q9E525	Chaperone protein dnaJ 10	ATJ10	ATJ10	1	-0.20195	FALSE
A0A1Q9EFM0	Splicing factor 3B subunit 2	SF3B2	SF3B2	1	-0.212667	FALSE
A0A1Q9EHI3	Peptidyl-prolyl cis-trans isomerase G	PPIG	PPIG	1	-0.21875	FALSE
A0A1Q9F310	Proteasome subunit beta type-1	psmB1	psmB1	1	-0.23024	FALSE
A0A1Q9DYA7	Eukaryotic translation initiation factor 3 subunit A	EIF3A	EIF3A	1	-0.24062	FALSE
A0A1Q9E3D2	CIA30 domain-containing protein		AK812_SmicGene15334	1	-0.2557	FALSE
A0A1Q9DYQ6	Proteasome subunit alpha type	Psma6	Psma6	1	-0.256325	FALSE
A0A1Q9DGQ8	Ribosomal protein	RpL10Ab	RpL10Ab	1	-0.2568	FALSE
A0A1Q9E5T5	Mitochondrial phosphate carrier protein	MIR1	MIR1	1	-0.270125	FALSE
A0A1Q9E4Z7	Cathepsin Z	Ctsz	Ctsz	1	-0.275017	FALSE
A0A1Q9DV14	Copia protein	GIP	GIP	1	-0.3095	FALSE
A0A1Q9C0D7	50S ribosomal protein L5, chloroplastic	rpl5	rpl5	1	-0.3177	FALSE
A0A1Q9D8B1	Uncharacterized protein		AK812_SmicGene26953	1	-0.3374	FALSE
A0A1Q9D912	Extended synaptotagmin-3	Esyt3	Esyt3	1	-0.4074	FALSE
A0A1Q9EHN6	Uncharacterized protein		AK812_SmicGene9764	1	-0.4146	FALSE
A0A1Q9DEF6	Putative RNA-binding protein	SPAC328.05	SPAC328.05	1	-0.4157	FALSE
A0A1Q9EI81	SCF ubiquitin ligase complex protein SKP1a	fpaA	fpaA	1	-0.43408	FALSE
A0A1Q9EDR4	Tubulin beta-3 chain	TUBB3	TUBB3	1	-0.439367	FALSE
A0A1Q9CFJ4	Pyruvate, phosphate dikinase (EC 2.7.9.1)	ppdK	ppdK	1	-0.4564	FALSE
A0A1Q9DHY4	Uncharacterized protein		AK812_SmicGene23213	1	-0.48135	FALSE
A0A1Q9EPC3	Uncharacterized protein		AK812_SmicGene7166	1	-0.517975	FALSE
A0A1Q9E3C5	E3 ubiquitin-protein ligase RNF13	Rnf13	Rnf13	1	-0.5565	FALSE

## Sheet: Key
Column
UniProtID	The Symbiodinium microadriaticum UniProt entry of each gene in UniProt.
ProteinName	UniProt protein name.
GeneName	Gene name used in the figure.
UniProtGeneName	The gene name of each UniProt entry as it appears in UniProt; in "GeneName" some genes have been given names for clarity in presentation.
FDR	The false discovery rate (q-value) of the protein when comparing balanced vs. imbalanced nutrient conditions at 25C.
FC	log2 fold-change of proteins when comparing balanced vs. imbalanced nutrient conditions at 25C.
Significant	Is this protein significant? (q < 0.05 and |FC|> 0.25?)
