# Supplementary material for: The Symbiodinium Proteome Response to Thermal and Nutrient Stresses
Source: Plant Cell Physiol. 2022 Dec 24;64(4):433–47. doi: 10.1093/pcp/pcac175 (PMC10109209; doi:10.1093/pcp/pcac175)
Supplement: pcac175_Supp [file pcac175_supp.zip › suppl_data/pcp-2022-e-00267-File012.xlsx]

## Sheet: SuppMaterial S6
UniProtID	ProteinName	GeneName	UniProtGeneName	ontology	goid	desc	FC	FDR	manuallychangedGOterm	topGOSig
A0A1Q9DPN0	Fructose-bisphosphate aldolase (EC 4.1.2.13)	Ald	Ald	NA	NA	glycolytic process	-0.412173	0.0343204	TRUE	FALSE
U6EFV1	ATP synthase subunit beta (EC 7.1.2.2)	AtpB	atpB	CC	GO:0009536	plastid	0.956504	0.00155261	FALSE	FALSE
A0A1Q9EGS5	ATP synthase subunit b, chloroplastic	AtpF	atpF	CC	GO:0009536	plastid	0.836083	0.0139325	FALSE	FALSE
A0A1Q9D7G5	Luminal-binding protein 5	BIP5	BIP5	CC	GO:0005783	protein refolding	-0.46744	0.000128448	FALSE	TRUE
A0A1Q9F4T9	Chaperone protein ClpB	ClpB	clpB	BP	GO:0042026	protein refolding	-0.726725	0.00141402	FALSE	FALSE
A0A1Q9F4T9	Chaperone protein ClpB	ClpB	clpB	BP	GO:0006508	proteolysis	-0.726725	0.00141402	FALSE	FALSE
A0A1Q9F4W2	Chaperone protein ClpB 2	ClpB2	clpB2	BP	GO:0042026	protein refolding	-0.747522	0.0052029	FALSE	FALSE
A0A1Q9F4W2	Chaperone protein ClpB 2	ClpB2	clpB2	BP	GO:0006508	proteolysis	-0.747522	0.0052029	FALSE	FALSE
A0A1Q9CL82	20 kDa chaperonin, chloroplastic	CPN21	CPN21	BP	GO:0006457	protein folding	-0.8681	0.00882763	FALSE	TRUE
A0A1Q9C5U7	20 kDa chaperonin, chloroplastic	CPN21	CPN21	BP	GO:0006457	protein folding	-1.17834	0.000207457	FALSE	TRUE
A0A1Q9DLJ1	Chaperonin CPN60-2, mitochondrial	CPN60-2	CPN60-2	BP	GO:0042026	protein refolding	-1.33443	2.06e-11	FALSE	FALSE
A0A1Q9DD82	Chaperonin CPN60-2, mitochondrial (Fragment)	CPN60II	CPN60II	BP	GO:0042026	protein refolding	-1.20088	1.51e-10	FALSE	FALSE
A0A1Q9DF44	Calreticulin	CrtA	crtA	NA	NA	protein folding	-0.536172	0.000128448	TRUE	FALSE
A0A1Q9EK91	Peptidyl-prolyl cis-trans isomerase CYP38, chloroplastic	CYP38	CYP38	BP	GO:0000413	protein folding	0.555308	0.00286411	TRUE	FALSE
A0A1Q9EK91	Peptidyl-prolyl cis-trans isomerase CYP38, chloroplastic	CYP38	CYP38	BP	GO:0006508	proteolysis	0.555308	0.00286411	FALSE	FALSE
A0A1Q9E998	Chaperone protein DnaJ	DnaJ	dnaJ	BP	GO:0006457	protein folding	0.39319	0.0178405	FALSE	TRUE
A0A1Q9DYJ8	Chaperone protein DnaK	DnaK	dnaK	BP	GO:0006457	protein folding	-1.06809	2.06e-11	FALSE	TRUE
A0A1Q9E4G2	Chaperone protein DnaK	DnaK	dnaK	NA	NA	protein folding	-1.00428	0.00453038	TRUE	FALSE
A0A1Q9CJK1	Chaperone protein dnaK2 (Fragment)	DnaK2	dnaK2	CC	GO:0009536	plastid	-1.10108	1.5e-16	FALSE	FALSE
A0A1Q9CJK1	Chaperone protein dnaK2 (Fragment)	DnaK2	dnaK2	BP	GO:0006457	protein folding	-1.10108	1.5e-16	FALSE	TRUE
A0A1Q9E996	Phosphopyruvate hydratase (EC 4.2.1.11)	Eno2	Eno2	BP	GO:0006096	glycolytic process	0.877244	2.49e-06	FALSE	TRUE
A0A1Q9CYF7	Phosphopyruvate hydratase (EC 4.2.1.11)	Eno2	Eno2	BP	GO:0006096	glycolytic process	0.620376	2.44e-13	FALSE	TRUE
A0A1Q9EQ13	Fructose-bisphosphate aldolase (EC 4.1.2.13)	Fba	fba	NA	NA	glycolytic process	0.39667	0.0160484	TRUE	FALSE
A0A1Q9BUT7	Fructose-bisphosphate aldolase (EC 4.1.2.13) (Fragment)	FbaA	fbaA	BP	GO:0006096	glycolytic process	0.657877	0.00630476	FALSE	TRUE
A0A1Q9E398	Fructose-bisphosphatase (EC 3.1.3.11)	FBP1	AK812_SmicGene15322	BP	GO:0015979	photosynthesis	0.253785	0.0406104	TRUE	FALSE
A0A1Q9C5M9	Fucoxanthin-chlorophyll a-c binding protein A, chloroplastic	apcPC	FCPA	MF	GO:0016168	chlorophyll binding	0.48724	1.26e-07	FALSE	TRUE
A0A1Q9C5M9	Fucoxanthin-chlorophyll a-c binding protein A, chloroplastic	apcPC	FCPA	MF	GO:0016168	chlorophyll binding	0.48724	1.26e-07	FALSE	FALSE
A0A1Q9C5M9	Fucoxanthin-chlorophyll a-c binding protein A, chloroplastic	apcPC	FCPA	CC	GO:0009536	plastid	0.48724	1.26e-07	FALSE	FALSE
A0A1Q9CM18	Fucoxanthin-chlorophyll a-c binding protein F, chloroplastic	apcPC	FCPF	MF	GO:0016168	chlorophyll binding	0.351429	0.00242899	FALSE	TRUE
A0A1Q9CM18	Fucoxanthin-chlorophyll a-c binding protein F, chloroplastic	apcPC	FCPF	MF	GO:0016168	chlorophyll binding	0.351429	0.00242899	FALSE	FALSE
A0A1Q9CRG1	Fucoxanthin-chlorophyll a-c binding protein F, chloroplastic	apcPC	FCPF	MF	GO:0016168	chlorophyll binding	0.346098	8.96e-05	FALSE	TRUE
A0A1Q9CRG1	Fucoxanthin-chlorophyll a-c binding protein F, chloroplastic	apcPC	FCPF	MF	GO:0016168	chlorophyll binding	0.346098	8.96e-05	FALSE	FALSE
A0A1Q9CM18	Fucoxanthin-chlorophyll a-c binding protein F, chloroplastic	apcPC	FCPF	CC	GO:0009536	plastid	0.351429	0.00242899	FALSE	FALSE
A0A1Q9CRG1	Fucoxanthin-chlorophyll a-c binding protein F, chloroplastic	apcPC	FCPF	CC	GO:0009536	plastid	0.346098	8.96e-05	FALSE	FALSE
A0A1Q9DGC0	Peptidylprolyl isomerase (EC 5.2.1.8)	FKBP65	FKBP65	BP	GO:0000413	protein folding	-2.34354	9.91e-08	TRUE	FALSE
A0A1Q9CCW0	Glyceraldehyde-3-phosphate dehydrogenase, glycosomal	G3PG	AK812_SmicGene38886	BP	GO:0006096	glycolytic process	0.503402	0.0111949	TRUE	FALSE
A0A1Q9E616	Glyceraldehyde-3-phosphate dehydrogenase, chloroplastic	GAPC1	GAPC1	NA	NA	glycolytic process	-0.343473	0.0342345	TRUE	FALSE
A0A1Q9E889	Alpha-1,4 glucan phosphorylase (EC 2.4.1.1)	GlpV	glpV	BP	GO:0006508	proteolysis	0.819751	8.71e-05	FALSE	FALSE
A0A1Q9ENK9	Alpha-1,4 glucan phosphorylase (EC 2.4.1.1)	GlpV	glpV	BP	GO:0006508	proteolysis	0.407451	0.00224258	FALSE	FALSE
A0A1Q9C9B4	60 kDa chaperonin 1	GroL1	groL1	CC	GO:0009536	plastid	-2.20188	1.87e-07	FALSE	FALSE
A0A1Q9C0C1	60 kDa chaperonin 1 (Fragment)	GroL1	groL1	BP	GO:0042026	protein refolding	-1.23498	6.29e-07	FALSE	FALSE
A0A1Q9CQB8	60 kDa chaperonin 1	GroL1	groL1	BP	GO:0042026	protein refolding	-1.26067	3.14e-07	FALSE	FALSE
A0A1Q9C9B4	60 kDa chaperonin 1	GroL1	groL1	BP	GO:0042026	protein refolding	-2.20188	1.87e-07	FALSE	FALSE
A0A1Q9CBC6	Heat shock 70 kDa protein	Hsp70	AK812_SmicGene39393	NA	NA	protein folding	-0.857548	4.57e-06	TRUE	FALSE
A0A1Q9CBC6	Heat shock 70 kDa protein	Hsp70	AK812_SmicGene39393	NA	NA	protein refolding	-0.857548	4.57e-06	TRUE	FALSE
A0A1Q9CRD2	Heat shock protein 90	HSP90	HSP90	BP	GO:0006457	protein folding	-1.00647	1.17e-09	FALSE	TRUE
A0A1Q9BSY4	Endoplasmin-like (Fragment)	Hsp90B1	AK812_SmicGene46963	NA	NA	protein folding	-0.649584	7.72e-09	TRUE	FALSE
A0A1Q9EC13	Heat shock cognate 90 kDa protein	HspD	hspD	BP	GO:0006457	protein folding	-1.29759	4.57e-06	FALSE	TRUE
A0A1Q9D9X1	Carbonic anhydrase 2	mtCA2	mtcA2	NA	NA	bicarbonate transport	0.455004	1.01e-05	TRUE	FALSE
A0A1Q9E9V0	Cysteine desulfurase (EC 2.8.1.7)	NFS1	NFS1	BP	GO:0006457	protein folding	-1.85924	2.06e-11	FALSE	TRUE
A0A1Q9DCF4	Oryzain alpha chain	ORYZ	AK812_SmicGene25299	BP	GO:0006508	proteolysis	0.534105	0.0441109	FALSE	FALSE
A0A1Q9D4K1	Protein disulfide-isomerase A6	Pdia6	Pdia6	BP	GO:0006508	proteolysis	0.412645	0.0240226	FALSE	FALSE
A0A1Q9CDT0	Apocytochrome f	PetA	petA	NA	NA	photosynthesis	0.820537	4.62e-08	TRUE	FALSE
A0A1Q9CAL9	Cytochrome b6-f complex iron-sulfur subunit, chloroplastic	PetC	petC	BP	GO:0015979	photosynthesis	0.743466	0.00293384	TRUE	FALSE
A0A1Q9DQG6	Phosphoglycerate kinase (EC 2.7.2.3)	PGK-1	pgk-1	BP	GO:0006096	glycolytic process	0.472064	0.0309283	FALSE	TRUE
A0A1Q9D779	Phosphoenolpyruvate carboxylase (EC 4.1.1.31)	PPC16	PPC16	BP	GO:0015979	photosynthesis	0.818731	3.51e-12	FALSE	TRUE
A0A1Q9D916	Phosphoribulokinase (EC 2.7.1.19)	PRK	AK812_SmicGene26567	BP	GO:0015979	photosynthesis	1.02369	0.00126465	TRUE	FALSE
A0A1Q9DJH5	Photosystem I reaction center subunit II	PsaD	psaD	BP	GO:0015979	photosynthesis	0.446313	4.95e-05	FALSE	TRUE
A0A1Q9CHC6	Photosystem I reaction center subunit XI	PsaL	psaL	MF	GO:0016168	chlorophyll binding	0.530117	2.38e-09	FALSE	TRUE
A0A1Q9CHC6	Photosystem I reaction center subunit XI	PsaL	psaL	MF	GO:0016168	chlorophyll binding	0.530117	2.38e-09	FALSE	FALSE
A0A1Q9CHC6	Photosystem I reaction center subunit XI	PsaL	psaL	BP	GO:0015979	photosynthesis	0.530117	2.38e-09	FALSE	TRUE
A0A1Q9CHC6	Photosystem I reaction center subunit XI	PsaL	psaL	CC	GO:0009536	plastid	0.530117	2.38e-09	FALSE	FALSE
U6EGF5	Photosystem II protein D1	PsbA	psbA	MF	GO:0016168	chlorophyll binding	0.770323	0.00613983	FALSE	TRUE
U6EGF5	Photosystem II protein D1	PsbA	psbA	MF	GO:0016168	chlorophyll binding	0.770323	0.00613983	FALSE	FALSE
U6EGF5	Photosystem II protein D1	PsbA	psbA	MF	GO:0045156	photosynthetic cyclic electron transport	0.770323	0.00613983	FALSE	TRUE
U6EGF5	Photosystem II protein D1	PsbA	psbA	MF	GO:0045156	photosynthetic cyclic electron transport	0.770323	0.00613983	FALSE	FALSE
U6EFR9	Photosystem II chlorophyll-binding protein CP47	PsbB	psbB	MF	GO:0016168	chlorophyll binding	1.13608	0.00522935	FALSE	TRUE
U6EFR9	Photosystem II chlorophyll-binding protein CP47	PsbB	psbB	MF	GO:0016168	chlorophyll binding	1.13608	0.00522935	FALSE	FALSE
U6EFR9	Photosystem II chlorophyll-binding protein CP47	PsbB	psbB	MF	GO:0045156	photosynthetic cyclic electron transport	1.13608	0.00522935	FALSE	TRUE
U6EFR9	Photosystem II chlorophyll-binding protein CP47	PsbB	psbB	MF	GO:0045156	photosynthetic cyclic electron transport	1.13608	0.00522935	FALSE	FALSE
U6EFR9	Photosystem II chlorophyll-binding protein CP47	PsbB	psbB	CC	GO:0009536	plastid	1.13608	0.00522935	FALSE	FALSE
U6EFN7	Photosystem II CP43 reaction center protein (PSII 43 kDa protein) (Protein CP-43)	PsbC	psbC	MF	GO:0016168	chlorophyll binding	1.26718	0.000148592	FALSE	TRUE
U6EFN7	Photosystem II CP43 reaction center protein (PSII 43 kDa protein) (Protein CP-43)	PsbC	psbC	MF	GO:0016168	chlorophyll binding	1.26718	0.000148592	FALSE	FALSE
U6EFN7	Photosystem II CP43 reaction center protein (PSII 43 kDa protein) (Protein CP-43)	PsbC	psbC	MF	GO:0045156	photosynthetic cyclic electron transport	1.26718	0.000148592	FALSE	TRUE
U6EFN7	Photosystem II CP43 reaction center protein (PSII 43 kDa protein) (Protein CP-43)	PsbC	psbC	MF	GO:0045156	photosynthetic cyclic electron transport	1.26718	0.000148592	FALSE	FALSE
U6EFN7	Photosystem II CP43 reaction center protein (PSII 43 kDa protein) (Protein CP-43)	PsbC	psbC	CC	GO:0009536	plastid	1.26718	0.000148592	FALSE	FALSE
U6EFV0	Photosystem II D2 protein (PSII D2 protein) (EC 1.10.3.9) (Photosystem Q(A) protein)	PsbD	psbD	MF	GO:0016168	chlorophyll binding	0.988736	6.29e-07	FALSE	TRUE
U6EFV0	Photosystem II D2 protein (PSII D2 protein) (EC 1.10.3.9) (Photosystem Q(A) protein)	PsbD	psbD	MF	GO:0016168	chlorophyll binding	0.988736	6.29e-07	FALSE	FALSE
U6EFV0	Photosystem II D2 protein (PSII D2 protein) (EC 1.10.3.9) (Photosystem Q(A) protein)	PsbD	psbD	MF	GO:0045156	photosynthetic cyclic electron transport	0.988736	6.29e-07	FALSE	TRUE
U6EFV0	Photosystem II D2 protein (PSII D2 protein) (EC 1.10.3.9) (Photosystem Q(A) protein)	PsbD	psbD	MF	GO:0045156	photosynthetic cyclic electron transport	0.988736	6.29e-07	FALSE	FALSE
A0A1Q9E3J4	Oxygen-evolving enhancer protein 1, chloroplastic	PSBO1	PSBO	NA	NA	photosynthesis	0.648439	1.71e-10	TRUE	FALSE
A0A1Q9E3T0	PS II complex 12 kDa extrinsic protein	PsbU	psbU	BP	GO:0015979	photosynthesis	0.572655	0.0289189	FALSE	TRUE
A0A1Q9CBL0	Zeaxanthin epoxidase, chloroplastic (EC 1.14.15.21)	PsbV	psbV	NA	NA	plastid	0.475841	0.00795431	TRUE	FALSE
A0A1Q9D9C7	Pyruvate kinase (EC 2.7.1.40)	PYK	PYK	BP	GO:0006096	glycolytic process	0.765196	3.75e-07	FALSE	TRUE
A0A1Q9EV03	Quinone-oxidoreductase-like, chloroplastic	QOR	QOR	CC	GO:0009536	plastid	-0.687021	0.00326905	TRUE	FALSE
A0A1Q9DR48	Ribulose bisphosphate carboxylase	Rbcl	rbcL	NA	NA	photosynthesis	0.371781	1.71e-10	TRUE	FALSE
A0A1Q9E9N4	Retrovirus-related Pol polyprotein from transposon TNT 1-94	RE2	AK812_SmicGene12814	BP	GO:0006508	proteolysis	-0.613693	0.00286838	TRUE	FALSE
A0A1Q9EXI4	Peptidyl-prolyl cis-trans isomerase (PPIase) (EC 5.2.1.8)	RotA	rotA	BP	GO:0000413	protein folding	2.5	0.0048672	TRUE	FALSE
A0A1Q9E9N4	Retrovirus-related Pol polyprotein from transposon TNT 1-94	RtPol	AK812_SmicGene12814	BP	GO:0006508	proteolysis	-0.613693	0.00286838	FALSE	FALSE
A0A1Q9F016	Electrogenic sodium bicarbonate cotransporter 1	SLC4A4	SLC4A4	NA	NA	bicarbonate transport	0.532373	5.85e-06	TRUE	FALSE
G9I8S8	Chloroplast soluble peridinin-chlorophyll a-binding protein	sPCP	sPCP	MF	GO:0016168	chlorophyll binding	0.48042	1.35e-07	FALSE	TRUE
G9I8S8	Chloroplast soluble peridinin-chlorophyll a-binding protein	sPCP	sPCP	MF	GO:0016168	chlorophyll binding	0.48042	1.35e-07	FALSE	FALSE
G9I8Q7	Chloroplast soluble peridinin-chlorophyll a-binding protein	sPCP	sPCP	MF	GO:0016168	chlorophyll binding	0.340011	0.00154172	FALSE	TRUE
G9I8Q7	Chloroplast soluble peridinin-chlorophyll a-binding protein	sPCP	sPCP	MF	GO:0016168	chlorophyll binding	0.340011	0.00154172	FALSE	FALSE
A0A1Q9CID8	Putative membrane-associated 30 kDa protein, chloroplastic	VIPP1	AK812_SmicGene36622	CC	GO:0009536	plastid	-0.873027	0.000110479	TRUE	FALSE
A0A1Q9CX31	GTP-binding protein yptV4	YPTV4	YPTV4	BP	GO:0006508	proteolysis	0.601423	0.00151151	FALSE	FALSE

## Sheet: Key
Column
UniProtID	The Symbiodinium microadriaticum UniProt entry of each gene in UniProt.
ProteinName	UniProt protein name.
GeneName	Gene name used in the figure.
UniprotGeneName	The gene name of each UniProt entry as it appears in UniProt; in "GeneName" some genes have been given names for clarity in presentation.
ontology	Gene ontology (GO) term category (BP/CC/MF), from PANNZER2.
goid	Gene ontology (GO) term annotation, from PANNZER2.
desc	Gene ontology (GO) term description, as used in the figure. This may differ from "descoriginal" for clarity in presentation.
FDR25	The false discovery rate (q-value) of the protein at 25C vs 34C under balanced nutrient conditions.
FC	log2 fold change of the protein at 25C vs. 34C under balanced nutrient conditions; a negative value indicates the protein was more abundant at 34C.
manuallychangedGOterm	If TRUE, the goid and desc have been adjusted (usually up one level) to create fewer GO term groups and more concise presentation.
topGOsig	Is this GO term significant via topGO?
The "UniProtReference" tab is a direct download of UniProt mapping of UniProtIDs.

## Sheet: UniProtReference
From	Entry	Reviewed	Entry Name	Protein names	Gene Name
A0A1Q9DPN0	A0A1Q9DPN0	unreviewed	A0A1Q9DPN0_SYMMI	Fructose-bisphosphate aldolase, EC 4.1.2.13	Ald
U6EFV1	U6EFV1	unreviewed	U6EFV1_9DINO	ATP synthase subunit beta, EC 7.1.2.2	atpB
A0A1Q9EGS5	A0A1Q9EGS5	unreviewed	A0A1Q9EGS5_SYMMI	ATP synthase subunit b, chloroplastic	atpF
A0A1Q9D7G5	A0A1Q9D7G5	unreviewed	A0A1Q9D7G5_SYMMI	Luminal-binding protein 5	BIP5
A0A1Q9F4T9	A0A1Q9F4T9	unreviewed	A0A1Q9F4T9_SYMMI	Chaperone protein ClpB	clpB
A0A1Q9F4W2	A0A1Q9F4W2	unreviewed	A0A1Q9F4W2_SYMMI	Chaperone protein ClpB 2	clpB2
A0A1Q9CL82	A0A1Q9CL82	unreviewed	A0A1Q9CL82_SYMMI	20 kDa chaperonin, chloroplastic	CPN21
A0A1Q9C5U7	A0A1Q9C5U7	unreviewed	A0A1Q9C5U7_SYMMI	20 kDa chaperonin, chloroplastic	CPN21
A0A1Q9DLJ1	A0A1Q9DLJ1	unreviewed	A0A1Q9DLJ1_SYMMI	Chaperonin CPN60-2, mitochondrial	CPN60-2
A0A1Q9DD82	A0A1Q9DD82	unreviewed	A0A1Q9DD82_SYMMI	Chaperonin CPN60-2, mitochondrial	CPN60II
A0A1Q9DF44	A0A1Q9DF44	unreviewed	A0A1Q9DF44_SYMMI	Calreticulin	crtA
A0A1Q9EK91	A0A1Q9EK91	unreviewed	A0A1Q9EK91_SYMMI	Peptidyl-prolyl cis-trans isomerase CYP38, chloroplastic	CYP38
A0A1Q9E998	A0A1Q9E998	unreviewed	A0A1Q9E998_SYMMI	Chaperone protein DnaJ	dnaJ
A0A1Q9DYJ8	A0A1Q9DYJ8	unreviewed	A0A1Q9DYJ8_SYMMI	Chaperone protein DnaK	dnaK
A0A1Q9E4G2	A0A1Q9E4G2	unreviewed	A0A1Q9E4G2_SYMMI	Chaperone protein DnaK	dnaK
A0A1Q9CJK1	A0A1Q9CJK1	unreviewed	A0A1Q9CJK1_SYMMI	Chaperone protein dnaK2	dnaK2
A0A1Q9E996	A0A1Q9E996	unreviewed	A0A1Q9E996_SYMMI	Phosphopyruvate hydratase, EC 4.2.1.11	Eno2
A0A1Q9CYF7	A0A1Q9CYF7	unreviewed	A0A1Q9CYF7_SYMMI	Phosphopyruvate hydratase, EC 4.2.1.11	Eno2
A0A1Q9EQ13	A0A1Q9EQ13	unreviewed	A0A1Q9EQ13_SYMMI	Fructose-bisphosphate aldolase, EC 4.1.2.13	fba
A0A1Q9BUT7	A0A1Q9BUT7	unreviewed	A0A1Q9BUT7_SYMMI	Fructose-bisphosphate aldolase, EC 4.1.2.13	fbaA
A0A1Q9E398	A0A1Q9E398	unreviewed	A0A1Q9E398_SYMMI	Fructose-bisphosphatase, EC 3.1.3.11	AK812_SmicGene15322
A0A1Q9C5M9	A0A1Q9C5M9	unreviewed	A0A1Q9C5M9_SYMMI	Fucoxanthin-chlorophyll a-c binding protein A, chloroplastic	FCPA
A0A1Q9CM18	A0A1Q9CM18	unreviewed	A0A1Q9CM18_SYMMI	Fucoxanthin-chlorophyll a-c binding protein F, chloroplastic	FCPF
A0A1Q9CRG1	A0A1Q9CRG1	unreviewed	A0A1Q9CRG1_SYMMI	Fucoxanthin-chlorophyll a-c binding protein F, chloroplastic	FCPF
A0A1Q9DGC0	A0A1Q9DGC0	unreviewed	A0A1Q9DGC0_SYMMI	Peptidylprolyl isomerase, EC 5.2.1.8	FKBP65
A0A1Q9CCW0	A0A1Q9CCW0	unreviewed	A0A1Q9CCW0_SYMMI	Glyceraldehyde-3-phosphate dehydrogenase, glycosomal	AK812_SmicGene38886
A0A1Q9E616	A0A1Q9E616	unreviewed	A0A1Q9E616_SYMMI	Glyceraldehyde-3-phosphate dehydrogenase, chloroplastic	GAPC1
A0A1Q9E889	A0A1Q9E889	unreviewed	A0A1Q9E889_SYMMI	Alpha-1,4 glucan phosphorylase, EC 2.4.1.1	glpV
A0A1Q9ENK9	A0A1Q9ENK9	unreviewed	A0A1Q9ENK9_SYMMI	Alpha-1,4 glucan phosphorylase, EC 2.4.1.1	glpV
A0A1Q9C9B4	A0A1Q9C9B4	unreviewed	A0A1Q9C9B4_SYMMI	60 kDa chaperonin 1 (GroL1 protein)	groL1	SMIC04503_LOCUS8762
A0A1Q9C0C1	A0A1Q9C0C1	unreviewed	A0A1Q9C0C1_SYMMI	60 kDa chaperonin 1	groL1
A0A1Q9CQB8	A0A1Q9CQB8	unreviewed	A0A1Q9CQB8_SYMMI	60 kDa chaperonin 1	groL1
A0A1Q9CBC6	A0A1Q9CBC6	unreviewed	A0A1Q9CBC6_SYMMI	Heat shock 70 kDa protein	AK812_SmicGene39393
A0A1Q9CRD2	A0A1Q9CRD2	unreviewed	A0A1Q9CRD2_SYMMI	Heat shock protein 90	HSP90
A0A1Q9BSY4	A0A1Q9BSY4	unreviewed	A0A1Q9BSY4_SYMMI	Endoplasmin-like	AK812_SmicGene46963
A0A1Q9EC13	A0A1Q9EC13	unreviewed	A0A1Q9EC13_SYMMI	HSP90-5 protein (Heat shock cognate 90 kDa protein)	hspD	AK812_SmicGene11876	SMIC04503_LOCUS15632
A0A1Q9D9X1	A0A1Q9D9X1	unreviewed	A0A1Q9D9X1_SYMMI	Carbonic anhydrase 2	mtcA2
A0A1Q9E9V0	A0A1Q9E9V0	unreviewed	A0A1Q9E9V0_SYMMI	Cysteine desulfurase, EC 2.8.1.7	NFS1
A0A1Q9DCF4	A0A1Q9DCF4	unreviewed	A0A1Q9DCF4_SYMMI	Oryzain alpha chain	AK812_SmicGene25299
A0A1Q9D4K1	A0A1Q9D4K1	unreviewed	A0A1Q9D4K1_SYMMI	Protein disulfide-isomerase A6	Pdia6
A0A1Q9CDT0	A0A1Q9CDT0	unreviewed	A0A1Q9CDT0_SYMMI	Apocytochrome f	petA
A0A1Q9CAL9	A0A1Q9CAL9	unreviewed	A0A1Q9CAL9_SYMMI	cGMP-dependent protein kinase	petC
A0A1Q9DQG6	A0A1Q9DQG6	unreviewed	A0A1Q9DQG6_SYMMI	Phosphoglycerate kinase, EC 2.7.2.3	pgk-1
A0A1Q9D779	A0A1Q9D779	unreviewed	A0A1Q9D779_SYMMI	Phosphoenolpyruvate carboxylase, EC 4.1.1.31	PPC16
A0A1Q9D916	A0A1Q9D916	unreviewed	A0A1Q9D916_SYMMI	Phosphoribulokinase, EC 2.7.1.19	AK812_SmicGene26567
A0A1Q9DJH5	A0A1Q9DJH5	unreviewed	A0A1Q9DJH5_SYMMI	Photosystem I reaction center subunit II	psaD
A0A1Q9CHC6	A0A1Q9CHC6	unreviewed	A0A1Q9CHC6_SYMMI	Photosystem I reaction center subunit XI	psaL
U6EGF5	U6EGF5	unreviewed	U6EGF5_9DINO	Photosystem II protein D1	psbA
U6EFR9	U6EFR9	unreviewed	U6EFR9_9DINO	Photosystem II chlorophyll-binding protein CP47	psbB
U6EFN7	U6EFN7	unreviewed	U6EFN7_9DINO	Photosystem II CP43 reaction center protein (PSII 43 kDa protein) (Protein CP-43)	psbC
U6EFV0	U6EFV0	unreviewed	U6EFV0_9DINO	Photosystem II D2 protein, PSII D2 protein, EC 1.10.3.9 (Photosystem Q(A) protein)	psbD
A0A1Q9E3J4	A0A1Q9E3J4	unreviewed	A0A1Q9E3J4_SYMMI	Oxygen-evolving enhancer protein 1, chloroplastic	PSBO
A0A1Q9E3T0	A0A1Q9E3T0	unreviewed	A0A1Q9E3T0_SYMMI	PS II complex 12 kDa extrinsic protein	psbU
A0A1Q9CBL0	A0A1Q9CBL0	unreviewed	A0A1Q9CBL0_SYMMI	Zeaxanthin epoxidase, chloroplastic, EC 1.14.15.21	psbV
A0A1Q9D9C7	A0A1Q9D9C7	unreviewed	A0A1Q9D9C7_SYMMI	Pyruvate kinase, EC 2.7.1.40	PYK
A0A1Q9EV03	A0A1Q9EV03	unreviewed	A0A1Q9EV03_SYMMI	Quinone-oxidoreductase-like, chloroplastic	QOR
A0A1Q9DR48	A0A1Q9DR48	unreviewed	A0A1Q9DR48_SYMMI	Ribulose-bisphosphate carboxylase, EC 4.1.1.39	rbcL
A0A1Q9E9N4	A0A1Q9E9N4	unreviewed	A0A1Q9E9N4_SYMMI	Retrovirus-related Pol polyprotein from transposon TNT 1-94	AK812_SmicGene12814
A0A1Q9EXI4	A0A1Q9EXI4	unreviewed	A0A1Q9EXI4_SYMMI	Peptidyl-prolyl cis-trans isomerase, PPIase, EC 5.2.1.8	rotA
A0A1Q9F016	A0A1Q9F016	unreviewed	A0A1Q9F016_SYMMI	Electrogenic sodium bicarbonate cotransporter 1	SLC4A4
G9I8S8	G9I8S8	unreviewed	G9I8S8_SYMMI	Chloroplast soluble peridinin-chlorophyll a-binding protein	sPCP
G9I8Q7	G9I8Q7	unreviewed	G9I8Q7_SYMMI	Chloroplast soluble peridinin-chlorophyll a-binding protein	sPCP
A0A1Q9CID8	A0A1Q9CID8	unreviewed	A0A1Q9CID8_SYMMI	Putative membrane-associated 30 kDa protein, chloroplastic	AK812_SmicGene36622
A0A1Q9CX31	A0A1Q9CX31	unreviewed	A0A1Q9CX31_SYMMI	GTP-binding protein yptV4	YPTV4
