# Supplementary material for: The Symbiodinium Proteome Response to Thermal and Nutrient Stresses
Source: Plant Cell Physiol. 2022 Dec 24;64(4):433–47. doi: 10.1093/pcp/pcac175 (PMC10109209; doi:10.1093/pcp/pcac175)
Supplement: pcac175_Supp [file pcac175_supp.zip › suppl_data/pcp-2022-e-00267-File013.xlsx]

## Sheet: SuppMaterial S7
UniProtID	ProteinName	GeneName	UniprotGeneName	ontology	goid	desc	descoriginal	FDR25	FDR34	FC	FCvalue	manuallychangedGOterm	topGOsig
A0A1Q9BPZ9	Fucoxanthin-chlorophyll a-c binding protein B, chloroplastic (Fragment)	apcPC	FCPB	MF	GO:0016168	chlorophyll binding	chlorophyll binding	0.000843656	NA	FC25	0.418438	FALSE	FALSE
A0A1Q9BPZ9	Fucoxanthin-chlorophyll a-c binding protein B, chloroplastic (Fragment)	apcPC	FCPB	MF	GO:0016168	chlorophyll binding	chlorophyll binding	0.000843656	NA	FC25	0.418438	FALSE	FALSE
A0A1Q9BPZ9	Fucoxanthin-chlorophyll a-c binding protein B, chloroplastic (Fragment)	apcPC	FCPB	MF	GO:0016168	chlorophyll binding	chlorophyll binding	0.000843656	NA	FC34	NA	FALSE	FALSE
A0A1Q9BPZ9	Fucoxanthin-chlorophyll a-c binding protein B, chloroplastic (Fragment)	apcPC	FCPB	MF	GO:0016168	chlorophyll binding	chlorophyll binding	0.000843656	NA	FC34	NA	FALSE	FALSE
A0A1Q9BPZ9	Fucoxanthin-chlorophyll a-c binding protein B, chloroplastic (Fragment)	apcPC	FCPB	BP	GO:0018298	protein-chromophore linkage	protein-chromophore linkage	0.000843656	NA	FC25	0.418438	FALSE	FALSE
A0A1Q9BPZ9	Fucoxanthin-chlorophyll a-c binding protein B, chloroplastic (Fragment)	apcPC	FCPB	BP	GO:0018298	protein-chromophore linkage	protein-chromophore linkage	0.000843656	NA	FC34	NA	FALSE	FALSE
A0A1Q9BRZ1	Pyruvate, water dikinase (EC 2.7.9.2) (Fragment)	PpsA	ppsA	BP	GO:0006094	glucose metabolic process	gluconeogenesis	0.000843656	NA	FC25	0.40861	FALSE	FALSE
A0A1Q9BRZ1	Pyruvate, water dikinase (EC 2.7.9.2) (Fragment)	PpsA	ppsA	BP	GO:0006094	glucose metabolic process	gluconeogenesis	0.000843656	NA	FC34	NA	FALSE	FALSE
A0A1Q9BTB7	Light-harvesting complex I LH38 protein	LH38	AK812_SmicGene46733	NA	NA	photosynthesis	NA	0.0415429	NA	FC25	0.74074	TRUE	TRUE
A0A1Q9BTB7	Light-harvesting complex I LH38 protein	LH38	AK812_SmicGene46733	NA	NA	photosynthesis	NA	0.0415429	NA	FC34	NA	TRUE	TRUE
A0A1Q9BUT7	Fructose-bisphosphate aldolase (EC 4.1.2.13) (Fragment)	FbaA	fbaA	BP	GO:0006096	glucose metabolic process	glycolytic process	0.00011143	7.71e-07	FC34	-0.863102	FALSE	FALSE
A0A1Q9BUT7	Fructose-bisphosphate aldolase (EC 4.1.2.13) (Fragment)	FbaA	fbaA	BP	GO:0006096	glucose metabolic process	glycolytic process	0.00011143	7.71e-07	FC25	-0.483238	FALSE	FALSE
A0A1Q9BWB5	40S ribosomal protein S18	RPS18	RPS18	BP	GO:0006412	translation	translation	0.00331293	NA	FC25	-0.523043	FALSE	FALSE
A0A1Q9BWB5	40S ribosomal protein S18	RPS18	RPS18	BP	GO:0006412	translation	translation	0.00331293	NA	FC34	NA	FALSE	FALSE
A0A1Q9C0C1	60 kDa chaperonin 1 (Fragment)	GroL1	groL1	BP	GO:0042026	protein folding	protein refolding	0.00563603	NA	FC25	-0.30392	TRUE	FALSE
A0A1Q9C0C1	60 kDa chaperonin 1 (Fragment)	GroL1	groL1	BP	GO:0042026	protein folding	protein refolding	0.00563603	NA	FC34	NA	TRUE	FALSE
A0A1Q9C0C1	60 kDa chaperonin 1 (Fragment)	GroL1	groL1	BP	GO:0006412	translation	translation	0.00563603	NA	FC25	-0.30392	FALSE	FALSE
A0A1Q9C0C1	60 kDa chaperonin 1 (Fragment)	GroL1	groL1	BP	GO:0006412	translation	translation	0.00563603	NA	FC34	NA	FALSE	FALSE
A0A1Q9C1P9	(2R,3S)-2-methylisocitrate dehydratase (EC 4.2.1.99) ((2S,3R)-3-hydroxybutane-1,2,3-tricarboxylate dehydratase) (2-methyl-cis-aconitate hydratase) (Aconitate hydratase B)	AcnB	acnB	BP	GO:0006099	tricarboxylic acid cycle	tricarboxylic acid cycle	3.86e-07	1.37e-11	FC34	-0.692991	FALSE	FALSE
A0A1Q9C1P9	(2R,3S)-2-methylisocitrate dehydratase (EC 4.2.1.99) ((2S,3R)-3-hydroxybutane-1,2,3-tricarboxylate dehydratase) (2-methyl-cis-aconitate hydratase) (Aconitate hydratase B)	AcnB	acnB	BP	GO:0006099	tricarboxylic acid cycle	tricarboxylic acid cycle	3.86e-07	1.37e-11	FC25	-0.64214	FALSE	FALSE
A0A1Q9C547	Malate dehydrogenase, mitochondrial	MDH2	MDH2	NA	NA	tricarboxylic acid cycle	NA	1.36e-10	4.2e-11	FC25	-0.419865	TRUE	FALSE
A0A1Q9C547	Malate dehydrogenase, mitochondrial	MDH2	MDH2	NA	NA	tricarboxylic acid cycle	NA	1.36e-10	4.2e-11	FC34	-0.389469	TRUE	FALSE
A0A1Q9C5M9	Fucoxanthin-chlorophyll a-c binding protein A, chloroplastic	apcPC	FCPA	MF	GO:0016168	chlorophyll binding	chlorophyll binding	4.18e-05	NA	FC25	0.274622	FALSE	FALSE
A0A1Q9C5M9	Fucoxanthin-chlorophyll a-c binding protein A, chloroplastic	apcPC	FCPA	MF	GO:0016168	chlorophyll binding	chlorophyll binding	4.18e-05	NA	FC25	0.274622	FALSE	FALSE
A0A1Q9C5M9	Fucoxanthin-chlorophyll a-c binding protein A, chloroplastic	apcPC	FCPA	MF	GO:0016168	chlorophyll binding	chlorophyll binding	4.18e-05	NA	FC34	NA	FALSE	FALSE
A0A1Q9C5M9	Fucoxanthin-chlorophyll a-c binding protein A, chloroplastic	apcPC	FCPA	MF	GO:0016168	chlorophyll binding	chlorophyll binding	4.18e-05	NA	FC34	NA	FALSE	FALSE
A0A1Q9C5M9	Fucoxanthin-chlorophyll a-c binding protein A, chloroplastic	apcPC	FCPA	BP	GO:0018298	protein-chromophore linkage	protein-chromophore linkage	4.18e-05	NA	FC25	0.274622	FALSE	FALSE
A0A1Q9C5M9	Fucoxanthin-chlorophyll a-c binding protein A, chloroplastic	apcPC	FCPA	BP	GO:0018298	protein-chromophore linkage	protein-chromophore linkage	4.18e-05	NA	FC34	NA	FALSE	FALSE
A0A1Q9C7H6	116 kDa U5 small nuclear ribonucleoprotein component (U5 snRNP-specific protein, 116 kDa)	EFTUD2	EFTUD2	CC	GO:0005681	spliceosomal complex	spliceosomal complex	0.000490668	0.000113117	FC25	-0.551275	FALSE	FALSE
A0A1Q9C7H6	116 kDa U5 small nuclear ribonucleoprotein component (U5 snRNP-specific protein, 116 kDa)	EFTUD2	EFTUD2	CC	GO:0005681	spliceosomal complex	spliceosomal complex	0.000490668	0.000113117	FC34	-0.440142	FALSE	FALSE
A0A1Q9C7H6	116 kDa U5 small nuclear ribonucleoprotein component (U5 snRNP-specific protein, 116 kDa)	EFTUD2	EFTUD2	BP	GO:0006412	translation	translation	0.000490668	0.000113117	FC25	-0.551275	FALSE	FALSE
A0A1Q9C7H6	116 kDa U5 small nuclear ribonucleoprotein component (U5 snRNP-specific protein, 116 kDa)	EFTUD2	EFTUD2	BP	GO:0006412	translation	translation	0.000490668	0.000113117	FC34	-0.440142	FALSE	FALSE
A0A1Q9C831	Fucoxanthin-chlorophyll a-c binding protein A, chloroplastic	apcPC	FCPA	MF	GO:0016168	chlorophyll binding	chlorophyll binding	2.27e-05	0.00666287	FC25	0.292637	FALSE	FALSE
A0A1Q9C831	Fucoxanthin-chlorophyll a-c binding protein A, chloroplastic	apcPC	FCPA	MF	GO:0016168	chlorophyll binding	chlorophyll binding	2.27e-05	0.00666287	FC25	0.292637	FALSE	FALSE
A0A1Q9C831	Fucoxanthin-chlorophyll a-c binding protein A, chloroplastic	apcPC	FCPA	MF	GO:0016168	chlorophyll binding	chlorophyll binding	2.27e-05	0.00666287	FC34	0.320716	FALSE	FALSE
A0A1Q9C831	Fucoxanthin-chlorophyll a-c binding protein A, chloroplastic	apcPC	FCPA	MF	GO:0016168	chlorophyll binding	chlorophyll binding	2.27e-05	0.00666287	FC34	0.320716	FALSE	FALSE
A0A1Q9C831	Fucoxanthin-chlorophyll a-c binding protein A, chloroplastic	apcPC	FCPA	BP	GO:0018298	protein-chromophore linkage	protein-chromophore linkage	2.27e-05	0.00666287	FC25	0.292637	FALSE	FALSE
A0A1Q9C831	Fucoxanthin-chlorophyll a-c binding protein A, chloroplastic	apcPC	FCPA	BP	GO:0018298	protein-chromophore linkage	protein-chromophore linkage	2.27e-05	0.00666287	FC34	0.320716	FALSE	FALSE
A0A1Q9C885	Caroteno-chlorophyll a-c-binding protein (Fragment)	CBP	AK812_SmicGene40608	NA	NA	chlorophyll binding	NA	2.27e-05	0.000669557	FC34	0.428735	TRUE	FALSE
A0A1Q9C885	Caroteno-chlorophyll a-c-binding protein (Fragment)	CBP	AK812_SmicGene40608	NA	NA	chlorophyll binding	NA	2.27e-05	0.000669557	FC34	0.428735	TRUE	FALSE
A0A1Q9C885	Caroteno-chlorophyll a-c-binding protein (Fragment)	CBP	AK812_SmicGene40608	NA	NA	chlorophyll binding	NA	2.27e-05	0.000669557	FC25	0.646658	TRUE	FALSE
A0A1Q9C885	Caroteno-chlorophyll a-c-binding protein (Fragment)	CBP	AK812_SmicGene40608	NA	NA	chlorophyll binding	NA	2.27e-05	0.000669557	FC25	0.646658	TRUE	FALSE
A0A1Q9C995	Multidrug resistance-associated protein 1	ABCC1	ABCC1	NA	NA	response to oxidative stress	NA	0.000405369	0.000375333	FC34	-0.39364	TRUE	FALSE
A0A1Q9C995	Multidrug resistance-associated protein 1	ABCC1	ABCC1	NA	NA	response to oxidative stress	NA	0.000405369	0.000375333	FC25	-0.317592	TRUE	FALSE
A0A1Q9CBJ7	Phosphoenolpyruvate carboxykinase (ATP) (EC 4.1.1.49)	PckA	pckA	BP	GO:0006094	glucose metabolic process	gluconeogenesis	3.13e-10	2.8e-07	FC25	-0.416695	FALSE	FALSE
A0A1Q9CBJ7	Phosphoenolpyruvate carboxykinase (ATP) (EC 4.1.1.49)	PckA	pckA	BP	GO:0006094	glucose metabolic process	gluconeogenesis	3.13e-10	2.8e-07	FC34	-0.339476	FALSE	FALSE
A0A1Q9CBL0	Zeaxanthin epoxidase, chloroplastic (EC 1.14.15.21)	PsbV	psbV	NA	NA	photosynthesis	NA	1.6e-06	0.000250124	FC25	0.38625	TRUE	TRUE
A0A1Q9CBL0	Zeaxanthin epoxidase, chloroplastic (EC 1.14.15.21)	PsbV	psbV	NA	NA	photosynthesis	NA	1.6e-06	0.000250124	FC34	0.922591	TRUE	TRUE
A0A1Q9CCF8	40S ribosomal protein S16-1	RPS16A	RPS16A	BP	GO:0006412	translation	translation	0.00118441	NA	FC25	-1.27046	FALSE	FALSE
A0A1Q9CCF8	40S ribosomal protein S16-1	RPS16A	RPS16A	BP	GO:0006412	translation	translation	0.00118441	NA	FC34	NA	FALSE	FALSE
A0A1Q9CCW0	Glyceraldehyde-3-phosphate dehydrogenase, glycosomal	GAPG	AK812_SmicGene38886	NA	NA	glucose metabolic process	NA	1.36e-10	NA	FC25	-0.297455	TRUE	FALSE
A0A1Q9CCW0	Glyceraldehyde-3-phosphate dehydrogenase, glycosomal	GAPG	AK812_SmicGene38886	NA	NA	glucose metabolic process	NA	1.36e-10	NA	FC34	NA	TRUE	FALSE
A0A1Q9CD48	Cytochrome c-553 (Cytochrome c553) (Soluble cytochrome f)	PetJ	petJ	MF	GO:0020037	heme binding	heme binding	0.00676253	0.0181571	FC25	0.969495	TRUE	TRUE
A0A1Q9CD48	Cytochrome c-553 (Cytochrome c553) (Soluble cytochrome f)	PetJ	petJ	MF	GO:0020037	heme binding	heme binding	0.00676253	0.0181571	FC34	1.44173	TRUE	TRUE
A0A1Q9CD48	Cytochrome c-553 (Cytochrome c553) (Soluble cytochrome f)	PetJ	petJ	MF	GO:0020037	photosynthesis	heme binding	0.00676253	0.0181571	FC25	0.969495	TRUE	TRUE
A0A1Q9CD48	Cytochrome c-553 (Cytochrome c553) (Soluble cytochrome f)	PetJ	petJ	MF	GO:0020037	photosynthesis	heme binding	0.00676253	0.0181571	FC34	1.44173	TRUE	TRUE
A0A1Q9CDH4	Pyruvate, phosphate dikinase (EC 2.7.9.1)	PpdK	ppdK	MF	GO:0003676	photosynthesis	nucleic acid binding	1.48e-08	NA	FC25	-0.938613	TRUE	FALSE
A0A1Q9CDH4	Pyruvate, phosphate dikinase (EC 2.7.9.1)	PpdK	ppdK	MF	GO:0003676	photosynthesis	nucleic acid binding	1.48e-08	NA	FC34	NA	TRUE	FALSE
A0A1Q9CGQ1	N-alpha-acetyltransferase 25, NatB auxiliary subunit	NAA25	NAA25	BP	GO:0006508	proteolysis	proteolysis	0.00276297	0.000763188	FC25	-0.842617	FALSE	FALSE
A0A1Q9CGQ1	N-alpha-acetyltransferase 25, NatB auxiliary subunit	NAA25	NAA25	BP	GO:0006508	proteolysis	proteolysis	0.00276297	0.000763188	FC34	-0.596515	FALSE	FALSE
A0A1Q9CHC2	Putative fumarate reductase	Osm1	osm1	NA	NA	tricarboxylic acid cycle	NA	1.14e-07	7.79e-09	FC34	-0.456765	TRUE	FALSE
A0A1Q9CHC2	Putative fumarate reductase	Osm1	osm1	NA	NA	tricarboxylic acid cycle	NA	1.14e-07	7.79e-09	FC25	-0.402862	TRUE	FALSE
A0A1Q9CHP1	Putative fumarate reductase (Fragment)	Osm1	osm1	NA	NA	tricarboxylic acid cycle	NA	0.000653742	0.000235202	FC34	-0.472552	TRUE	FALSE
A0A1Q9CHP1	Putative fumarate reductase (Fragment)	Osm1	osm1	NA	NA	tricarboxylic acid cycle	NA	0.000653742	0.000235202	FC25	-0.329812	TRUE	FALSE
A0A1Q9CJP3	Pyrophosphate--fructose 6-phosphate 1-phosphotransferase subunit alpha 1 (Fragment)	PFP-a1	PFP-ALPHA1	NA	NA	glucose metabolic process	NA	0.005469	0.00117043	FC25	-0.78065	TRUE	FALSE
A0A1Q9CJP3	Pyrophosphate--fructose 6-phosphate 1-phosphotransferase subunit alpha 1 (Fragment)	PFP-a1	PFP-ALPHA1	NA	NA	glucose metabolic process	NA	0.005469	0.00117043	FC34	-0.778987	TRUE	FALSE
A0A1Q9CKK7	60S ribosomal protein L13-1	Rpl13	AK812_SmicGene35799	BP	GO:0006412	translation	translation	0.000560575	0.00643625	FC25	-0.354687	FALSE	FALSE
A0A1Q9CKK7	60S ribosomal protein L13-1	Rpl13	AK812_SmicGene35799	BP	GO:0006412	translation	translation	0.000560575	0.00643625	FC34	-0.271191	FALSE	FALSE
A0A1Q9CKU8	Enoyl-CoA hydratase (EC 4.2.1.17)	Ehhadh	ehhadh	NA	NA	lipid metabolism	NA	1.36e-10	NA	FC25	-0.576472	TRUE	FALSE
A0A1Q9CKU8	Enoyl-CoA hydratase (EC 4.2.1.17)	Ehhadh	ehhadh	NA	NA	lipid metabolism	NA	1.36e-10	NA	FC34	NA	TRUE	FALSE
A0A1Q9CLB4	Chaperone protein ClpB	ClpB	clpB	BP	GO:0006508	proteolysis	proteolysis	0.0276714	NA	FC25	-0.380586	FALSE	FALSE
A0A1Q9CLB4	Chaperone protein ClpB	ClpB	clpB	BP	GO:0006508	proteolysis	proteolysis	0.0276714	NA	FC34	NA	FALSE	FALSE
A0A1Q9CMD4	Fucoxanthin-chlorophyll a-c binding protein F, chloroplastic	apcPC	FCPF	NA	NA	photosynthesis	NA	2.27e-05	NA	FC25	0.417812	TRUE	TRUE
A0A1Q9CMD4	Fucoxanthin-chlorophyll a-c binding protein F, chloroplastic	apcPC	FCPF	NA	NA	photosynthesis	NA	2.27e-05	NA	FC34	NA	TRUE	TRUE
A0A1Q9CNB5	Synaptic vesicle 2-related protein	SVOP	SVOP	BP	GO:0005975	carbohydrate metabolic process	carbohydrate metabolic process	1.31e-05	0.00285137	FC25	-0.681922	FALSE	FALSE
A0A1Q9CNB5	Synaptic vesicle 2-related protein	SVOP	SVOP	BP	GO:0005975	carbohydrate metabolic process	carbohydrate metabolic process	1.31e-05	0.00285137	FC34	-0.498569	FALSE	FALSE
A0A1Q9CPC6	Cytochrome b5	Cyt-b5	Cyt-b5	NA	NA	heme binding	NA	2.24e-09	1.17e-07	FC25	-0.894483	TRUE	FALSE
A0A1Q9CPC6	Cytochrome b5	Cyt-b5	Cyt-b5	NA	NA	heme binding	NA	2.24e-09	1.17e-07	FC34	-0.502673	TRUE	FALSE
A0A1Q9CRD2	Heat shock protein 90	HSP90	HSP90	BP	GO:0006457	protein folding	protein folding	1.47e-12	7.79e-09	FC25	-0.53597	FALSE	FALSE
A0A1Q9CRD2	Heat shock protein 90	HSP90	HSP90	BP	GO:0006457	protein folding	protein folding	1.47e-12	7.79e-09	FC34	-0.322838	FALSE	FALSE
A0A1Q9CRG1	Fucoxanthin-chlorophyll a-c binding protein F, chloroplastic	apcPC	FCPF	MF	GO:0016168	chlorophyll binding	chlorophyll binding	0.00195283	NA	FC25	0.385795	FALSE	FALSE
A0A1Q9CRG1	Fucoxanthin-chlorophyll a-c binding protein F, chloroplastic	apcPC	FCPF	MF	GO:0016168	chlorophyll binding	chlorophyll binding	0.00195283	NA	FC25	0.385795	FALSE	FALSE
A0A1Q9CRG1	Fucoxanthin-chlorophyll a-c binding protein F, chloroplastic	apcPC	FCPF	MF	GO:0016168	chlorophyll binding	chlorophyll binding	0.00195283	NA	FC34	NA	FALSE	FALSE
A0A1Q9CRG1	Fucoxanthin-chlorophyll a-c binding protein F, chloroplastic	apcPC	FCPF	MF	GO:0016168	chlorophyll binding	chlorophyll binding	0.00195283	NA	FC34	NA	FALSE	FALSE
A0A1Q9CRG1	Fucoxanthin-chlorophyll a-c binding protein F, chloroplastic	apcPC	FCPF	BP	GO:0018298	protein-chromophore linkage	protein-chromophore linkage	0.00195283	NA	FC25	0.385795	FALSE	FALSE
A0A1Q9CRG1	Fucoxanthin-chlorophyll a-c binding protein F, chloroplastic	apcPC	FCPF	BP	GO:0018298	protein-chromophore linkage	protein-chromophore linkage	0.00195283	NA	FC34	NA	FALSE	FALSE
A0A1Q9CRV7	Long-chain-fatty-acid--CoA ligase 4	ACSL4	ACSL4	BP	GO:0001676	lipid metabolism	long-chain fatty acid metabolic process	0.00524324	NA	FC25	0.403625	FALSE	FALSE
A0A1Q9CRV7	Long-chain-fatty-acid--CoA ligase 4	ACSL4	ACSL4	MF	GO:0004467	lipid metabolism	long-chain fatty acid-CoA ligase activity	0.00524324	NA	FC25	0.403625	FALSE	FALSE
A0A1Q9CRV7	Long-chain-fatty-acid--CoA ligase 4	ACSL4	ACSL4	BP	GO:0035336	lipid metabolism	long-chain fatty-acyl-CoA metabolic process	0.00524324	NA	FC25	0.403625	FALSE	FALSE
A0A1Q9CRV7	Long-chain-fatty-acid--CoA ligase 4	ACSL4	ACSL4	BP	GO:0001676	lipid metabolism	long-chain fatty acid metabolic process	0.00524324	NA	FC34	NA	FALSE	FALSE
A0A1Q9CRV7	Long-chain-fatty-acid--CoA ligase 4	ACSL4	ACSL4	MF	GO:0004467	lipid metabolism	long-chain fatty acid-CoA ligase activity	0.00524324	NA	FC34	NA	FALSE	FALSE
A0A1Q9CRV7	Long-chain-fatty-acid--CoA ligase 4	ACSL4	ACSL4	BP	GO:0035336	lipid metabolism	long-chain fatty-acyl-CoA metabolic process	0.00524324	NA	FC34	NA	FALSE	FALSE
A0A1Q9CSL2	Small nuclear ribonucleoprotein Sm D3 (Sm-D3) (snRNP core protein D3)	Snrpd3	snrpd3	CC	GO:0005681	spliceosomal complex	spliceosomal complex	0.00161704	0.000610515	FC25	-0.431683	FALSE	FALSE
A0A1Q9CSL2	Small nuclear ribonucleoprotein Sm D3 (Sm-D3) (snRNP core protein D3)	Snrpd3	snrpd3	CC	GO:0005681	spliceosomal complex	spliceosomal complex	0.00161704	0.000610515	FC34	-0.286586	FALSE	FALSE
A0A1Q9CT26	Fucoxanthin-chlorophyll a-c binding protein, chloroplastic	apcPC	FCP	NA	NA	photosynthesis	NA	0.00113505	NA	FC25	0.448447	TRUE	TRUE
A0A1Q9CT26	Fucoxanthin-chlorophyll a-c binding protein, chloroplastic	apcPC	FCP	NA	NA	photosynthesis	NA	0.00113505	NA	FC34	NA	TRUE	TRUE
A0A1Q9CV33	Beta-N-acetylhexosaminidase (EC 3.2.1.52)	Magoh	magoh	NA	NA	carbohydrate metabolic process	NA	0.0106251	0.0369619	FC25	-0.434785	TRUE	FALSE
A0A1Q9CV33	Beta-N-acetylhexosaminidase (EC 3.2.1.52)	Magoh	magoh	NA	NA	carbohydrate metabolic process	NA	0.0106251	0.0369619	FC34	-0.29538	TRUE	FALSE
A0A1Q9CV48	Xylem cysteine proteinase 1	XCP1	XCP1	BP	GO:0006508	proteolysis	proteolysis	0.00739935	NA	FC25	2	FALSE	FALSE
A0A1Q9CV48	Xylem cysteine proteinase 1	XCP1	XCP1	BP	GO:0006508	proteolysis	proteolysis	0.00739935	NA	FC34	NA	FALSE	FALSE
A0A1Q9CVF9	Fucoxanthin-chlorophyll a-c binding protein F, chloroplastic	apcPC	FCPF	NA	NA	photosynthesis	NA	4.71e-07	NA	FC25	0.49285	TRUE	TRUE
A0A1Q9CVF9	Fucoxanthin-chlorophyll a-c binding protein F, chloroplastic	apcPC	FCPF	NA	NA	photosynthesis	NA	4.71e-07	NA	FC34	NA	TRUE	TRUE
A0A1Q9CYK7	STI1-like protein	STI1	AK812_SmicGene30756	NA	NA	protein folding	NA	0.0134496	NA	FC25	-0.25418	TRUE	FALSE
A0A1Q9CYK7	STI1-like protein	STI1	AK812_SmicGene30756	NA	NA	protein folding	NA	0.0134496	NA	FC34	NA	TRUE	FALSE
A0A1Q9CZA7	Elongation factor 2	EF2	AK812_SmicGene30450	BP	GO:0006412	translation	translation	0.00011143	8.34e-06	FC34	-0.561705	FALSE	FALSE
A0A1Q9CZA7	Elongation factor 2	EF2	AK812_SmicGene30450	BP	GO:0006412	translation	translation	0.00011143	8.34e-06	FC25	-0.447112	FALSE	FALSE
A0A1Q9CZB8	Chaperone protein ClpC1, chloroplastic	CLPC1	CLPC1	BP	GO:0006508	proteolysis	proteolysis	0.00935624	NA	FC25	-0.392783	FALSE	FALSE
A0A1Q9CZB8	Chaperone protein ClpC1, chloroplastic	CLPC1	CLPC1	BP	GO:0006508	proteolysis	proteolysis	0.00935624	NA	FC34	NA	FALSE	FALSE
A0A1Q9D050	Stress-activated protein kinase JNK	JNK	JNK	NA	NA	response to oxidative stress	NA	0.000713558	NA	FC25	-0.604208	TRUE	TRUE
A0A1Q9D050	Stress-activated protein kinase JNK	JNK	JNK	NA	NA	response to oxidative stress	NA	0.000713558	NA	FC34	NA	TRUE	TRUE
A0A1Q9D4K1	Protein disulfide-isomerase A6	Pdia6	Pdia6	BP	GO:0006508	proteolysis	proteolysis	0.000217974	NA	FC25	-0.408515	FALSE	FALSE
A0A1Q9D4K1	Protein disulfide-isomerase A6	Pdia6	Pdia6	BP	GO:0006508	proteolysis	proteolysis	0.000217974	NA	FC34	NA	FALSE	FALSE
A0A1Q9D5R1	Peridinin-chlorophyll a-binding protein, chloroplastic	sPCP	AK812_SmicGene27863	NA	NA	photosynthesis	NA	0.0310883	NA	FC25	1.03618	TRUE	TRUE
A0A1Q9D5R1	Peridinin-chlorophyll a-binding protein, chloroplastic	sPCP	AK812_SmicGene27863	NA	NA	photosynthesis	NA	0.0310883	NA	FC34	NA	TRUE	TRUE
A0A1Q9D6I3	40S ribosomal protein S9-1	RPS9B	RPS9B	BP	GO:0006412	translation	translation	0.00206707	NA	FC25	-0.519345	FALSE	FALSE
A0A1Q9D6I3	40S ribosomal protein S9-1	RPS9B	RPS9B	BP	GO:0006412	translation	translation	0.00206707	NA	FC34	NA	FALSE	FALSE
A0A1Q9D6Y6	Cyclin-dependent kinases regulatory subunit	apcPC	FCPB	NA	NA	photosynthesis	NA	4.18e-05	NA	FC25	0.385102	TRUE	TRUE
A0A1Q9D6Y6	Cyclin-dependent kinases regulatory subunit	apcPC	FCPB	NA	NA	photosynthesis	NA	4.18e-05	NA	FC34	NA	TRUE	TRUE
A0A1Q9D779	Phosphoenolpyruvate carboxylase (EC 4.1.1.31)	PPC16	PPC16	BP	GO:0015977	photosynthesis	carbon fixation	3.13e-10	NA	FC25	-0.488198	FALSE	FALSE
A0A1Q9D779	Phosphoenolpyruvate carboxylase (EC 4.1.1.31)	PPC16	PPC16	BP	GO:0015979	photosynthesis	photosynthesis	3.13e-10	NA	FC25	-0.488198	FALSE	FALSE
A0A1Q9D779	Phosphoenolpyruvate carboxylase (EC 4.1.1.31)	PPC16	PPC16	BP	GO:0015977	photosynthesis	carbon fixation	3.13e-10	NA	FC34	NA	FALSE	FALSE
A0A1Q9D779	Phosphoenolpyruvate carboxylase (EC 4.1.1.31)	PPC16	PPC16	BP	GO:0015979	photosynthesis	photosynthesis	3.13e-10	NA	FC34	NA	FALSE	FALSE
A0A1Q9D779	Phosphoenolpyruvate carboxylase (EC 4.1.1.31)	PPC16	PPC16	BP	GO:0006099	tricarboxylic acid cycle	tricarboxylic acid cycle	3.13e-10	NA	FC25	-0.488198	FALSE	FALSE
A0A1Q9D779	Phosphoenolpyruvate carboxylase (EC 4.1.1.31)	PPC16	PPC16	BP	GO:0006099	tricarboxylic acid cycle	tricarboxylic acid cycle	3.13e-10	NA	FC34	NA	FALSE	FALSE
A0A1Q9D7R9	Light-harvesting complex I LH38 protein	LH38	AK812_SmicGene27085	NA	NA	photosynthesis	NA	4.71e-07	NA	FC25	0.429283	TRUE	TRUE
A0A1Q9D7R9	Light-harvesting complex I LH38 protein	LH38	AK812_SmicGene27085	NA	NA	photosynthesis	NA	4.71e-07	NA	FC34	NA	TRUE	TRUE
A0A1Q9DA72	V-type proton ATPase subunit a	FtsH2	ftsH2	BP	GO:0006508	proteolysis	proteolysis	1.74e-05	0.00354848	FC34	-0.264662	FALSE	FALSE
A0A1Q9DA72	V-type proton ATPase subunit a	FtsH2	ftsH2	BP	GO:0006508	proteolysis	proteolysis	1.74e-05	0.00354848	FC25	-0.262337	FALSE	FALSE
A0A1Q9DAA5	Thermostable beta-glucosidase B	BglB	bglB	BP	GO:0005975	carbohydrate metabolic process	carbohydrate metabolic process	0.025035	NA	FC25	0.32185	FALSE	FALSE
A0A1Q9DAA5	Thermostable beta-glucosidase B	BglB	bglB	BP	GO:0005975	carbohydrate metabolic process	carbohydrate metabolic process	0.025035	NA	FC34	NA	FALSE	FALSE
A0A1Q9DC94	Ferredoxin--NADP reductase, cyanelle	PETH	PETH	NA	NA	photosynthesis	NA	0.0071646	NA	FC25	-0.299243	TRUE	TRUE
A0A1Q9DC94	Ferredoxin--NADP reductase, cyanelle	PETH	PETH	NA	NA	photosynthesis	NA	0.0071646	NA	FC34	NA	TRUE	TRUE
A0A1Q9DCF4	Oryzain alpha chain	OryzA	AK812_SmicGene25299	BP	GO:0006508	proteolysis	proteolysis	0.00426421	0.022829	FC34	-0.676756	FALSE	FALSE
A0A1Q9DCF4	Oryzain alpha chain	OryzA	AK812_SmicGene25299	BP	GO:0006508	proteolysis	proteolysis	0.00426421	0.022829	FC25	-0.382022	FALSE	FALSE
A0A1Q9DDY6	5-methyltetrahydrofolate--homocysteine methyltransferase (EC 2.1.1.13) (Vitamin-B12 dependent methionine synthase)	MetH	metH	NA	NA	response to oxidative stress	NA	0.00508565	NA	FC25	-0.368733	TRUE	FALSE
A0A1Q9DDY6	5-methyltetrahydrofolate--homocysteine methyltransferase (EC 2.1.1.13) (Vitamin-B12 dependent methionine synthase)	MetH	metH	NA	NA	response to oxidative stress	NA	0.00508565	NA	FC34	NA	TRUE	FALSE
A0A1Q9DEA8	Malate dehydrogenase (EC 1.1.1.37)	MMDHI	AK812_SmicGene24564	NA	NA	tricarboxylic acid cycle	NA	0.000198692	NA	FC25	-0.426807	TRUE	FALSE
A0A1Q9DEA8	Malate dehydrogenase (EC 1.1.1.37)	MMDHI	AK812_SmicGene24564	NA	NA	tricarboxylic acid cycle	NA	0.000198692	NA	FC34	NA	TRUE	FALSE
A0A1Q9DEF1	Electron-transferring-flavoprotein dehydrogenase (EC 1.5.5.1) (EC 1.8.4.11)	Etfdh	Etfdh	NA	NA	response to oxidative stress	NA	0.000192437	0.00218336	FC25	0.846453	TRUE	FALSE
A0A1Q9DEF1	Electron-transferring-flavoprotein dehydrogenase (EC 1.5.5.1) (EC 1.8.4.11)	Etfdh	Etfdh	NA	NA	response to oxidative stress	NA	0.000192437	0.00218336	FC34	1.18697	TRUE	FALSE
A0A1Q9DEM9	Cyclomaltodextrinase	AglB	aglB	BP	GO:0005975	carbohydrate metabolic process	carbohydrate metabolic process	0.030675	NA	FC25	-0.892028	FALSE	FALSE
A0A1Q9DEM9	Cyclomaltodextrinase	AglB	aglB	BP	GO:0005975	carbohydrate metabolic process	carbohydrate metabolic process	0.030675	NA	FC34	NA	FALSE	FALSE
A0A1Q9DIS8	Cytochrome b2, mitochondrial	CYB2	CYB2	NA	NA	heme binding	NA	0.00339297	0.000954746	FC34	-0.508573	TRUE	FALSE
A0A1Q9DIS8	Cytochrome b2, mitochondrial	CYB2	CYB2	NA	NA	heme binding	NA	0.00339297	0.000954746	FC25	-0.251488	TRUE	FALSE
A0A1Q9DM51	Pre-mRNA-processing-splicing factor 8	Prpf8	Prpf8	BP	GO:0006508	proteolysis	proteolysis	0.00126398	0.0291249	FC25	-0.745015	FALSE	FALSE
A0A1Q9DM51	Pre-mRNA-processing-splicing factor 8	Prpf8	Prpf8	BP	GO:0006508	proteolysis	proteolysis	0.00126398	0.0291249	FC34	-0.57068	FALSE	FALSE
A0A1Q9DM51	Pre-mRNA-processing-splicing factor 8	Prpf8	Prpf8	CC	GO:0005681	spliceosomal complex	spliceosomal complex	0.00126398	0.0291249	FC25	-0.745015	FALSE	FALSE
A0A1Q9DM51	Pre-mRNA-processing-splicing factor 8	Prpf8	Prpf8	CC	GO:0005681	spliceosomal complex	spliceosomal complex	0.00126398	0.0291249	FC34	-0.57068	FALSE	FALSE
A0A1Q9DMU1	60S ribosomal protein L4-1	RPL4A	RPL4A	BP	GO:0006412	translation	translation	0.0267316	NA	FC25	-0.56615	FALSE	FALSE
A0A1Q9DMU1	60S ribosomal protein L4-1	RPL4A	RPL4A	BP	GO:0006412	translation	translation	0.0267316	NA	FC34	NA	FALSE	FALSE
A0A1Q9DNC7	Peroxisomal multifunctional enzyme type 2	HSD17B4	HSD17B4	NA	NA	lipid metabolism	NA	0.0173152	NA	FC25	0.522203	TRUE	FALSE
A0A1Q9DNC7	Peroxisomal multifunctional enzyme type 2	HSD17B4	HSD17B4	NA	NA	lipid metabolism	NA	0.0173152	NA	FC34	NA	TRUE	FALSE
A0A1Q9DNG3	Cathepsin B-like cysteine proteinase 6	CPR-6	cpr-6	BP	GO:0006508	proteolysis	proteolysis	0.00437808	NA	FC25	-0.95242	FALSE	FALSE
A0A1Q9DNG3	Cathepsin B-like cysteine proteinase 6	CPR-6	cpr-6	BP	GO:0006508	proteolysis	proteolysis	0.00437808	NA	FC34	NA	FALSE	FALSE
A0A1Q9DQG6	Phosphoglycerate kinase (EC 2.7.2.3)	Pgk-1	pgk-1	BP	GO:0006096	glucose metabolic process	glycolytic process	0.000176064	NA	FC25	-0.374792	FALSE	FALSE
A0A1Q9DQG6	Phosphoglycerate kinase (EC 2.7.2.3)	Pgk-1	pgk-1	BP	GO:0006096	glucose metabolic process	glycolytic process	0.000176064	NA	FC34	NA	FALSE	FALSE
A0A1Q9DQG6	Phosphoglycerate kinase (EC 2.7.2.3)	Pgk-1	pgk-1	BP	GO:0006412	translation	translation	0.000176064	NA	FC25	-0.374792	FALSE	FALSE
A0A1Q9DQG6	Phosphoglycerate kinase (EC 2.7.2.3)	Pgk-1	pgk-1	BP	GO:0006412	translation	translation	0.000176064	NA	FC34	NA	FALSE	FALSE
A0A1Q9DQK4	UDP-sugar pyrophosphorylase	USP	USP	NA	NA	carbohydrate metabolic process	NA	0.0225706	NA	FC25	-0.31648	TRUE	FALSE
A0A1Q9DQK4	UDP-sugar pyrophosphorylase	USP	USP	NA	NA	carbohydrate metabolic process	NA	0.0225706	NA	FC34	NA	TRUE	FALSE
A0A1Q9DTE8	3-hydroxy-3-methylglutaryl-coenzyme A reductase	HmgA	hmgA	NA	NA	lipid metabolism	NA	0.00118441	NA	FC25	-0.558658	TRUE	FALSE
A0A1Q9DTE8	3-hydroxy-3-methylglutaryl-coenzyme A reductase	HmgA	hmgA	NA	NA	lipid metabolism	NA	0.00118441	NA	FC34	NA	TRUE	FALSE
A0A1Q9DTP6	Platelet glycoprotein Ib alpha chain	Gp1ba	Gp1ba	NA	NA	carbohydrate metabolic process	NA	2.78e-07	NA	FC25	-0.596305	TRUE	FALSE
A0A1Q9DTP6	Platelet glycoprotein Ib alpha chain	Gp1ba	Gp1ba	NA	NA	carbohydrate metabolic process	NA	2.78e-07	NA	FC34	NA	TRUE	FALSE
A0A1Q9DTX1	Putative phosphoglucomutase, cytoplasmic 1	PGM	AK812_SmicGene18883	NA	NA	glucose metabolic process	NA	0.0243562	0.000365184	FC34	-0.43975	TRUE	FALSE
A0A1Q9DTX1	Putative phosphoglucomutase, cytoplasmic 1	PGM	AK812_SmicGene18883	NA	NA	glucose metabolic process	NA	0.0243562	0.000365184	FC25	-0.251262	TRUE	FALSE
A0A1Q9DTX6	Legumain	Lgmn	Lgmn	BP	GO:0006508	proteolysis	proteolysis	0.000315996	NA	FC25	2	FALSE	FALSE
A0A1Q9DTX6	Legumain	Lgmn	Lgmn	BP	GO:0006508	proteolysis	proteolysis	0.000315996	NA	FC34	NA	FALSE	FALSE
A0A1Q9DW66	Putative L-ascorbate peroxidase 7, chloroplastic	APX7	APX7	MF	GO:0020037	heme binding	heme binding	4.01e-05	7.92e-07	FC34	-0.453842	TRUE	TRUE
A0A1Q9DW66	Putative L-ascorbate peroxidase 7, chloroplastic	APX7	APX7	MF	GO:0020037	heme binding	heme binding	4.01e-05	7.92e-07	FC25	-0.356835	TRUE	TRUE
A0A1Q9DW66	Putative L-ascorbate peroxidase 7, chloroplastic	APX7	APX7	MF	GO:0020037	photosynthesis	heme binding	4.01e-05	7.92e-07	FC34	-0.453842	TRUE	TRUE
A0A1Q9DW66	Putative L-ascorbate peroxidase 7, chloroplastic	APX7	APX7	MF	GO:0020037	photosynthesis	heme binding	4.01e-05	7.92e-07	FC25	-0.356835	TRUE	TRUE
A0A1Q9DWP1	Peptidylprolyl isomerase (EC 5.2.1.8)	MIP	MIP	BP	GO:0006457	protein folding	protein folding	0.017764	NA	FC25	-0.305122	FALSE	FALSE
A0A1Q9DWP1	Peptidylprolyl isomerase (EC 5.2.1.8)	MIP	MIP	BP	GO:0006457	protein folding	protein folding	0.017764	NA	FC34	NA	FALSE	FALSE
A0A1Q9DYD9	Fucoxanthin-chlorophyll a-c binding protein B, chloroplastic	apcPC	FCPB	NA	NA	photosynthesis	NA	1.6e-06	0.000250124	FC34	0.304491	TRUE	TRUE
A0A1Q9DYD9	Fucoxanthin-chlorophyll a-c binding protein B, chloroplastic	apcPC	FCPB	NA	NA	photosynthesis	NA	1.6e-06	0.000250124	FC25	0.440868	TRUE	TRUE
A0A1Q9DYV2	Long chain acyl-CoA synthetase 8	LACS8	LACS8	BP	GO:0001676	lipid metabolism	long-chain fatty acid metabolic process	5.78e-07	1.16e-05	FC34	-0.501089	FALSE	FALSE
A0A1Q9DYV2	Long chain acyl-CoA synthetase 8	LACS8	LACS8	MF	GO:0004467	lipid metabolism	long-chain fatty acid-CoA ligase activity	5.78e-07	1.16e-05	FC34	-0.501089	FALSE	FALSE
A0A1Q9DYV2	Long chain acyl-CoA synthetase 8	LACS8	LACS8	BP	GO:0035336	lipid metabolism	long-chain fatty-acyl-CoA metabolic process	5.78e-07	1.16e-05	FC34	-0.501089	FALSE	FALSE
A0A1Q9DYV2	Long chain acyl-CoA synthetase 8	LACS8	LACS8	BP	GO:0001676	lipid metabolism	long-chain fatty acid metabolic process	5.78e-07	1.16e-05	FC25	-0.320932	FALSE	FALSE
A0A1Q9DYV2	Long chain acyl-CoA synthetase 8	LACS8	LACS8	MF	GO:0004467	lipid metabolism	long-chain fatty acid-CoA ligase activity	5.78e-07	1.16e-05	FC25	-0.320932	FALSE	FALSE
A0A1Q9DYV2	Long chain acyl-CoA synthetase 8	LACS8	LACS8	BP	GO:0035336	lipid metabolism	long-chain fatty-acyl-CoA metabolic process	5.78e-07	1.16e-05	FC25	-0.320932	FALSE	FALSE
A0A1Q9E3J0	Phosphoglycerate kinase (EC 2.7.2.3)	Pgk-1	pgk-1	BP	GO:0006094	glucose metabolic process	gluconeogenesis	0.0112217	0.0311183	FC34	0.426382	FALSE	FALSE
A0A1Q9E3J0	Phosphoglycerate kinase (EC 2.7.2.3)	Pgk-1	pgk-1	BP	GO:0006096	glucose metabolic process	glycolytic process	0.0112217	0.0311183	FC34	0.426382	FALSE	FALSE
A0A1Q9E3J0	Phosphoglycerate kinase (EC 2.7.2.3)	Pgk-1	pgk-1	BP	GO:0006094	glucose metabolic process	gluconeogenesis	0.0112217	0.0311183	FC25	0.733023	FALSE	FALSE
A0A1Q9E3J0	Phosphoglycerate kinase (EC 2.7.2.3)	Pgk-1	pgk-1	BP	GO:0006096	glucose metabolic process	glycolytic process	0.0112217	0.0311183	FC25	0.733023	FALSE	FALSE
A0A1Q9E3J0	Phosphoglycerate kinase (EC 2.7.2.3)	Pgk-1	pgk-1	BP	GO:0006412	translation	translation	0.0112217	0.0311183	FC34	0.426382	FALSE	FALSE
A0A1Q9E3J0	Phosphoglycerate kinase (EC 2.7.2.3)	Pgk-1	pgk-1	BP	GO:0006412	translation	translation	0.0112217	0.0311183	FC25	0.733023	FALSE	FALSE
A0A1Q9E3T0	PS II complex 12 kDa extrinsic protein	PsbU	psbU	BP	GO:0015979	photosynthesis	photosynthesis	0.0147639	0.0029878	FC34	1.17576	FALSE	FALSE
A0A1Q9E3T0	PS II complex 12 kDa extrinsic protein	PsbU	psbU	BP	GO:0015979	photosynthesis	photosynthesis	0.0147639	0.0029878	FC25	1.3164	FALSE	FALSE
A0A1Q9E4W6	Xylem cysteine proteinase 1	XCP1	XCP1	BP	GO:0006508	proteolysis	proteolysis	1.08e-05	1.94e-05	FC34	-0.945989	FALSE	FALSE
A0A1Q9E4W6	Xylem cysteine proteinase 1	XCP1	XCP1	BP	GO:0006508	proteolysis	proteolysis	1.08e-05	1.94e-05	FC25	-0.888842	FALSE	FALSE
A0A1Q9E562	Elongation factor 1-alpha	EF1a	AK812_SmicGene14559	NA	NA	translation	NA	8.17e-09	1.01e-11	FC34	-0.596082	TRUE	FALSE
A0A1Q9E562	Elongation factor 1-alpha	EF1a	AK812_SmicGene14559	NA	NA	translation	NA	8.17e-09	1.01e-11	FC25	-0.445765	TRUE	FALSE
A0A1Q9E616	Glyceraldehyde-3-phosphate dehydrogenase, chloroplastic	GAPC1	GAPC1	NA	NA	glucose metabolic process	NA	0.000283858	NA	FC25	0.768732	TRUE	FALSE
A0A1Q9E616	Glyceraldehyde-3-phosphate dehydrogenase, chloroplastic	GAPC1	GAPC1	NA	NA	glucose metabolic process	NA	0.000283858	NA	FC34	NA	TRUE	FALSE
A0A1Q9E853	Cytochrome c	Cytc	AK812_SmicGene13469	NA	NA	heme binding	NA	0.00991253	NA	FC25	-0.271341	TRUE	FALSE
A0A1Q9E853	Cytochrome c	Cytc	AK812_SmicGene13469	NA	NA	heme binding	NA	0.00991253	NA	FC34	NA	TRUE	FALSE
A0A1Q9E889	Alpha-1,4 glucan phosphorylase (EC 2.4.1.1)	GlpV	glpV	BP	GO:0005975	carbohydrate metabolic process	carbohydrate metabolic process	1.67e-06	0.0160127	FC25	-0.639722	FALSE	FALSE
A0A1Q9E889	Alpha-1,4 glucan phosphorylase (EC 2.4.1.1)	GlpV	glpV	BP	GO:0005975	carbohydrate metabolic process	carbohydrate metabolic process	1.67e-06	0.0160127	FC34	-0.324216	FALSE	FALSE
A0A1Q9E889	Alpha-1,4 glucan phosphorylase (EC 2.4.1.1)	GlpV	glpV	BP	GO:0006508	proteolysis	proteolysis	1.67e-06	0.0160127	FC25	-0.639722	FALSE	FALSE
A0A1Q9E889	Alpha-1,4 glucan phosphorylase (EC 2.4.1.1)	GlpV	glpV	BP	GO:0006508	proteolysis	proteolysis	1.67e-06	0.0160127	FC34	-0.324216	FALSE	FALSE
A0A1Q9E9N4	Retrovirus-related Pol polyprotein from transposon TNT 1-94	A0A1Q9E9N4	AK812_SmicGene12814	BP	GO:0006508	proteolysis	proteolysis	0.00113505	0.000384225	FC25	-0.345685	FALSE	FALSE
A0A1Q9E9N4	Retrovirus-related Pol polyprotein from transposon TNT 1-94	A0A1Q9E9N4	AK812_SmicGene12814	BP	GO:0006508	proteolysis	proteolysis	0.00113505	0.000384225	FC34	-0.320318	FALSE	FALSE
A0A1Q9E9V0	Cysteine desulfurase (EC 2.8.1.7)	NFS1	NFS1	BP	GO:0006457	protein folding	protein folding	1.84e-05	4.2e-11	FC34	-0.346196	FALSE	FALSE
A0A1Q9E9V0	Cysteine desulfurase (EC 2.8.1.7)	NFS1	NFS1	BP	GO:0006457	protein folding	protein folding	1.84e-05	4.2e-11	FC25	-0.269172	FALSE	FALSE
A0A1Q9EC13	Heat shock cognate 90 kDa protein	HspD	hspD	BP	GO:0006457	protein folding	protein folding	4.49e-05	1.94e-05	FC25	-0.745375	FALSE	FALSE
A0A1Q9EC13	Heat shock cognate 90 kDa protein	HspD	hspD	BP	GO:0006457	protein folding	protein folding	4.49e-05	1.94e-05	FC34	-0.332624	FALSE	FALSE
A0A1Q9EGX9	Eukaryotic initiation factor 4A-III	Eif4a3	eif4a3	NA	NA	translation	NA	6.4e-06	4.76e-05	FC25	-0.66242	TRUE	FALSE
A0A1Q9EGX9	Eukaryotic initiation factor 4A-III	Eif4a3	eif4a3	NA	NA	translation	NA	6.4e-06	4.76e-05	FC34	-0.491602	TRUE	FALSE
A0A1Q9EHS0	40S ribosomal protein SA	RPSA	AK812_SmicGene9717	BP	GO:0006412	translation	translation	5.25e-05	7.79e-09	FC34	-0.730276	FALSE	FALSE
A0A1Q9EHS0	40S ribosomal protein SA	RPSA	AK812_SmicGene9717	BP	GO:0006412	translation	translation	5.25e-05	7.79e-09	FC25	-0.291927	FALSE	FALSE
A0A1Q9ELS3	Peroxiredoxin-5, mitochondrial	PRDX5	PRDX5	NA	NA	response to oxidative stress	NA	0.0172774	0.0375921	FC34	0.740618	TRUE	FALSE
A0A1Q9ELS3	Peroxiredoxin-5, mitochondrial	PRDX5	PRDX5	NA	NA	response to oxidative stress	NA	0.0172774	0.0375921	FC25	1.37551	TRUE	FALSE
A0A1Q9ENK9	Alpha-1,4 glucan phosphorylase (EC 2.4.1.1)	GlpV	glpV	BP	GO:0005975	carbohydrate metabolic process	carbohydrate metabolic process	2.26e-09	3.86e-05	FC25	-0.665322	FALSE	FALSE
A0A1Q9ENK9	Alpha-1,4 glucan phosphorylase (EC 2.4.1.1)	GlpV	glpV	BP	GO:0005975	carbohydrate metabolic process	carbohydrate metabolic process	2.26e-09	3.86e-05	FC34	-0.553291	FALSE	FALSE
A0A1Q9ENK9	Alpha-1,4 glucan phosphorylase (EC 2.4.1.1)	GlpV	glpV	BP	GO:0006508	proteolysis	proteolysis	2.26e-09	3.86e-05	FC25	-0.665322	FALSE	FALSE
A0A1Q9ENK9	Alpha-1,4 glucan phosphorylase (EC 2.4.1.1)	GlpV	glpV	BP	GO:0006508	proteolysis	proteolysis	2.26e-09	3.86e-05	FC34	-0.553291	FALSE	FALSE
A0A1Q9EP32	Putative malate:quinone oxidoreductase	MQO	mqo	BP	GO:0006099	tricarboxylic acid cycle	tricarboxylic acid cycle	2.41e-05	1.94e-05	FC34	-0.409873	FALSE	FALSE
A0A1Q9EP32	Putative malate:quinone oxidoreductase	MQO	mqo	BP	GO:0006099	tricarboxylic acid cycle	tricarboxylic acid cycle	2.41e-05	1.94e-05	FC25	-0.3589	FALSE	FALSE
A0A1Q9EPM6	1,3-beta-glucanosyltransferase GAS2	GAS2	GAS2	NA	NA	carbohydrate metabolic process	NA	0.000560575	9.18e-05	FC34	-0.888769	TRUE	FALSE
A0A1Q9EPM6	1,3-beta-glucanosyltransferase GAS2	GAS2	GAS2	NA	NA	carbohydrate metabolic process	NA	0.000560575	9.18e-05	FC25	-0.286695	TRUE	FALSE
A0A1Q9EQ13	Fructose-bisphosphate aldolase (EC 4.1.2.13)	Fba	fba	NA	NA	glucose metabolic process	NA	0.00465203	NA	FC25	0.435395	TRUE	FALSE
A0A1Q9EQ13	Fructose-bisphosphate aldolase (EC 4.1.2.13)	Fba	fba	NA	NA	glucose metabolic process	NA	0.00465203	NA	FC34	NA	TRUE	FALSE
A0A1Q9ETG8	Sm protein F	Amacr	Amacr	BP	GO:0006508	proteolysis	proteolysis	0.00507266	NA	FC25	0.3379	FALSE	FALSE
A0A1Q9ETG8	Sm protein F	Amacr	Amacr	BP	GO:0006508	proteolysis	proteolysis	0.00507266	NA	FC34	NA	FALSE	FALSE
A0A1Q9EUC0	Putative 5'(3')-deoxyribonucleotidase	NT5C	AK812_SmicGene5215	BP	GO:0006508	proteolysis	proteolysis	0.00312472	NA	FC25	-0.572986	FALSE	FALSE
A0A1Q9EUC0	Putative 5'(3')-deoxyribonucleotidase	NT5C	AK812_SmicGene5215	BP	GO:0006508	proteolysis	proteolysis	0.00312472	NA	FC34	NA	FALSE	FALSE
A0A1Q9EXK6	Cathepsin B-like cysteine proteinase 5	CPR-5	cpr-5	BP	GO:0006508	proteolysis	proteolysis	0.00249454	NA	FC25	-1.26983	FALSE	FALSE
A0A1Q9EXK6	Cathepsin B-like cysteine proteinase 5	CPR-5	cpr-5	BP	GO:0006508	proteolysis	proteolysis	0.00249454	NA	FC34	NA	FALSE	FALSE
A0A1Q9EY41	Putative fumarate reductase	Osm1	osm1	NA	NA	tricarboxylic acid cycle	NA	5.25e-05	0.010579	FC25	-0.56126	TRUE	FALSE
A0A1Q9EY41	Putative fumarate reductase	Osm1	osm1	NA	NA	tricarboxylic acid cycle	NA	5.25e-05	0.010579	FC34	-0.43614	TRUE	FALSE
A0A1Q9EYW7	Fe2OG dioxygenase domain-containing protein	FOGDH	AK812_SmicGene3451	NA	NA	translation	NA	0.00150719	NA	FC25	2	TRUE	FALSE
A0A1Q9EYW7	Fe2OG dioxygenase domain-containing protein	FOGDH	AK812_SmicGene3451	NA	NA	translation	NA	0.00150719	NA	FC34	NA	TRUE	FALSE
A0A1Q9F0G4	Photosystem I reaction center subunit IV	PsaE	psaE	BP	GO:0015979	photosynthesis	photosynthesis	0.00362306	NA	FC25	-0.728373	FALSE	FALSE
A0A1Q9F0G4	Photosystem I reaction center subunit IV	PsaE	psaE	BP	GO:0015979	photosynthesis	photosynthesis	0.00362306	NA	FC34	NA	FALSE	FALSE
A0A1Q9F0G4	Photosystem I reaction center subunit IV	PsaE	psaE	BP	GO:0006508	proteolysis	proteolysis	0.00362306	NA	FC25	-0.728373	FALSE	FALSE
A0A1Q9F0G4	Photosystem I reaction center subunit IV	PsaE	psaE	BP	GO:0006508	proteolysis	proteolysis	0.00362306	NA	FC34	NA	FALSE	FALSE
A0A1Q9F2F5	Malate dehydrogenase (EC 1.1.1.37)	MMDHI	MMDHI	NA	NA	tricarboxylic acid cycle	NA	0.000116446	0.000235202	FC34	-0.480696	TRUE	FALSE
A0A1Q9F2F5	Malate dehydrogenase (EC 1.1.1.37)	MMDHI	MMDHI	NA	NA	tricarboxylic acid cycle	NA	0.000116446	0.000235202	FC25	-0.372853	TRUE	FALSE
A0A1Q9F306	Mitochondrial dicarboxylate/tricarboxylate transporter DTC	DTC	DTC	CC	GO:0005743	tricarboxylic acid cycle	mitochondrial inner membrane	0.00362306	NA	FC25	-0.269342	TRUE	FALSE
A0A1Q9F306	Mitochondrial dicarboxylate/tricarboxylate transporter DTC	DTC	DTC	CC	GO:0005743	tricarboxylic acid cycle	mitochondrial inner membrane	0.00362306	NA	FC34	NA	TRUE	FALSE
A0A1Q9F309	40S ribosomal protein S6	RPS6	RPS6	BP	GO:0006412	translation	translation	0.000311851	0.00142584	FC34	-0.49161	FALSE	FALSE
A0A1Q9F309	40S ribosomal protein S6	RPS6	RPS6	BP	GO:0006412	translation	translation	0.000311851	0.00142584	FC25	-0.44255	FALSE	FALSE
A0A1Q9F4T9	Chaperone protein ClpB	ClpB	clpB	BP	GO:0006508	proteolysis	proteolysis	0.00901921	NA	FC25	0.28637	FALSE	FALSE
A0A1Q9F4T9	Chaperone protein ClpB	ClpB	clpB	BP	GO:0006508	proteolysis	proteolysis	0.00901921	NA	FC34	NA	FALSE	FALSE
A0A1Q9F589	(2R,3S)-2-methylisocitrate dehydratase ((2S,3R)-3-hydroxybutane-1,2,3-tricarboxylate dehydratase)	AcnB	acnB	BP	GO:0006099	tricarboxylic acid cycle	tricarboxylic acid cycle	0.0170927	NA	FC25	0.289167	FALSE	FALSE
A0A1Q9F589	(2R,3S)-2-methylisocitrate dehydratase ((2S,3R)-3-hydroxybutane-1,2,3-tricarboxylate dehydratase)	AcnB	acnB	BP	GO:0006099	tricarboxylic acid cycle	tricarboxylic acid cycle	0.0170927	NA	FC34	NA	FALSE	FALSE
A0A1Q9F5D7	H(+)-transporting two-sector ATPase (EC 7.1.2.2)	ATP5B	ATP5B	CC	GO:0009579	photosynthesis	thylakoid	0.000158438	NA	FC25	0.284508	FALSE	TRUE
A0A1Q9F5D7	H(+)-transporting two-sector ATPase (EC 7.1.2.2)	ATP5B	ATP5B	CC	GO:0009579	photosynthesis	thylakoid	0.000158438	NA	FC34	NA	FALSE	TRUE
G9I8Q7	Chloroplast soluble peridinin-chlorophyll a-binding protein	sPCP	sPCP	MF	GO:0016168	chlorophyll binding	chlorophyll binding	0.00195283	0.0052902	FC25	0.866025	FALSE	FALSE
G9I8Q7	Chloroplast soluble peridinin-chlorophyll a-binding protein	sPCP	sPCP	MF	GO:0016168	chlorophyll binding	chlorophyll binding	0.00195283	0.0052902	FC25	0.866025	FALSE	FALSE
G9I8Q7	Chloroplast soluble peridinin-chlorophyll a-binding protein	sPCP	sPCP	MF	GO:0016168	chlorophyll binding	chlorophyll binding	0.00195283	0.0052902	FC34	0.950876	FALSE	FALSE
G9I8Q7	Chloroplast soluble peridinin-chlorophyll a-binding protein	sPCP	sPCP	MF	GO:0016168	chlorophyll binding	chlorophyll binding	0.00195283	0.0052902	FC34	0.950876	FALSE	FALSE
G9I8Q7	Chloroplast soluble peridinin-chlorophyll a-binding protein	sPCP	sPCP	BP	GO:0018298	protein-chromophore linkage	protein-chromophore linkage	0.00195283	0.0052902	FC25	0.866025	FALSE	FALSE
G9I8Q7	Chloroplast soluble peridinin-chlorophyll a-binding protein	sPCP	sPCP	BP	GO:0018298	protein-chromophore linkage	protein-chromophore linkage	0.00195283	0.0052902	FC34	0.950876	FALSE	FALSE
G9I8R3	Chloroplast soluble peridinin-chlorophyll a-binding protein	sPCP	sPCP	MF	GO:0016168	chlorophyll binding	chlorophyll binding	1.36e-10	7.79e-09	FC25	0.919633	FALSE	FALSE
G9I8R3	Chloroplast soluble peridinin-chlorophyll a-binding protein	sPCP	sPCP	MF	GO:0016168	chlorophyll binding	chlorophyll binding	1.36e-10	7.79e-09	FC25	0.919633	FALSE	FALSE
G9I8R3	Chloroplast soluble peridinin-chlorophyll a-binding protein	sPCP	sPCP	MF	GO:0016168	chlorophyll binding	chlorophyll binding	1.36e-10	7.79e-09	FC34	0.95014	FALSE	FALSE
G9I8R3	Chloroplast soluble peridinin-chlorophyll a-binding protein	sPCP	sPCP	MF	GO:0016168	chlorophyll binding	chlorophyll binding	1.36e-10	7.79e-09	FC34	0.95014	FALSE	FALSE
G9I8R3	Chloroplast soluble peridinin-chlorophyll a-binding protein	sPCP	sPCP	BP	GO:0018298	protein-chromophore linkage	protein-chromophore linkage	1.36e-10	7.79e-09	FC25	0.919633	FALSE	FALSE
G9I8R3	Chloroplast soluble peridinin-chlorophyll a-binding protein	sPCP	sPCP	BP	GO:0018298	protein-chromophore linkage	protein-chromophore linkage	1.36e-10	7.79e-09	FC34	0.95014	FALSE	FALSE
G9I8S8	Chloroplast soluble peridinin-chlorophyll a-binding protein	sPCP	sPCP	MF	GO:0016168	chlorophyll binding	chlorophyll binding	1.6e-06	9.81e-06	FC25	0.988065	FALSE	FALSE
G9I8S8	Chloroplast soluble peridinin-chlorophyll a-binding protein	sPCP	sPCP	MF	GO:0016168	chlorophyll binding	chlorophyll binding	1.6e-06	9.81e-06	FC25	0.988065	FALSE	FALSE
G9I8S8	Chloroplast soluble peridinin-chlorophyll a-binding protein	sPCP	sPCP	MF	GO:0016168	chlorophyll binding	chlorophyll binding	1.6e-06	9.81e-06	FC34	1.32127	FALSE	FALSE
G9I8S8	Chloroplast soluble peridinin-chlorophyll a-binding protein	sPCP	sPCP	MF	GO:0016168	chlorophyll binding	chlorophyll binding	1.6e-06	9.81e-06	FC34	1.32127	FALSE	FALSE
G9I8S8	Chloroplast soluble peridinin-chlorophyll a-binding protein	sPCP	sPCP	BP	GO:0018298	protein-chromophore linkage	protein-chromophore linkage	1.6e-06	9.81e-06	FC25	0.988065	FALSE	FALSE
G9I8S8	Chloroplast soluble peridinin-chlorophyll a-binding protein	sPCP	sPCP	BP	GO:0018298	protein-chromophore linkage	protein-chromophore linkage	1.6e-06	9.81e-06	FC34	1.32127	FALSE	FALSE

## Sheet: Key
Column
UniProtID	The Symbiodinium microadriaticum UniProt entry of each gene in UniProt.
ProteinName	UniProt protein name.
GeneName	Gene name used in the figure.
UniprotGeneName	The gene name of each UniProt entry as it appears in UniProt; in "GeneName" some genes have been given names for clarity in presentation.
ontology	Gene ontology (GO) term category (BP/CC/MF), from PANNZER2.
goid	Gene ontology (GO) term annotation, from PANNZER2.
desc	Gene ontology (GO) term description, as used in the figure. This may differ from "descoriginal" for clarity in presentation.
descoriginal	Gene ontology (GO) term description, from PANNZER2.
FDR25	The false discovery rate (q-value) of the protein when comparing balanced vs. imbalanced nutrient conditions at 25C.
FDR34	The false discovery rate (q-value) of the protein when comparing balanced vs. imbalanced nutrient conditions at 34C.
FC	Whether "FCvalue" refers to the log2 fold change at 25C or 34C.
FCvalue	log2 fold-change of proteins when comparing Balanced vs. Imbalanced nutrient conditions at either 25C or 34C.
manuallychangedGOterm	If TRUE, the goid and desc have been adjusted (usually up one level) to create fewer GO term groups and more concise presentation.
topGOsig	Is this GO term significant via topGO?
The "UniProtReference" tab is a direct download of UniProt mapping of UniProtIDs.

## Sheet: UniProtReference
From	Entry	Reviewed	Entry Name	Protein names	Gene Name
A0A1Q9BPZ9	A0A1Q9BPZ9	unreviewed	A0A1Q9BPZ9_SYMMI	Fucoxanthin-chlorophyll a-c binding protein B, chloroplastic	FCPB
A0A1Q9BRZ1	A0A1Q9BRZ1	unreviewed	A0A1Q9BRZ1_SYMMI	Phosphoenolpyruvate synthase	ppsA
A0A1Q9BTB7	A0A1Q9BTB7	unreviewed	A0A1Q9BTB7_SYMMI	Light-harvesting complex I LH38 protein	AK812_SmicGene46733
A0A1Q9BUT7	A0A1Q9BUT7	unreviewed	A0A1Q9BUT7_SYMMI	Fructose-bisphosphate aldolase, EC 4.1.2.13	fbaA
A0A1Q9BWB5	A0A1Q9BWB5	unreviewed	A0A1Q9BWB5_SYMMI	40S ribosomal protein S18	RPS18
A0A1Q9C0C1	A0A1Q9C0C1	unreviewed	A0A1Q9C0C1_SYMMI	60 kDa chaperonin 1	groL1
A0A1Q9C1P9	A0A1Q9C1P9	unreviewed	A0A1Q9C1P9_SYMMI	Aconitate hydratase B, EC 4.2.1.99 ((2R,3S)-2-methylisocitrate dehydratase) ((2S,3R)-3-hydroxybutane-1,2,3-tricarboxylate dehydratase) (2-methyl-cis-aconitate hydratase)	acnB
A0A1Q9C547	A0A1Q9C547	unreviewed	A0A1Q9C547_SYMMI	Malate dehydrogenase, mitochondrial	MDH2
A0A1Q9C5M9	A0A1Q9C5M9	unreviewed	A0A1Q9C5M9_SYMMI	Fucoxanthin-chlorophyll a-c binding protein A, chloroplastic	FCPA
A0A1Q9C7H6	A0A1Q9C7H6	unreviewed	A0A1Q9C7H6_SYMMI	116 kDa U5 small nuclear ribonucleoprotein component (U5 snRNP-specific protein, 116 kDa)	EFTUD2
A0A1Q9C831	A0A1Q9C831	unreviewed	A0A1Q9C831_SYMMI	Fucoxanthin-chlorophyll a-c binding protein A, chloroplastic	FCPA
A0A1Q9C885	A0A1Q9C885	unreviewed	A0A1Q9C885_SYMMI	Caroteno-chlorophyll a-c-binding protein	AK812_SmicGene40608
A0A1Q9C995	A0A1Q9C995	unreviewed	A0A1Q9C995_SYMMI	Multidrug resistance-associated protein 1	ABCC1
A0A1Q9CBJ7	A0A1Q9CBJ7	unreviewed	A0A1Q9CBJ7_SYMMI	Phosphoenolpyruvate carboxykinase (ATP), EC 4.1.1.49	pckA
A0A1Q9CBL0	A0A1Q9CBL0	unreviewed	A0A1Q9CBL0_SYMMI	Zeaxanthin epoxidase, chloroplastic, EC 1.14.15.21	psbV
A0A1Q9CCF8	A0A1Q9CCF8	unreviewed	A0A1Q9CCF8_SYMMI	40S ribosomal protein S16-1	RPS16A
A0A1Q9CCW0	A0A1Q9CCW0	unreviewed	A0A1Q9CCW0_SYMMI	Glyceraldehyde-3-phosphate dehydrogenase, glycosomal	AK812_SmicGene38886
A0A1Q9CD48	A0A1Q9CD48	unreviewed	A0A1Q9CD48_SYMMI	Cytochrome c-553 (Cytochrome c553) (Soluble cytochrome f)	petJ
A0A1Q9CDH4	A0A1Q9CDH4	unreviewed	A0A1Q9CDH4_SYMMI	Pyruvate, phosphate dikinase, EC 2.7.9.1	ppdK
A0A1Q9CGQ1	A0A1Q9CGQ1	unreviewed	A0A1Q9CGQ1_SYMMI	N-alpha-acetyltransferase 25, NatB auxiliary subunit	NAA25
A0A1Q9CHC2	A0A1Q9CHC2	unreviewed	A0A1Q9CHC2_SYMMI	Putative fumarate reductase	osm1
A0A1Q9CHP1	A0A1Q9CHP1	unreviewed	A0A1Q9CHP1_SYMMI	Putative fumarate reductase	osm1
A0A1Q9CJP3	A0A1Q9CJP3	unreviewed	A0A1Q9CJP3_SYMMI	Pyrophosphate--fructose 6-phosphate 1-phosphotransferase subunit alpha 1	PFP-ALPHA1
A0A1Q9CKK7	A0A1Q9CKK7	unreviewed	A0A1Q9CKK7_SYMMI	60S ribosomal protein L13-1	AK812_SmicGene35799
A0A1Q9CKU8	A0A1Q9CKU8	unreviewed	A0A1Q9CKU8_SYMMI	Enoyl-CoA hydratase, EC 4.2.1.17	ehhadh
A0A1Q9CLB4	A0A1Q9CLB4	unreviewed	A0A1Q9CLB4_SYMMI	Chaperone protein ClpB	clpB
A0A1Q9CMD4	A0A1Q9CMD4	unreviewed	A0A1Q9CMD4_SYMMI	Fucoxanthin-chlorophyll a-c binding protein F, chloroplastic	FCPF
A0A1Q9CNB5	A0A1Q9CNB5	unreviewed	A0A1Q9CNB5_SYMMI	Synaptic vesicle 2-related protein	SVOP
A0A1Q9CPC6	A0A1Q9CPC6	unreviewed	A0A1Q9CPC6_SYMMI	Cytochrome b5	Cyt-b5
A0A1Q9CRD2	A0A1Q9CRD2	unreviewed	A0A1Q9CRD2_SYMMI	Heat shock protein 90	HSP90
A0A1Q9CRG1	A0A1Q9CRG1	unreviewed	A0A1Q9CRG1_SYMMI	Fucoxanthin-chlorophyll a-c binding protein F, chloroplastic	FCPF
A0A1Q9CRV7	A0A1Q9CRV7	unreviewed	A0A1Q9CRV7_SYMMI	Long-chain-fatty-acid--CoA ligase 4	ACSL4
A0A1Q9CSL2	A0A1Q9CSL2	unreviewed	A0A1Q9CSL2_SYMMI	Small nuclear ribonucleoprotein Sm D3, Sm-D3 (snRNP core protein D3)	snrpd3
A0A1Q9CT26	A0A1Q9CT26	unreviewed	A0A1Q9CT26_SYMMI	Fucoxanthin-chlorophyll a-c binding protein, chloroplastic	FCP
A0A1Q9CV33	A0A1Q9CV33	unreviewed	A0A1Q9CV33_SYMMI	Beta-N-acetylhexosaminidase, EC 3.2.1.52	magoh
A0A1Q9CV48	A0A1Q9CV48	unreviewed	A0A1Q9CV48_SYMMI	Xylem cysteine proteinase 1	XCP1
A0A1Q9CVF9	A0A1Q9CVF9	unreviewed	A0A1Q9CVF9_SYMMI	Fucoxanthin-chlorophyll a-c binding protein F, chloroplastic	FCPF
A0A1Q9CYK7	A0A1Q9CYK7	unreviewed	A0A1Q9CYK7_SYMMI	STI1-like protein	AK812_SmicGene30756
A0A1Q9CZA7	A0A1Q9CZA7	unreviewed	A0A1Q9CZA7_SYMMI	Elongation factor 2	AK812_SmicGene30450
A0A1Q9CZB8	A0A1Q9CZB8	unreviewed	A0A1Q9CZB8_SYMMI	CLPC1 protein (Chaperone protein ClpC1, chloroplastic)	CLPC1
A0A1Q9D050	A0A1Q9D050	unreviewed	A0A1Q9D050_SYMMI	Stress-activated protein kinase JNK	JNK
A0A1Q9D4K1	A0A1Q9D4K1	unreviewed	A0A1Q9D4K1_SYMMI	Protein disulfide-isomerase A6	Pdia6
A0A1Q9D5R1	A0A1Q9D5R1	unreviewed	A0A1Q9D5R1_SYMMI	Peridinin-chlorophyll a-binding protein, chloroplastic	AK812_SmicGene27863
A0A1Q9D6I3	A0A1Q9D6I3	unreviewed	A0A1Q9D6I3_SYMMI	40S ribosomal protein S9-1	RPS9B
A0A1Q9D6Y6	A0A1Q9D6Y6	unreviewed	A0A1Q9D6Y6_SYMMI	Cyclin-dependent kinases regulatory subunit	FCPB
A0A1Q9D779	A0A1Q9D779	unreviewed	A0A1Q9D779_SYMMI	Phosphoenolpyruvate carboxylase, EC 4.1.1.31	PPC16
A0A1Q9D7R9	A0A1Q9D7R9	unreviewed	A0A1Q9D7R9_SYMMI	Light-harvesting complex I LH38 protein	AK812_SmicGene27085
A0A1Q9DA72	A0A1Q9DA72	unreviewed	A0A1Q9DA72_SYMMI	V-type proton ATPase subunit a	ftsH2
A0A1Q9DAA5	A0A1Q9DAA5	unreviewed	A0A1Q9DAA5_SYMMI	Thermostable beta-glucosidase B	bglB
A0A1Q9DC94	A0A1Q9DC94	unreviewed	A0A1Q9DC94_SYMMI	Ferredoxin--NADP(+) reductase, EC 1.18.1.2	PETH
A0A1Q9DCF4	A0A1Q9DCF4	unreviewed	A0A1Q9DCF4_SYMMI	Oryzain alpha chain	AK812_SmicGene25299
A0A1Q9DDY6	A0A1Q9DDY6	unreviewed	A0A1Q9DDY6_SYMMI	Methionine synthase, EC 2.1.1.13 (5-methyltetrahydrofolate--homocysteine methyltransferase) (Vitamin-B12 dependent methionine synthase)	metH
A0A1Q9DEA8	A0A1Q9DEA8	unreviewed	A0A1Q9DEA8_SYMMI	Malate dehydrogenase, EC 1.1.1.37	AK812_SmicGene24564
A0A1Q9DEF1	A0A1Q9DEF1	unreviewed	A0A1Q9DEF1_SYMMI	Electron-transferring-flavoprotein dehydrogenase, EC 1.5.5.1, EC 1.8.4.11 (Peptide-methionine (S)-S-oxide reductase)	Etfdh
A0A1Q9DEM9	A0A1Q9DEM9	unreviewed	A0A1Q9DEM9_SYMMI	Cyclomaltodextrinase	aglB
A0A1Q9DIS8	A0A1Q9DIS8	unreviewed	A0A1Q9DIS8_SYMMI	Cytochrome b2, mitochondrial	CYB2
A0A1Q9DM51	A0A1Q9DM51	unreviewed	A0A1Q9DM51_SYMMI	Pre-mRNA-processing-splicing factor 8	Prpf8
A0A1Q9DMU1	A0A1Q9DMU1	unreviewed	A0A1Q9DMU1_SYMMI	60S ribosomal protein L4-1	RPL4A
A0A1Q9DNC7	A0A1Q9DNC7	unreviewed	A0A1Q9DNC7_SYMMI	Peroxisomal multifunctional enzyme type 2	HSD17B4
A0A1Q9DNG3	A0A1Q9DNG3	unreviewed	A0A1Q9DNG3_SYMMI	Cathepsin B-like cysteine proteinase 6	cpr-6
A0A1Q9DQG6	A0A1Q9DQG6	unreviewed	A0A1Q9DQG6_SYMMI	Phosphoglycerate kinase, EC 2.7.2.3	pgk-1
A0A1Q9DQK4	A0A1Q9DQK4	unreviewed	A0A1Q9DQK4_SYMMI	UDP-sugar pyrophosphorylase	USP
A0A1Q9DTE8	A0A1Q9DTE8	unreviewed	A0A1Q9DTE8_SYMMI	3-hydroxy-3-methylglutaryl-coenzyme A reductase	hmgA
A0A1Q9DTP6	A0A1Q9DTP6	unreviewed	A0A1Q9DTP6_SYMMI	Platelet glycoprotein Ib alpha chain	Gp1ba
A0A1Q9DTX1	A0A1Q9DTX1	unreviewed	A0A1Q9DTX1_SYMMI	Putative phosphoglucomutase, cytoplasmic 1	AK812_SmicGene18883
A0A1Q9DTX6	A0A1Q9DTX6	unreviewed	A0A1Q9DTX6_SYMMI	Legumain	Lgmn
A0A1Q9DW66	A0A1Q9DW66	unreviewed	A0A1Q9DW66_SYMMI	Putative L-ascorbate peroxidase 7, chloroplastic	APX7
A0A1Q9DWP1	A0A1Q9DWP1	unreviewed	A0A1Q9DWP1_SYMMI	Peptidylprolyl isomerase, EC 5.2.1.8	MIP
A0A1Q9DYD9	A0A1Q9DYD9	unreviewed	A0A1Q9DYD9_SYMMI	Fucoxanthin-chlorophyll a-c binding protein B, chloroplastic	FCPB
A0A1Q9DYV2	A0A1Q9DYV2	unreviewed	A0A1Q9DYV2_SYMMI	Long chain acyl-CoA synthetase 8	LACS8
A0A1Q9E3J0	A0A1Q9E3J0	unreviewed	A0A1Q9E3J0_SYMMI	Phosphoglycerate kinase, EC 2.7.2.3	pgk-1
A0A1Q9E3T0	A0A1Q9E3T0	unreviewed	A0A1Q9E3T0_SYMMI	PS II complex 12 kDa extrinsic protein	psbU
A0A1Q9E4W6	A0A1Q9E4W6	unreviewed	A0A1Q9E4W6_SYMMI	Xylem cysteine proteinase 1	XCP1
A0A1Q9E562	A0A1Q9E562	unreviewed	A0A1Q9E562_SYMMI	Elongation factor 1-alpha	AK812_SmicGene14559
A0A1Q9E616	A0A1Q9E616	unreviewed	A0A1Q9E616_SYMMI	Glyceraldehyde-3-phosphate dehydrogenase, chloroplastic	GAPC1
A0A1Q9E853	A0A1Q9E853	unreviewed	A0A1Q9E853_SYMMI	Cytochrome c (Hypothetical protein)	AK812_SmicGene13469
A0A1Q9E889	A0A1Q9E889	unreviewed	A0A1Q9E889_SYMMI	Alpha-1,4 glucan phosphorylase, EC 2.4.1.1	glpV
A0A1Q9E9N4	A0A1Q9E9N4	unreviewed	A0A1Q9E9N4_SYMMI	Retrovirus-related Pol polyprotein from transposon TNT 1-94	AK812_SmicGene12814
A0A1Q9E9V0	A0A1Q9E9V0	unreviewed	A0A1Q9E9V0_SYMMI	Cysteine desulfurase, EC 2.8.1.7	NFS1
A0A1Q9EC13	A0A1Q9EC13	unreviewed	A0A1Q9EC13_SYMMI	HSP90-5 protein (Heat shock cognate 90 kDa protein)	hspD
A0A1Q9EGX9	A0A1Q9EGX9	unreviewed	A0A1Q9EGX9_SYMMI	Eukaryotic initiation factor 4A-III	eif4a3
A0A1Q9EHS0	A0A1Q9EHS0	unreviewed	A0A1Q9EHS0_SYMMI	40S ribosomal protein SA	AK812_SmicGene9717
A0A1Q9ELS3	A0A1Q9ELS3	unreviewed	A0A1Q9ELS3_SYMMI	Peroxiredoxin-5, mitochondrial	PRDX5
A0A1Q9ENK9	A0A1Q9ENK9	unreviewed	A0A1Q9ENK9_SYMMI	Alpha-1,4 glucan phosphorylase, EC 2.4.1.1	glpV
A0A1Q9EP32	A0A1Q9EP32	unreviewed	A0A1Q9EP32_SYMMI	Putative malate:quinone oxidoreductase	mqo
A0A1Q9EPM6	A0A1Q9EPM6	unreviewed	A0A1Q9EPM6_SYMMI	1,3-beta-glucanosyltransferase GAS2	GAS2
A0A1Q9EQ13	A0A1Q9EQ13	unreviewed	A0A1Q9EQ13_SYMMI	Fructose-bisphosphate aldolase, EC 4.1.2.13	fba
A0A1Q9ETG8	A0A1Q9ETG8	unreviewed	A0A1Q9ETG8_SYMMI	Sm protein F	Amacr
A0A1Q9EUC0	A0A1Q9EUC0	unreviewed	A0A1Q9EUC0_SYMMI	Putative 5'(3')-deoxyribonucleotidase	AK812_SmicGene5215
A0A1Q9EXK6	A0A1Q9EXK6	unreviewed	A0A1Q9EXK6_SYMMI	Cathepsin B-like cysteine proteinase 5	cpr-5
A0A1Q9EY41	A0A1Q9EY41	unreviewed	A0A1Q9EY41_SYMMI	Putative fumarate reductase	osm1
A0A1Q9EYW7	A0A1Q9EYW7	unreviewed	A0A1Q9EYW7_SYMMI	2OG-FeII_Oxy_3 domain-containing protein	AK812_SmicGene3451
A0A1Q9F0G4	A0A1Q9F0G4	unreviewed	A0A1Q9F0G4_SYMMI	Photosystem I reaction center subunit IV	psaE
A0A1Q9F2F5	A0A1Q9F2F5	unreviewed	A0A1Q9F2F5_SYMMI	Malate dehydrogenase, EC 1.1.1.37	MMDHI
A0A1Q9F306	A0A1Q9F306	unreviewed	A0A1Q9F306_SYMMI	Mitochondrial dicarboxylate/tricarboxylate transporter DTC	DTC
A0A1Q9F309	A0A1Q9F309	unreviewed	A0A1Q9F309_SYMMI	40S ribosomal protein S6	RPS6
A0A1Q9F4T9	A0A1Q9F4T9	unreviewed	A0A1Q9F4T9_SYMMI	Chaperone protein ClpB	clpB
A0A1Q9F589	A0A1Q9F589	unreviewed	A0A1Q9F589_SYMMI	Aconitate hydratase 2	acnB
A0A1Q9F5D7	A0A1Q9F5D7	unreviewed	A0A1Q9F5D7_SYMMI	H(+)-transporting two-sector ATPase, EC 7.1.2.2	ATP5B
G9I8Q7	G9I8Q7	unreviewed	G9I8Q7_SYMMI	Chloroplast soluble peridinin-chlorophyll a-binding protein	sPCP
G9I8R3	G9I8R3	unreviewed	G9I8R3_SYMMI	Chloroplast soluble peridinin-chlorophyll a-binding protein	sPCP
G9I8S8	G9I8S8	unreviewed	G9I8S8_SYMMI	Chloroplast soluble peridinin-chlorophyll a-binding protein	sPCP
