# Supplementary material for: The Symbiodinium Proteome Response to Thermal and Nutrient Stresses
Source: Plant Cell Physiol. 2022 Dec 24;64(4):433–47. doi: 10.1093/pcp/pcac175 (PMC10109209; doi:10.1093/pcp/pcac175)
Supplement: pcac175_Supp [file pcac175_supp.zip › suppl_data/pcp-2022-e-00267-File014.xlsx]

## Sheet: SNI v7 Bacteria_SwissProt prote
Protein IDs	Majority protein IDs	Peptide counts (all)	Peptide counts (razor+unique)	Peptide counts (unique)	Fasta headers	Number of proteins	Peptides	Razor + unique peptides	Unique peptides	Peptides HLC1	Peptides HLC3	Peptides HLC5	Peptides HLC6	Peptides HLC7	Peptides HLT2	Peptides HLT4	Peptides HLT5	Peptides HLT6	Peptides HLT7	Peptides HNC2	Peptides HNC3and7	Peptides HNC4	Peptides HNC5	Peptides HNC6	Peptides HNT1	Peptides HNT3	Peptides HNT4	Peptides HNT5	Peptides HNT6	Peptides HNT7	Peptides LC2	Peptides LC4	Peptides LC5	Peptides LC6	Peptides LC7	Peptides LC8	Peptides LT1	Peptides LT3	Peptides LT4	Peptides LT5	Peptides LT6	Peptides LT7	Peptides LT8	Razor + unique peptides HLC1	Razor + unique peptides HLC3	Razor + unique peptides HLC5	Razor + unique peptides HLC6	Razor + unique peptides HLC7	Razor + unique peptides HLT2
sp|A0LRL8|EFTU_ACIC1	sp|A0LRL8|EFTU_ACIC1	2	1	1	sp|A0LRL8|EFTU_ACIC1 Elongation factor Tu OS=Acidothermus cellulolyticus (strain ATCC 43068 / DSM 8971 / 11B) OX=351607 GN=tuf PE=3 SV=1	1	2	1	1	0	0	0	1	1	1	0	0	2	1	0	0	0	0	1	0	1	0	1	1	1	0	0	0	1	1	1	0	0	0	1	0	0	0	0	0	0	0	0	0
sp|A7ZHA4|DNAK_ECO24;sp|Q83MH5|DNAK_SHIFL;sp|Q32KA5|DNAK_SHIDS;sp|Q326K7|DNAK_SHIBS;sp|Q0T8H6|DNAK_SHIF8;sp|P0A6Z0|DNAK_ECO57;sp|Q0TLX5|DNAK_ECOL5;sp|Q1RGI8|DNAK_ECOUT;sp|Q3Z601|DNAK_SHISS;sp|P0A6Y9|DNAK_ECOL6;sp|P0A6Y8|DNAK_ECOLI;sp|B1IRG0|DNAK_ECOLC;sp|A7ZVV7|DNAK_ECOHS;sp|A1A766|DNAK_ECOK1;sp|Q57TP3|DNAK_SALCH;sp|A9MXI2|DNAK_SALPB;sp|Q56073|DNAK_SALTY;sp|A9MR77|DNAK_SALAR;sp|Q8Z9R1|DNAK_SALTI;…	sp|A7ZHA4|DNAK_ECO24;sp|Q83MH5|DNAK_SHIFL;sp|Q32KA5|DNAK_SHIDS;sp|Q326K7|DNAK_SHIBS;sp|Q0T8H6|DNAK_SHIF8;sp|P0A6Z0|DNAK_ECO57;sp|Q0TLX5|DNAK_ECOL5;sp|Q1RGI8|DNAK_ECOUT;sp|Q3Z601|DNAK_SHISS;sp|P0A6Y9|DNAK_ECOL6;sp|P0A6Y8|DNAK_ECOLI;sp|B1IRG0|DNAK_ECOLC;sp|A7ZVV7|DNAK_ECOHS;sp|A1A766|DNAK_ECOK1;sp|Q57TP3|DNAK_SALCH;sp|A9MXI2|DNAK_SALPB;sp|Q56073|DNAK_SALTY;sp|A9MR77|DNAK_SALAR;sp|Q8Z9R1|DNAK_SALTI;…	4;4;4;4;4;4;4;4;4;4;4;4;4;4;3;3;3;3;3;3;3;3;3;3;3;3;3;3;3;3;3;3;3;1;1;1;1;1;1;1;1;1;1;1;1;1;1;1;1;1;1	4;4;4;4;4;4;4;4;4;4;4;4;4;4;3;3;3;3;3;3;3;3;3;3;3;3;3;3;3;3;3;3;3;1;1;1;1;1;1;1;1;1;1;1;1;1;1;1;1;1;1	4;4;4;4;4;4;4;4;4;4;4;4;4;4;3;3;3;3;3;3;3;3;3;3;3;3;3;3;3;3;3;3;3;1;1;1;1;1;1;1;1;1;1;1;1;1;1;1;1;1;1	sp|A7ZHA4|DNAK_ECO24 Chaperone protein DnaK OS=Escherichia coli O139:H28 (strain E24377A / ETEC) OX=331111 GN=dnaK PE=3 SV=1;sp|Q83MH5|DNAK_SHIFL Chaperone protein DnaK OS=Shigella flexneri OX=623 GN=dnaK PE=3 SV=1;sp|Q32KA5|DNAK_SHIDS Chaperone protein Dn	51	4	4	4	0	0	0	0	0	0	0	0	0	0	0	0	0	0	0	0	0	0	0	0	0	0	4	0	0	0	0	0	0	0	0	0	0	0	0	0	0	0	0	0
sp|B6HZE0|DAPD_ECOSE;sp|A8GIE9|DAPD_SERP5;sp|B1LGW7|DAPD_ECOSM;sp|B1XD35|DAPD_ECODH;sp|B5Y1K5|DAPD_KLEP3;sp|B5Z0E4|DAPD_ECO5E;sp|A7ZWB2|DAPD_ECOHS;sp|B7LWA5|DAPD_ESCF3;sp|B7M1A5|DAPD_ECO8A;sp|B7MBE7|DAPD_ECO45;sp|B7N833|DAPD_ECOLU;sp|A7ZHQ6|DAPD_ECO24;sp|B7UIL1|DAPD_ECO27;sp|A6T4W8|DAPD_KLEP7;sp|B1IQH5|DAPD_ECOLC;sp|A1A7L0|DAPD_ECOK1;sp|Q8X8Y7|DAPD_ECO57;sp|Q8FL11|DAPD_ECOL6;sp|Q3Z5J2|DAPD_SHISS;…	sp|B6HZE0|DAPD_ECOSE;sp|A8GIE9|DAPD_SERP5;sp|B1LGW7|DAPD_ECOSM;sp|B1XD35|DAPD_ECODH;sp|B5Y1K5|DAPD_KLEP3;sp|B5Z0E4|DAPD_ECO5E;sp|A7ZWB2|DAPD_ECOHS;sp|B7LWA5|DAPD_ESCF3;sp|B7M1A5|DAPD_ECO8A;sp|B7MBE7|DAPD_ECO45;sp|B7N833|DAPD_ECOLU;sp|A7ZHQ6|DAPD_ECO24;sp|B7UIL1|DAPD_ECO27;sp|A6T4W8|DAPD_KLEP7;sp|B1IQH5|DAPD_ECOLC;sp|A1A7L0|DAPD_ECOK1;sp|Q8X8Y7|DAPD_ECO57;sp|Q8FL11|DAPD_ECOL6;sp|Q3Z5J2|DAPD_SHISS;…	2;2;2;2;2;2;2;2;2;2;2;2;2;2;2;2;2;2;2;2;2;2;2;2;2;2;2;1;1;1;1;1;1;1;1;1;1;1;1;1;1;1;1;1;1;1;1;1;1;1;1;1;1;1;1;1;1;1;1;1;1;1;1;1;1;1;1	2;2;2;2;2;2;2;2;2;2;2;2;2;2;2;2;2;2;2;2;2;2;2;2;2;2;2;1;1;1;1;1;1;1;1;1;1;1;1;1;1;1;1;1;1;1;1;1;1;1;1;1;1;1;1;1;1;1;1;1;1;1;1;1;1;1;1	2;2;2;2;2;2;2;2;2;2;2;2;2;2;2;2;2;2;2;2;2;2;2;2;2;2;2;1;1;1;1;1;1;1;1;1;1;1;1;1;1;1;1;1;1;1;1;1;1;1;1;1;1;1;1;1;1;1;1;1;1;1;1;1;1;1;1	sp|B6HZE0|DAPD_ECOSE 2,3,4,5-tetrahydropyridine-2,6-dicarboxylate N-succinyltransferase OS=Escherichia coli (strain SE11) OX=409438 GN=dapD PE=3 SV=1;sp|A8GIE9|DAPD_SERP5 2,3,4,5-tetrahydropyridine-2,6-dicarboxylate N-succinyltransferase OS=Serratia protea	67	2	2	2	0	0	0	0	0	0	0	0	0	0	0	0	0	0	0	0	0	0	0	0	0	0	2	0	0	0	0	0	0	0	0	0	0	0	0	0	0	0	0	0
sp|A8A3R4|ENO_ECOHS;sp|Q3YY77|ENO_SHISS;sp|C4ZZT2|ENO_ECOBW;sp|Q1R7R4|ENO_ECOUT;sp|Q0TE80|ENO_ECOL5;sp|P0A6Q2|ENO_SHIFL;sp|P0A6Q1|ENO_ECO57;sp|P0A6Q0|ENO_ECOL6;sp|P0A6P9|ENO_ECOLI;sp|B7NV69|ENO_ECO7I;sp|B7N715|ENO_ECOLU;sp|B7MZ75|ENO_ECO81;sp|B7MLA0|ENO_ECO45;sp|B7LXJ5|ENO_ECO8A;sp|B7LWP5|ENO_ESCF3;sp|B7LEJ8|ENO_ECO55;sp|B6I6H5|ENO_ECOSE;sp|B5Z3E3|ENO_ECO5E;sp|B2TZF4|ENO_SHIB3;sp|B1XDI9|ENO_ECODH…	sp|A8A3R4|ENO_ECOHS;sp|Q3YY77|ENO_SHISS;sp|C4ZZT2|ENO_ECOBW;sp|Q1R7R4|ENO_ECOUT;sp|Q0TE80|ENO_ECOL5;sp|P0A6Q2|ENO_SHIFL;sp|P0A6Q1|ENO_ECO57;sp|P0A6Q0|ENO_ECOL6;sp|P0A6P9|ENO_ECOLI;sp|B7NV69|ENO_ECO7I;sp|B7N715|ENO_ECOLU;sp|B7MZ75|ENO_ECO81;sp|B7MLA0|ENO_ECO45;sp|B7LXJ5|ENO_ECO8A;sp|B7LWP5|ENO_ESCF3;sp|B7LEJ8|ENO_ECO55;sp|B6I6H5|ENO_ECOSE;sp|B5Z3E3|ENO_ECO5E;sp|B2TZF4|ENO_SHIB3;sp|B1XDI9|ENO_ECODH…	5;5;5;5;5;5;5;5;5;5;5;5;5;5;5;5;5;5;5;5;5;5;5;5;5;5;5;5;3;3;3;3;3;3;3;3;3;3;3;3;3;3;3;3;3;3;3;3;3;3;3;3;3;3;3;3;3;3;3;3;2;2;2;2;2;2;2;2;2;2;2;2;2;2;2;2;2;2;2;2;2;2;2;2;2;2;2;2;2;2;2;2;1;1;1;1;1;1;1;1;1;1;1;1;1	5;5;5;5;5;5;5;5;5;5;5;5;5;5;5;5;5;5;5;5;5;5;5;5;5;5;5;5;3;3;3;3;3;3;3;3;3;3;3;3;3;3;3;3;3;3;3;3;3;3;3;3;3;3;3;3;3;3;3;3;2;2;2;2;2;2;2;2;2;2;2;2;2;2;2;2;2;2;2;2;2;2;2;2;2;2;2;2;2;2;2;2;1;1;1;1;1;1;1;1;1;1;1;1;1	2;2;2;2;2;2;2;2;2;2;2;2;2;2;2;2;2;2;2;2;2;2;2;2;2;2;2;2;0;0;1;1;1;1;1;0;0;1;1;1;1;1;1;1;1;1;0;0;0;0;1;1;0;0;0;0;1;0;1;1;0;0;0;0;0;0;0;0;0;0;0;0;0;0;0;0;0;0;0;0;0;0;0;0;0;0;0;0;0;0;0;0;0;0;0;0;0;0;0;0;0;0;0;0;0	sp|A8A3R4|ENO_ECOHS Enolase OS=Escherichia coli O9:H4 (strain HS) OX=331112 GN=eno PE=3 SV=1;sp|Q3YY77|ENO_SHISS Enolase OS=Shigella sonnei (strain Ss046) OX=300269 GN=eno PE=3 SV=1;sp|C4ZZT2|ENO_ECOBW Enolase OS=Escherichia coli (strain K12 / MC4100 / BW2	105	5	5	2	0	0	0	0	0	0	0	0	0	0	0	0	0	0	0	0	0	0	0	0	0	0	5	0	0	0	0	0	0	0	0	0	0	0	0	0	0	0	0	0
sp|A8A466|PGK_ECOHS;sp|A7ZR34|PGK_ECO24;sp|B1IT77|PGK_ECOLC;sp|P0A799|PGK_ECOLI;sp|P0A7A0|PGK_ECOL6;sp|P0A7A1|PGK_SHIFL;sp|Q0T0X4|PGK_SHIF8;sp|Q0TDT0|PGK_ECOL5;sp|Q31WI5|PGK_SHIBS;sp|Q8XD03|PGK_ECO57;sp|A1AFB0|PGK_ECOK1;sp|Q32BY6|PGK_SHIDS;sp|Q3YXU6|PGK_SHISS;sp|A9MRF1|PGK_SALAR;sp|A9N3Q5|PGK_SALPB;sp|B4TV38|PGK_SALSV;sp|B5BFN4|PGK_SALPK;sp|B5F5J4|PGK_SALA4;sp|B5FUI2|PGK_SALDC;sp|B5QXJ6|PGK_SALEP…	sp|A8A466|PGK_ECOHS;sp|A7ZR34|PGK_ECO24;sp|B1IT77|PGK_ECOLC;sp|P0A799|PGK_ECOLI;sp|P0A7A0|PGK_ECOL6;sp|P0A7A1|PGK_SHIFL;sp|Q0T0X4|PGK_SHIF8;sp|Q0TDT0|PGK_ECOL5;sp|Q31WI5|PGK_SHIBS;sp|Q8XD03|PGK_ECO57;sp|A1AFB0|PGK_ECOK1;sp|Q32BY6|PGK_SHIDS;sp|Q3YXU6|PGK_SHISS;sp|A9MRF1|PGK_SALAR;sp|A9N3Q5|PGK_SALPB;sp|B4TV38|PGK_SALSV;sp|B5BFN4|PGK_SALPK;sp|B5F5J4|PGK_SALA4;sp|B5FUI2|PGK_SALDC;sp|B5QXJ6|PGK_SALEP…	8;8;8;8;8;8;8;8;8;8;8;7;7;6;6;6;6;6;6;6;6;6;6;6;6;6;6;5;4;3;3;2;2;2;2;2;2;2;2;2;2;2;2;2;1;1;1;1;1;1;1;1;1;1;1;1;1;1;1;1;1;1;1;1	8;8;8;8;8;8;8;8;8;8;8;7;7;6;6;6;6;6;6;6;6;6;6;6;6;6;6;5;4;3;3;2;2;2;2;2;2;2;2;2;2;2;2;2;1;1;1;1;1;1;1;1;1;1;1;1;1;1;1;1;1;1;1;1	8;8;8;8;8;8;8;8;8;8;8;7;7;6;6;6;6;6;6;6;6;6;6;6;6;6;6;5;4;3;3;2;2;2;2;2;2;2;2;2;2;2;2;2;1;1;1;1;1;1;1;1;1;1;1;1;1;1;1;1;1;1;1;1	sp|A8A466|PGK_ECOHS Phosphoglycerate kinase OS=Escherichia coli O9:H4 (strain HS) OX=331112 GN=pgk PE=3 SV=1;sp|A7ZR34|PGK_ECO24 Phosphoglycerate kinase OS=Escherichia coli O139:H28 (strain E24377A / ETEC) OX=331111 GN=pgk PE=3 SV=1;sp|B1IT77|PGK_ECOLC Pho	64	8	8	8	0	0	1	0	0	0	0	1	0	0	0	0	0	1	0	0	0	0	0	0	0	0	8	0	0	0	0	0	0	0	0	0	0	0	0	0	1	0	0	0
sp|A1AGC9|MDH_ECOK1;sp|B7UJW8|MDH_ECO27;sp|Q31WA4|MDH_SHIBS;sp|Q32BA3|MDH_SHIDS;sp|Q3YX11|MDH_SHISS;sp|B5YSW2|MDH_ECO5E;sp|P61891|MDH_ECO57;sp|B6I1V4|MDH_ECOSE;sp|P61890|MDH_ECOL6;sp|P61889|MDH_ECOLI;sp|C4ZSX4|MDH_ECOBW;sp|Q1R6A3|MDH_ECOUT;sp|B7N0M1|MDH_ECO81;sp|B7MBZ7|MDH_ECO45;sp|Q0TCN0|MDH_ECOL5;sp|B2U1U9|MDH_SHIB3;sp|B1XHK9|MDH_ECODH;sp|A7ZSD0|MDH_ECO24;sp|A8A545|MDH_ECOHS;sp|B1IQP3|MDH_ECOLC…	sp|A1AGC9|MDH_ECOK1;sp|B7UJW8|MDH_ECO27;sp|Q31WA4|MDH_SHIBS;sp|Q32BA3|MDH_SHIDS;sp|Q3YX11|MDH_SHISS;sp|B5YSW2|MDH_ECO5E;sp|P61891|MDH_ECO57;sp|B6I1V4|MDH_ECOSE;sp|P61890|MDH_ECOL6;sp|P61889|MDH_ECOLI;sp|C4ZSX4|MDH_ECOBW;sp|Q1R6A3|MDH_ECOUT;sp|B7N0M1|MDH_ECO81;sp|B7MBZ7|MDH_ECO45;sp|Q0TCN0|MDH_ECOL5;sp|B2U1U9|MDH_SHIB3;sp|B1XHK9|MDH_ECODH;sp|A7ZSD0|MDH_ECO24;sp|A8A545|MDH_ECOHS;sp|B1IQP3|MDH_ECOLC…	5;5;5;5;5;5;5;5;5;5;5;5;5;5;5;5;5;5;5;5;4;4;4;4;4;4;4;4;3;3;3;2;2;2	5;5;5;5;5;5;5;5;5;5;5;5;5;5;5;5;5;5;5;5;4;4;4;4;4;4;4;4;3;3;3;2;2;2	2;2;2;2;2;2;2;2;2;2;2;2;2;2;2;2;2;2;2;2;1;1;1;1;1;1;1;1;1;0;0;0;0;0	sp|A1AGC9|MDH_ECOK1 Malate dehydrogenase OS=Escherichia coli O1:K1 / APEC OX=405955 GN=mdh PE=3 SV=1;sp|B7UJW8|MDH_ECO27 Malate dehydrogenase OS=Escherichia coli O127:H6 (strain E2348/69 / EPEC) OX=574521 GN=mdh PE=3 SV=1;sp|Q31WA4|MDH_SHIBS Malate dehydro	34	5	5	2	0	0	0	0	0	0	0	0	0	0	0	0	0	0	0	0	0	0	0	0	0	0	5	0	0	0	0	0	0	0	0	0	0	0	0	0	0	0	0	0
sp|A1AGI7|RS4_ECOK1;sp|Q8Z1X4|RS4_SALTI;sp|B1IQ03|RS4_ECOLC;sp|A9MN71|RS4_SALAR;sp|A8AQJ1|RS4_CITK8;sp|A8A5A1|RS4_ECOHS;sp|A7ZSI5|RS4_ECO24;sp|B5FJJ1|RS4_SALDC;sp|P0A7V8|RS4_ECOLI;sp|P0A7W0|RS4_ECO57;sp|Q5PK09|RS4_SALPA;sp|B1X6E8|RS4_ECODH;sp|Q57J55|RS4_SALCH;sp|Q3YWW3|RS4_SHISS;sp|Q32B55|RS4_SHIDS;sp|Q31VY0|RS4_SHIBS;sp|Q1R636|RS4_ECOUT;sp|Q0TCG5|RS4_ECOL5;sp|Q0T006|RS4_SHIF8;sp|P59132|RS4_SHIFL…	sp|A1AGI7|RS4_ECOK1;sp|Q8Z1X4|RS4_SALTI;sp|B1IQ03|RS4_ECOLC;sp|A9MN71|RS4_SALAR;sp|A8AQJ1|RS4_CITK8;sp|A8A5A1|RS4_ECOHS;sp|A7ZSI5|RS4_ECO24;sp|B5FJJ1|RS4_SALDC;sp|P0A7V8|RS4_ECOLI;sp|P0A7W0|RS4_ECO57;sp|Q5PK09|RS4_SALPA;sp|B1X6E8|RS4_ECODH;sp|Q57J55|RS4_SALCH;sp|Q3YWW3|RS4_SHISS;sp|Q32B55|RS4_SHIDS;sp|Q31VY0|RS4_SHIBS;sp|Q1R636|RS4_ECOUT;sp|Q0TCG5|RS4_ECOL5;sp|Q0T006|RS4_SHIF8;sp|P59132|RS4_SHIFL…	2;2;2;2;2;2;2;2;2;2;2;2;2;2;2;2;2;2;2;2;2;2;2;2;2;2;2;2;2;2;2;2;2;2;2;2;2;2;2;2;2;1;1;1;1;1;1;1;1;1;1;1;1;1;1;1;1;1;1	2;2;2;2;2;2;2;2;2;2;2;2;2;2;2;2;2;2;2;2;2;2;2;2;2;2;2;2;2;2;2;2;2;2;2;2;2;2;2;2;2;1;1;1;1;1;1;1;1;1;1;1;1;1;1;1;1;1;1	2;2;2;2;2;2;2;2;2;2;2;2;2;2;2;2;2;2;2;2;2;2;2;2;2;2;2;2;2;2;2;2;2;2;2;2;2;2;2;2;2;1;1;1;1;1;1;1;1;1;1;1;1;1;1;1;1;1;1	sp|A1AGI7|RS4_ECOK1 30S ribosomal protein S4 OS=Escherichia coli O1:K1 / APEC OX=405955 GN=rpsD PE=3 SV=1;sp|Q8Z1X4|RS4_SALTI 30S ribosomal protein S4 OS=Salmonella typhi OX=90370 GN=rpsD PE=3 SV=1;sp|B1IQ03|RS4_ECOLC 30S ribosomal protein S4 OS=Escherichi	59	2	2	2	0	0	0	0	0	0	0	0	0	0	0	0	0	0	0	0	0	0	0	0	0	0	2	0	0	0	0	0	0	0	0	0	0	0	0	0	0	0	0	0
sp|A1AGJ4|RL6_ECOK1;sp|Q3YWV4|RL6_SHISS;sp|A7ZSJ4|RL6_ECO24;sp|A7MPG5|RL6_CROS8;sp|B7NLM4|RL6_ECO7I;sp|B5F7T0|RL6_SALA4;sp|C0PZW8|RL6_SALPC;sp|P0AG55|RL6_ECOLI;sp|C4ZUG0|RL6_ECOBW;sp|Q57J47|RL6_SALCH;sp|B5BGX1|RL6_SALPK;sp|Q32B46|RL6_SHIDS;sp|A9MN63|RL6_SALAR;sp|Q31VX1|RL6_SHIBS;sp|Q1R624|RL6_ECOUT;sp|Q0TCF6|RL6_ECOL5;sp|Q0SZZ7|RL6_SHIF8;sp|P66314|RL6_SALTI;sp|P66313|RL6_SALTY;sp|P0AG58|RL6_SHIFL…	sp|A1AGJ4|RL6_ECOK1;sp|Q3YWV4|RL6_SHISS;sp|A7ZSJ4|RL6_ECO24;sp|A7MPG5|RL6_CROS8;sp|B7NLM4|RL6_ECO7I;sp|B5F7T0|RL6_SALA4;sp|C0PZW8|RL6_SALPC;sp|P0AG55|RL6_ECOLI;sp|C4ZUG0|RL6_ECOBW;sp|Q57J47|RL6_SALCH;sp|B5BGX1|RL6_SALPK;sp|Q32B46|RL6_SHIDS;sp|A9MN63|RL6_SALAR;sp|Q31VX1|RL6_SHIBS;sp|Q1R624|RL6_ECOUT;sp|Q0TCF6|RL6_ECOL5;sp|Q0SZZ7|RL6_SHIF8;sp|P66314|RL6_SALTI;sp|P66313|RL6_SALTY;sp|P0AG58|RL6_SHIFL…	2;2;2;2;2;2;2;2;2;2;2;2;2;2;2;2;2;2;2;2;2;2;2;2;2;2;2;2;2;2;2;2;2;2;2;2;2;2;2;2;2;2;2;2;2;1;1;1;1;1;1;1;1;1;1;1;1;1	2;2;2;2;2;2;2;2;2;2;2;2;2;2;2;2;2;2;2;2;2;2;2;2;2;2;2;2;2;2;2;2;2;2;2;2;2;2;2;2;2;2;2;2;2;1;1;1;1;1;1;1;1;1;1;1;1;1	2;2;2;2;2;2;2;2;2;2;2;2;2;2;2;2;2;2;2;2;2;2;2;2;2;2;2;2;2;2;2;2;2;2;2;2;2;2;2;2;2;2;2;2;2;1;1;1;1;1;1;1;1;1;1;1;1;1	sp|A1AGJ4|RL6_ECOK1 50S ribosomal protein L6 OS=Escherichia coli O1:K1 / APEC OX=405955 GN=rplF PE=3 SV=1;sp|Q3YWV4|RL6_SHISS 50S ribosomal protein L6 OS=Shigella sonnei (strain Ss046) OX=300269 GN=rplF PE=3 SV=1;sp|A7ZSJ4|RL6_ECO24 50S ribosomal protein L	58	2	2	2	0	0	0	0	0	0	0	0	0	0	0	0	0	0	0	0	0	0	0	0	0	0	2	0	0	0	0	0	0	0	0	0	0	0	0	0	0	0	0	0
sp|A1AGK6|RL4_ECOK1;sp|B4TXE1|RL4_SALSV;sp|B7N1A3|RL4_ECO81;sp|B5BGY5|RL4_SALPK;sp|B7NLN8|RL4_ECO7I;sp|C0Q0B5|RL4_SALPC;sp|B7UK43|RL4_ECO27;sp|Q83PY4|RL4_SHIFL;sp|Q5PIV3|RL4_SALPA;sp|Q57J33|RL4_SALCH;sp|Q32B32|RL4_SHIDS;sp|Q31VV7|RL4_SHIBS;sp|A7ZSK8|RL4_ECO24;sp|Q1R604|RL4_ECOUT;sp|Q0TCE2|RL4_ECOL5;sp|Q0SZY4|RL4_SHIF8;sp|P60727|RL4_SALTI;sp|P60726|RL4_SALTY;sp|P60725|RL4_ECO57;sp|P60724|RL4_ECOL6…	sp|A1AGK6|RL4_ECOK1;sp|B4TXE1|RL4_SALSV;sp|B7N1A3|RL4_ECO81;sp|B5BGY5|RL4_SALPK;sp|B7NLN8|RL4_ECO7I;sp|C0Q0B5|RL4_SALPC;sp|B7UK43|RL4_ECO27;sp|Q83PY4|RL4_SHIFL;sp|Q5PIV3|RL4_SALPA;sp|Q57J33|RL4_SALCH;sp|Q32B32|RL4_SHIDS;sp|Q31VV7|RL4_SHIBS;sp|A7ZSK8|RL4_ECO24;sp|Q1R604|RL4_ECOUT;sp|Q0TCE2|RL4_ECOL5;sp|Q0SZY4|RL4_SHIF8;sp|P60727|RL4_SALTI;sp|P60726|RL4_SALTY;sp|P60725|RL4_ECO57;sp|P60724|RL4_ECOL6…	2;2;2;2;2;2;2;2;2;2;2;2;2;2;2;2;2;2;2;2;2;2;2;2;2;2;2;2;2;2;2;2;2;2;2;2;2;2;2;2;2;2;2;2;2;1;1;1;1;1;1;1;1;1	2;2;2;2;2;2;2;2;2;2;2;2;2;2;2;2;2;2;2;2;2;2;2;2;2;2;2;2;2;2;2;2;2;2;2;2;2;2;2;2;2;2;2;2;2;1;1;1;1;1;1;1;1;1	2;2;2;2;2;2;2;2;2;2;2;2;2;2;2;2;2;2;2;2;2;2;2;2;2;2;2;2;2;2;2;2;2;2;2;2;2;2;2;2;2;2;2;2;2;1;1;1;1;1;1;1;1;1	sp|A1AGK6|RL4_ECOK1 50S ribosomal protein L4 OS=Escherichia coli O1:K1 / APEC OX=405955 GN=rplD PE=3 SV=1;sp|B4TXE1|RL4_SALSV 50S ribosomal protein L4 OS=Salmonella schwarzengrund (strain CVM19633) OX=439843 GN=rplD PE=3 SV=1;sp|B7N1A3|RL4_ECO81 50S riboso	54	2	2	2	0	0	0	0	0	0	0	0	0	0	0	0	0	0	0	0	0	0	0	0	0	0	2	0	0	0	0	0	0	0	0	0	0	0	0	0	0	0	0	0
sp|B1LHD5|RS10_ECOSM;sp|A8A5C6|RS10_ECOHS;sp|B7UK45|RS10_ECO27;sp|Q0SZY2|RS10_SHIF8;sp|Q3YWT8|RS10_SHISS;sp|Q1R601|RS10_ECOUT;sp|B7NLP0|RS10_ECO7I;sp|Q31VV5|RS10_SHIBS;sp|A7ZSL0|RS10_ECO24;sp|B1IPX8|RS10_ECOLC;sp|B7N1A5|RS10_ECO81;sp|B7NDU2|RS10_ECOLU;sp|B1X6H2|RS10_ECODH;sp|B2U2T9|RS10_SHIB3;sp|B5YTP2|RS10_ECO5E;sp|B6I235|RS10_ECOSE;sp|B7L4L0|RS10_ECO55;sp|Q0TCE0|RS10_ECOL5;sp|C4ZUH6|RS10_ECOBW;…	sp|B1LHD5|RS10_ECOSM;sp|A8A5C6|RS10_ECOHS;sp|B7UK45|RS10_ECO27;sp|Q0SZY2|RS10_SHIF8;sp|Q3YWT8|RS10_SHISS;sp|Q1R601|RS10_ECOUT;sp|B7NLP0|RS10_ECO7I;sp|Q31VV5|RS10_SHIBS;sp|A7ZSL0|RS10_ECO24;sp|B1IPX8|RS10_ECOLC;sp|B7N1A5|RS10_ECO81;sp|B7NDU2|RS10_ECOLU;sp|B1X6H2|RS10_ECODH;sp|B2U2T9|RS10_SHIB3;sp|B5YTP2|RS10_ECO5E;sp|B6I235|RS10_ECOSE;sp|B7L4L0|RS10_ECO55;sp|Q0TCE0|RS10_ECOL5;sp|C4ZUH6|RS10_ECOBW;…	2;2;2;2;2;2;2;2;2;2;2;2;2;2;2;2;2;2;2;2;2;2;2;2;2;2;2;1;1;1;1;1;1;1;1;1;1;1;1;1;1;1;1;1;1;1;1;1;1;1;1;1;1;1;1;1;1;1;1;1;1;1;1;1;1;1;1;1;1;1;1;1;1;1;1;1;1;1;1;1;1;1;1;1;1;1;1;1;1;1;1;1;1;1;1;1;1;1	2;2;2;2;2;2;2;2;2;2;2;2;2;2;2;2;2;2;2;2;2;2;2;2;2;2;2;1;1;1;1;1;1;1;1;1;1;1;1;1;1;1;1;1;1;1;1;1;1;1;1;1;1;1;1;1;1;1;1;1;1;1;1;1;1;1;1;1;1;1;1;1;1;1;1;1;1;1;1;1;1;1;1;1;1;1;1;1;1;1;1;1;1;1;1;1;1;1	2;2;2;2;2;2;2;2;2;2;2;2;2;2;2;2;2;2;2;2;2;2;2;2;2;2;2;1;1;1;1;1;1;1;1;1;1;1;1;1;1;1;1;1;1;1;1;1;1;1;1;1;1;1;1;1;1;1;1;1;1;1;1;1;1;1;1;1;1;1;1;1;1;1;1;1;1;1;1;1;1;1;1;1;1;1;1;1;1;1;1;1;1;1;1;1;1;1	sp|B1LHD5|RS10_ECOSM 30S ribosomal protein S10 OS=Escherichia coli (strain SMS-3-5 / SECEC) OX=439855 GN=rpsJ PE=3 SV=1;sp|A8A5C6|RS10_ECOHS 30S ribosomal protein S10 OS=Escherichia coli O9:H4 (strain HS) OX=331112 GN=rpsJ PE=3 SV=1;sp|B7UK45|RS10_ECO27 30	98	2	2	2	0	0	0	0	0	0	0	1	0	0	0	0	0	1	0	0	0	0	0	0	0	0	2	0	0	0	0	0	0	0	0	0	0	0	0	0	0	0	0	0
sp|A1AGM6|EFTU1_ECOK1;sp|P0A6N2|EFTU_ECOL6;sp|Q83JC4|EFTU_SHIFL;sp|P0A6N3|EFTU_ECO57;sp|P0CE47|EFTU1_ECOLI;sp|A6TEX7|EFTU_KLEP7;sp|A7MKI5|EFTU_CROS8;sp|A7ZSL4|EFTU1_ECO24;sp|A8A5E6|EFTU1_ECOHS;sp|A8A779|EFTU2_ECOHS;sp|A9MHG0|EFTU_SALAR;sp|A9MT05|EFTU_SALPB;sp|B1IPW0|EFTU1_ECOLC;sp|B1IVA7|EFTU2_ECOLC;sp|P0A1H5|EFTU_SALTY;sp|P0A1H6|EFTU_SALTI;sp|Q57H76|EFTU_SALCH;sp|Q3YWT3|EFTU1_SHISS;sp|P0CE48|EFT…	sp|A1AGM6|EFTU1_ECOK1;sp|P0A6N2|EFTU_ECOL6;sp|Q83JC4|EFTU_SHIFL;sp|P0A6N3|EFTU_ECO57;sp|P0CE47|EFTU1_ECOLI;sp|A6TEX7|EFTU_KLEP7;sp|A7MKI5|EFTU_CROS8;sp|A7ZSL4|EFTU1_ECO24;sp|A8A5E6|EFTU1_ECOHS;sp|A8A779|EFTU2_ECOHS;sp|A9MHG0|EFTU_SALAR;sp|A9MT05|EFTU_SALPB;sp|B1IPW0|EFTU1_ECOLC;sp|B1IVA7|EFTU2_ECOLC;sp|P0A1H5|EFTU_SALTY;sp|P0A1H6|EFTU_SALTI;sp|Q57H76|EFTU_SALCH;sp|Q3YWT3|EFTU1_SHISS;sp|P0CE48|EFT…	8;8;8;8;8;8;8;8;8;8;8;8;8;8;8;8;8;8;8;8;8;8;8;8;8;8;8;8;8;7;7;4;4;4;4;4;4;4;4;3;3;3;3;2;2;2;2;2;2;2;2;2;2;2;2;2;2;2;2	8;8;8;8;8;8;8;8;8;8;8;8;8;8;8;8;8;8;8;8;8;8;8;8;8;8;8;8;8;7;7;4;4;4;4;4;4;4;4;3;3;3;3;2;2;2;2;2;2;2;2;2;2;2;2;2;2;2;2	1;1;1;1;1;1;1;1;1;1;1;1;1;1;1;1;1;1;1;1;1;1;1;1;1;1;1;1;1;1;1;0;0;1;0;0;0;0;0;0;0;0;0;0;0;0;0;0;0;0;0;0;0;0;0;0;0;0;0	sp|A1AGM6|EFTU1_ECOK1 Elongation factor Tu 1 OS=Escherichia coli O1:K1 / APEC OX=405955 GN=tuf1 PE=3 SV=2;sp|P0A6N2|EFTU_ECOL6 Elongation factor Tu OS=Escherichia coli O6:H1 (strain CFT073 / ATCC 700928 / UPEC) OX=199310 GN=tufB PE=3 SV=2;sp|Q83JC4|EFTU_SH	59	8	8	1	0	0	2	0	0	1	0	4	0	0	1	0	0	5	0	0	0	0	0	0	0	0	7	0	0	0	4	0	1	2	1	0	0	1	0	0	2	0	0	1
sp|B2U2U7|EFG_SHIB3;sp|Q32B26|EFG_SHIDS;sp|B7N0X6|EFG_ECO81;sp|B7NLP5|EFG_ECO7I;sp|B6I240|EFG_ECOSE;sp|B7MCV5|EFG_ECO45;sp|B7M1P1|EFG_ECO8A;sp|B7LS46|EFG_ESCF3;sp|B7L4L1|EFG_ECO55;sp|C4ZUJ5|EFG_ECOBW;sp|P0A6N0|EFG_ECO57;sp|P0A6M8|EFG_ECOLI;sp|B1IPV9|EFG_ECOLC;sp|A8A5E7|EFG_ECOHS;sp|A7ZSL5|EFG_ECO24;sp|Q31VU9|EFG_SHIBS;sp|Q3YWT2|EFG_SHISS;sp|B1X6J0|EFG_ECODH;sp|Q0SZX7|EFG_SHIF8;sp|Q1R5U3|EFG_ECOUT…	sp|B2U2U7|EFG_SHIB3;sp|Q32B26|EFG_SHIDS;sp|B7N0X6|EFG_ECO81;sp|B7NLP5|EFG_ECO7I;sp|B6I240|EFG_ECOSE;sp|B7MCV5|EFG_ECO45;sp|B7M1P1|EFG_ECO8A;sp|B7LS46|EFG_ESCF3;sp|B7L4L1|EFG_ECO55;sp|C4ZUJ5|EFG_ECOBW;sp|P0A6N0|EFG_ECO57;sp|P0A6M8|EFG_ECOLI;sp|B1IPV9|EFG_ECOLC;sp|A8A5E7|EFG_ECOHS;sp|A7ZSL5|EFG_ECO24;sp|Q31VU9|EFG_SHIBS;sp|Q3YWT2|EFG_SHISS;sp|B1X6J0|EFG_ECODH;sp|Q0SZX7|EFG_SHIF8;sp|Q1R5U3|EFG_ECOUT…	6;6;6;6;6;6;6;6;6;6;6;6;6;6;6;6;6;6;6;6;6;6;6;6;6;6;6;5;4;4;4;4;4;4;4;4;4;4;4;4;4;4;4;4;3;2;2;2;2;2;1;1;1;1;1;1;1;1;1;1;1;1;1	6;6;6;6;6;6;6;6;6;6;6;6;6;6;6;6;6;6;6;6;6;6;6;6;6;6;6;5;4;4;4;4;4;4;4;4;4;4;4;4;4;4;4;4;3;2;2;2;2;2;1;1;1;1;1;1;1;1;1;1;1;1;1	6;6;6;6;6;6;6;6;6;6;6;6;6;6;6;6;6;6;6;6;6;6;6;6;6;6;6;5;4;4;4;4;4;4;4;4;4;4;4;4;4;4;4;4;3;2;2;2;2;2;1;1;1;1;1;1;1;1;1;1;1;1;1	sp|B2U2U7|EFG_SHIB3 Elongation factor G OS=Shigella boydii serotype 18 (strain CDC 3083-94 / BS512) OX=344609 GN=fusA PE=3 SV=1;sp|Q32B26|EFG_SHIDS Elongation factor G OS=Shigella dysenteriae serotype 1 (strain Sd197) OX=300267 GN=fusA PE=3 SV=1;sp|B7N0X6|	63	6	6	6	1	0	0	0	0	0	0	0	0	0	0	0	0	0	0	0	0	0	0	0	0	0	6	0	0	0	0	1	0	0	0	0	0	0	1	0	0	0	0	0
sp|B7N2H1|ATPB_ECO81;sp|P0ABB4|ATPB_ECOLI;sp|Q1R4K2|ATPB_ECOUT;sp|Q31UN2|ATPB_SHIBS;sp|Q3YVN6|ATPB_SHISS;sp|P0ABB7|ATPB_SHIFL;sp|P0ABB6|ATPB_ECO57;sp|B7UMJ7|ATPB_ECO27;sp|Q0SYU4|ATPB_SHIF8;sp|Q0TAX7|ATPB_ECOL5;sp|B7NR34|ATPB_ECO7I;sp|B7NF48|ATPB_ECOLU;sp|B7MGF2|ATPB_ECO45;sp|B7M588|ATPB_ECO8A;sp|B7LK77|ATPB_ESCF3;sp|B7L882|ATPB_ECO55;sp|B6I3W9|ATPB_ECOSE;sp|B5YXD6|ATPB_ECO5E;sp|B2TUP3|ATPB_SHIB3;…	sp|B7N2H1|ATPB_ECO81;sp|P0ABB4|ATPB_ECOLI;sp|Q1R4K2|ATPB_ECOUT;sp|Q31UN2|ATPB_SHIBS;sp|Q3YVN6|ATPB_SHISS;sp|P0ABB7|ATPB_SHIFL;sp|P0ABB6|ATPB_ECO57;sp|B7UMJ7|ATPB_ECO27;sp|Q0SYU4|ATPB_SHIF8;sp|Q0TAX7|ATPB_ECOL5;sp|B7NR34|ATPB_ECO7I;sp|B7NF48|ATPB_ECOLU;sp|B7MGF2|ATPB_ECO45;sp|B7M588|ATPB_ECO8A;sp|B7LK77|ATPB_ESCF3;sp|B7L882|ATPB_ECO55;sp|B6I3W9|ATPB_ECOSE;sp|B5YXD6|ATPB_ECO5E;sp|B2TUP3|ATPB_SHIB3;…	8;8;8;8;8;8;8;8;8;8;8;8;8;8;8;8;8;8;8;8;8;8;8;8;8;8;7;7;7;7;7;7;7;7;7;7;7;7;7;7;7;7;7;6;6;5;5;5;5;5;5;5;5;4;4;4;4;4;4;4;4;4;4;4;4;4;4;4;4;4;4;4;4;4;4;4;4;4;4;4;4;4;4;4;4;4;4;4;4;4;4;4;3;3;3;3;3;3;3;3;3;3;3;3;3;3;3;3;3;3;3;3;3;3;3;3;3;3;3;3;3;3;3;3;3;3;3;3;2;2;2;2;2	8;8;8;8;8;8;8;8;8;8;8;8;8;8;8;8;8;8;8;8;8;8;8;8;8;8;7;7;7;7;7;7;7;7;7;7;7;7;7;7;7;7;7;6;6;5;5;5;5;5;5;5;5;4;4;4;4;4;4;4;4;4;4;4;4;4;4;4;4;4;4;4;4;4;4;4;4;4;4;4;4;4;4;4;4;4;4;4;4;4;4;4;3;3;3;3;3;3;3;3;3;3;3;3;3;3;3;3;3;3;3;3;3;3;3;3;3;3;3;3;3;3;3;3;3;3;3;3;2;2;2;2;2	4;4;4;4;4;4;4;4;4;4;4;4;4;4;4;4;4;4;4;4;4;4;4;4;4;4;3;3;3;3;3;3;3;3;3;3;3;3;3;3;3;3;3;2;2;1;1;2;1;1;1;1;1;0;0;0;0;0;0;0;0;0;0;0;0;0;0;0;0;0;0;0;0;0;0;0;0;0;0;0;0;0;0;0;0;0;0;0;0;0;0;0;0;0;0;0;1;0;0;0;0;0;0;1;0;0;0;0;0;0;0;0;0;0;0;0;0;0;0;0;0;0;0;0;0;0;0;0;0;0;0;0;0	sp|B7N2H1|ATPB_ECO81 ATP synthase subunit beta OS=Escherichia coli O81 (strain ED1a) OX=585397 GN=atpD PE=3 SV=1;sp|P0ABB4|ATPB_ECOLI ATP synthase subunit beta OS=Escherichia coli (strain K12) OX=83333 GN=atpD PE=1 SV=2;sp|Q1R4K2|ATPB_ECOUT ATP synthase su	133	8	8	4	0	0	0	1	1	0	0	2	0	0	0	0	0	0	0	1	0	0	0	0	1	0	8	0	1	0	1	0	0	0	1	0	0	0	0	0	0	1	1	0
sp|B7LC02|CH60_ECO55;sp|C5A1D5|CH60_ECOBW;sp|B7NTK2|CH60_ECO7I;sp|Q0T9P8|CH60_ECOL5;sp|Q0SXD6|CH60_SHIF8;sp|B7NG81|CH60_ECOLU;sp|P0A6F6|CH60_ECOL6;sp|P0A6F8|CH60_SHIFL;sp|P0A6F5|CH60_ECOLI;sp|B7UPW3|CH60_ECO27;sp|B1XDP7|CH60_ECODH;sp|A7ZV12|CH60_ECO24;sp|A8A7N9|CH60_ECOHS;sp|Q31T78|CH60_SHIBS;sp|B1ITQ5|CH60_ECOLC;sp|B6I615|CH60_ECOSE;sp|B1LQG4|CH60_ECOSM;sp|B5Z2F2|CH60_ECO5E;sp|B7M8Q4|CH60_ECO8A;…	sp|B7LC02|CH60_ECO55;sp|C5A1D5|CH60_ECOBW;sp|B7NTK2|CH60_ECO7I;sp|Q0T9P8|CH60_ECOL5;sp|Q0SXD6|CH60_SHIF8;sp|B7NG81|CH60_ECOLU;sp|P0A6F6|CH60_ECOL6;sp|P0A6F8|CH60_SHIFL;sp|P0A6F5|CH60_ECOLI;sp|B7UPW3|CH60_ECO27;sp|B1XDP7|CH60_ECODH;sp|A7ZV12|CH60_ECO24;sp|A8A7N9|CH60_ECOHS;sp|Q31T78|CH60_SHIBS;sp|B1ITQ5|CH60_ECOLC;sp|B6I615|CH60_ECOSE;sp|B1LQG4|CH60_ECOSM;sp|B5Z2F2|CH60_ECO5E;sp|B7M8Q4|CH60_ECO8A;…	5;5;5;5;5;5;5;5;5;5;5;5;5;5;5;5;5;5;5;5;5;5;5;5;5;5;5;4;4;4;4;4;4;4;4;4;4;4;4;4;4;4;4;4;4;4;4;3;3;3;3;3;3;3;3;3;3;3;3;3;3;2;2;2;2;2;2;2;2;2	4;4;4;4;4;4;4;4;4;4;4;4;4;4;4;4;4;4;4;4;4;4;4;4;4;4;4;3;3;3;3;3;3;3;3;3;3;3;3;3;3;3;3;3;3;3;3;2;2;2;2;2;2;2;2;2;2;2;2;2;2;1;1;1;1;1;1;1;1;1	4;4;4;4;4;4;4;4;4;4;4;4;4;4;4;4;4;4;4;4;4;4;4;4;4;4;4;3;3;3;3;3;3;3;3;3;3;3;3;3;3;3;3;3;3;3;3;2;2;2;2;2;2;2;2;2;2;2;2;2;2;1;1;1;1;1;1;1;1;1	sp|B7LC02|CH60_ECO55 Chaperonin GroEL OS=Escherichia coli (strain 55989 / EAEC) OX=585055 GN=groEL PE=3 SV=1;sp|C5A1D5|CH60_ECOBW Chaperonin GroEL OS=Escherichia coli (strain K12 / MC4100 / BW2952) OX=595496 GN=groEL PE=1 SV=1;sp|B7NTK2|CH60_ECO7I Chaperon	70	5	4	4	1	0	1	0	0	1	0	0	0	0	1	0	0	2	0	0	1	0	0	0	0	0	5	0	0	0	0	0	0	0	0	0	0	0	0	0	0	0	0	0
sp|B2TY76|RL9_SHIB3;sp|B7NGD7|RL9_ECOLU;sp|A1AJA7|RL9_ECOK1;sp|A7ZV74|RL9_ECO24;sp|A8A7U9|RL9_ECOHS;sp|B1IT03|RL9_ECOLC;sp|B1LR79|RL9_ECOSM;sp|B1XDV3|RL9_ECODH;sp|B5Z2K8|RL9_ECO5E;sp|B6I2A9|RL9_ECOSE;sp|B7LCR4|RL9_ECO55;sp|B7LLY5|RL9_ESCF3;sp|B7M9G5|RL9_ECO8A;sp|B7MT77|RL9_ECO81;sp|B7MLK8|RL9_ECO45;sp|B7NTQ8|RL9_ECO7I;sp|Q0SX83|RL9_SHIF8;sp|Q3YUE4|RL9_SHISS;sp|Q328J6|RL9_SHIDS;sp|Q31TD4|RL9_SHIBS…	sp|B2TY76|RL9_SHIB3;sp|B7NGD7|RL9_ECOLU;sp|A1AJA7|RL9_ECOK1;sp|A7ZV74|RL9_ECO24;sp|A8A7U9|RL9_ECOHS;sp|B1IT03|RL9_ECOLC;sp|B1LR79|RL9_ECOSM;sp|B1XDV3|RL9_ECODH;sp|B5Z2K8|RL9_ECO5E;sp|B6I2A9|RL9_ECOSE;sp|B7LCR4|RL9_ECO55;sp|B7LLY5|RL9_ESCF3;sp|B7M9G5|RL9_ECO8A;sp|B7MT77|RL9_ECO81;sp|B7MLK8|RL9_ECO45;sp|B7NTQ8|RL9_ECO7I;sp|Q0SX83|RL9_SHIF8;sp|Q3YUE4|RL9_SHISS;sp|Q328J6|RL9_SHIDS;sp|Q31TD4|RL9_SHIBS…	3;3;3;3;3;3;3;3;3;3;3;3;3;3;3;3;3;3;3;3;3;3;3;3;3;3;3;3;2;2;2;2;2;2;2;2;2;2;2;2;2;1;1;1;1;1;1;1;1;1;1;1;1;1;1;1;1;1;1;1;1;1;1;1;1	3;3;3;3;3;3;3;3;3;3;3;3;3;3;3;3;3;3;3;3;3;3;3;3;3;3;3;3;2;2;2;2;2;2;2;2;2;2;2;2;2;1;1;1;1;1;1;1;1;1;1;1;1;1;1;1;1;1;1;1;1;1;1;1;1	3;3;3;3;3;3;3;3;3;3;3;3;3;3;3;3;3;3;3;3;3;3;3;3;3;3;3;3;2;2;2;2;2;2;2;2;2;2;2;2;2;1;1;1;1;1;1;1;1;1;1;1;1;1;1;1;1;1;1;1;1;1;1;1;1	sp|B2TY76|RL9_SHIB3 50S ribosomal protein L9 OS=Shigella boydii serotype 18 (strain CDC 3083-94 / BS512) OX=344609 GN=rplI PE=3 SV=1;sp|B7NGD7|RL9_ECOLU 50S ribosomal protein L9 OS=Escherichia coli O17:K52:H18 (strain UMN026 / ExPEC) OX=585056 GN=rplI PE=3	65	3	3	3	0	0	1	0	0	0	0	3	0	0	0	0	0	1	0	0	0	0	0	0	0	0	3	0	0	0	0	0	0	0	0	0	0	0	0	0	1	0	0	0
sp|A1AJV0|DEOB_ECOK1;sp|B7MTC9|DEOB_ECO81;sp|Q327L3|DEOB_SHIDS;sp|Q31SV6|DEOB_SHIBS;sp|Q1R260|DEOB_ECOUT;sp|Q0T8T0|DEOB_ECOL5;sp|Q0SX28|DEOB_SHIF8;sp|P0A6K9|DEOB_SHIFL;sp|P0A6K8|DEOB_ECO57;sp|P0A6K7|DEOB_ECOL6;sp|P0A6K6|DEOB_ECOLI;sp|C4ZT65|DEOB_ECOBW;sp|B7UR11|DEOB_ECO27;sp|B7NW63|DEOB_ECO7I;sp|B7NH51|DEOB_ECOLU;sp|B7MNJ0|DEOB_ECO45;sp|B7LXU5|DEOB_ECO8A;sp|B7LNS3|DEOB_ESCF3;sp|B7LEM9|DEOB_ECO55;…	sp|A1AJV0|DEOB_ECOK1;sp|B7MTC9|DEOB_ECO81;sp|Q327L3|DEOB_SHIDS;sp|Q31SV6|DEOB_SHIBS;sp|Q1R260|DEOB_ECOUT;sp|Q0T8T0|DEOB_ECOL5;sp|Q0SX28|DEOB_SHIF8;sp|P0A6K9|DEOB_SHIFL;sp|P0A6K8|DEOB_ECO57;sp|P0A6K7|DEOB_ECOL6;sp|P0A6K6|DEOB_ECOLI;sp|C4ZT65|DEOB_ECOBW;sp|B7UR11|DEOB_ECO27;sp|B7NW63|DEOB_ECO7I;sp|B7NH51|DEOB_ECOLU;sp|B7MNJ0|DEOB_ECO45;sp|B7LXU5|DEOB_ECO8A;sp|B7LNS3|DEOB_ESCF3;sp|B7LEM9|DEOB_ECO55;…	2;2;2;2;2;2;2;2;2;2;2;2;2;2;2;2;2;2;2;2;2;2;2;2;2;2;2;1;1;1	2;2;2;2;2;2;2;2;2;2;2;2;2;2;2;2;2;2;2;2;2;2;2;2;2;2;2;1;1;1	2;2;2;2;2;2;2;2;2;2;2;2;2;2;2;2;2;2;2;2;2;2;2;2;2;2;2;1;1;1	sp|A1AJV0|DEOB_ECOK1 Phosphopentomutase OS=Escherichia coli O1:K1 / APEC OX=405955 GN=deoB PE=3 SV=1;sp|B7MTC9|DEOB_ECO81 Phosphopentomutase OS=Escherichia coli O81 (strain ED1a) OX=585397 GN=deoB PE=3 SV=1;sp|Q327L3|DEOB_SHIDS Phosphopentomutase OS=Shigel	30	2	2	2	0	0	0	0	0	0	0	0	0	0	0	0	0	0	0	0	0	0	0	0	0	0	2	0	0	0	0	0	0	0	0	0	0	0	0	0	0	0	0	0
sp|Q748X8|EFTU_GEOSL;sp|Q39Y08|EFTU_GEOMG;sp|A5GAW4|EFTU_GEOUR;sp|A1ALS6|EFTU_PELPD;sp|Q6AP86|EFTU1_DESPS;sp|Q6AP73|EFTU2_DESPS;sp|Q2II78|EFTU_ANADE	sp|Q748X8|EFTU_GEOSL;sp|Q39Y08|EFTU_GEOMG;sp|A5GAW4|EFTU_GEOUR;sp|A1ALS6|EFTU_PELPD;sp|Q6AP86|EFTU1_DESPS;sp|Q6AP73|EFTU2_DESPS;sp|Q2II78|EFTU_ANADE	2;2;2;2;1;1;1	1;1;1;1;1;1;1	1;1;1;1;1;1;1	sp|Q748X8|EFTU_GEOSL Elongation factor Tu OS=Geobacter sulfurreducens (strain ATCC 51573 / DSM 12127 / PCA) OX=243231 GN=tuf2 PE=3 SV=1;sp|Q39Y08|EFTU_GEOMG Elongation factor Tu OS=Geobacter metallireducens (strain ATCC 53774 / DSM 7210 / GS-15) OX=269799	7	2	1	1	1	0	0	1	1	1	0	0	1	1	0	0	0	0	1	0	1	0	1	1	1	0	0	0	1	1	0	0	0	0	1	0	0	0	1	0	0	0	0	0
sp|A1JIH3|EFTU1_YERE8;sp|A8GPF2|EFTU_RICAH	sp|A1JIH3|EFTU1_YERE8	4;1	1;1	1;1	sp|A1JIH3|EFTU1_YERE8 Elongation factor Tu 1 OS=Yersinia enterocolitica serotype O:8 / biotype 1B (strain NCTC 13174 / 8081) OX=393305 GN=tuf1 PE=3 SV=1	2	4	1	1	0	0	1	0	0	0	0	3	0	0	1	0	0	4	0	0	1	0	0	0	0	0	3	0	0	0	1	0	1	1	1	0	0	1	0	0	0	0	0	0
sp|A1JTC8|ATPA_YERE8;sp|B7NR36|ATPA_ECO7I;sp|A8G7M6|ATPA_SERP5;sp|A9MJR7|ATPA_SALAR;sp|A9MXA8|ATPA_SALPB;sp|A9R5U1|ATPA_YERPG;sp|B1IX04|ATPA_ECOLC;sp|B1JRN0|ATPA_YERPY;sp|B1LL61|ATPA_ECOSM;sp|B1X9W2|ATPA_ECODH;sp|B2K845|ATPA_YERPB;sp|B2TUP1|ATPA_SHIB3;sp|B4SYD3|ATPA_SALNS;sp|B4TAX4|ATPA_SALHS;sp|Q0TAX5|ATPA_ECOL5;sp|Q1CCH3|ATPA_YERPN;sp|A8A6J7|ATPA_ECOHS;sp|B7NF50|ATPA_ECOLU;sp|Q31UN4|ATPA_SHIBS;…	sp|A1JTC8|ATPA_YERE8;sp|B7NR36|ATPA_ECO7I;sp|A8G7M6|ATPA_SERP5;sp|A9MJR7|ATPA_SALAR;sp|A9MXA8|ATPA_SALPB;sp|A9R5U1|ATPA_YERPG;sp|B1IX04|ATPA_ECOLC;sp|B1JRN0|ATPA_YERPY;sp|B1LL61|ATPA_ECOSM;sp|B1X9W2|ATPA_ECODH;sp|B2K845|ATPA_YERPB;sp|B2TUP1|ATPA_SHIB3;sp|B4SYD3|ATPA_SALNS;sp|B4TAX4|ATPA_SALHS;sp|Q0TAX5|ATPA_ECOL5;sp|Q1CCH3|ATPA_YERPN;sp|A8A6J7|ATPA_ECOHS;sp|B7NF50|ATPA_ECOLU;sp|Q31UN4|ATPA_SHIBS;…	2;2;2;2;2;2;2;2;2;2;2;2;2;2;2;2;2;2;2;2;2;2;2;2;2;2;2;2;2;2;2;2;2;2;2;2;2;2;2;2;2;2;2;2;2;2;2;2;2;2;2;2;2;2;2;2;2;2;2;1;1;1;1;1;1;1;1;1;1;1;1;1;1;1;1;1;1;1;1;1;1;1;1;1;1;1;1;1;1;1;1;1	2;2;2;2;2;2;2;2;2;2;2;2;2;2;2;2;2;2;2;2;2;2;2;2;2;2;2;2;2;2;2;2;2;2;2;2;2;2;2;2;2;2;2;2;2;2;2;2;2;2;2;2;2;2;2;2;2;2;2;1;1;1;1;1;1;1;1;1;1;1;1;1;1;1;1;1;1;1;1;1;1;1;1;1;1;1;1;1;1;1;1;1	2;2;2;2;2;2;2;2;2;2;2;2;2;2;2;2;2;2;2;2;2;2;2;2;2;2;2;2;2;2;2;2;2;2;2;2;2;2;2;2;2;2;2;2;2;2;2;2;2;2;2;2;2;2;2;2;2;2;2;1;1;1;1;1;1;1;1;1;1;1;1;1;1;1;1;1;1;1;1;1;1;1;1;1;1;1;1;1;1;1;1;1	sp|A1JTC8|ATPA_YERE8 ATP synthase subunit alpha OS=Yersinia enterocolitica serotype O:8 / biotype 1B (strain NCTC 13174 / 8081) OX=393305 GN=atpA PE=3 SV=1;sp|B7NR36|ATPA_ECO7I ATP synthase subunit alpha OS=Escherichia coli O7:K1 (strain IAI39 / ExPEC) OX=	92	2	2	2	0	0	0	0	0	0	0	0	0	0	0	0	0	0	0	0	0	0	0	0	0	0	2	0	0	0	0	0	0	0	0	0	0	0	0	0	0	0	0	0
sp|A1USC8|RPOB_BARBK;sp|Q0AUH2|RPOB_SYNWW;sp|Q11HB3|RPOB_CHESB;sp|B9JVM8|RPOB_AGRVS;sp|Q1MIE9|RPOB_RHIL3;sp|Q98N66|RPOB_RHILO;sp|A9GRB1|RPOB_SORC5;sp|Q8UE08|RPOB_AGRFC;sp|Q8YHP8|RPOB_BRUME;sp|A5CC93|RPOB_ORITB;sp|Q2YM15|RPOB_BRUA2;sp|A5VR15|RPOB_BRUO2;sp|B2S687|RPOB_BRUA1;sp|A6X0A9|RPOB_BRUA4;sp|B0CH41|RPOB_BRUSI;sp|Q8G069|RPOB_BRUSU;sp|A9M5R0|RPOB_BRUC2;sp|Q57CP8|RPOB_BRUAB;sp|C0RJL1|RPOB_BRUMB;…	sp|A1USC8|RPOB_BARBK;sp|Q0AUH2|RPOB_SYNWW;sp|Q11HB3|RPOB_CHESB;sp|B9JVM8|RPOB_AGRVS;sp|Q1MIE9|RPOB_RHIL3;sp|Q98N66|RPOB_RHILO;sp|A9GRB1|RPOB_SORC5;sp|Q8UE08|RPOB_AGRFC;sp|Q8YHP8|RPOB_BRUME;sp|A5CC93|RPOB_ORITB;sp|Q2YM15|RPOB_BRUA2;sp|A5VR15|RPOB_BRUO2;sp|B2S687|RPOB_BRUA1;sp|A6X0A9|RPOB_BRUA4;sp|B0CH41|RPOB_BRUSI;sp|Q8G069|RPOB_BRUSU;sp|A9M5R0|RPOB_BRUC2;sp|Q57CP8|RPOB_BRUAB;sp|C0RJL1|RPOB_BRUMB;…	2;1;1;1;1;1;1;1;1;1;1;1;1;1;1;1;1;1;1;1;1;1;1;1;1;1;1;1;1;1;1;1;1;1;1;1;1;1;1;1;1;1;1;1;1;1;1;1;1;1;1;1;1;1;1;1;1;1;1;1;1;1;1;1;1;1;1;1;1;1;1;1;1;1;1;1;1;1;1;1;1;1;1;1;1;1;1;1;1;1;1;1;1;1;1;1;1;1;1;1;1;1;1;1;1;1;1;1;1;1;1;1;1;1;1;1;1;1;1;1;1;1;1;1;1;1;1;1;1	2;1;1;1;1;1;1;1;1;1;1;1;1;1;1;1;1;1;1;1;1;1;1;1;1;1;1;1;1;1;1;1;1;1;1;1;1;1;1;1;1;1;1;1;1;1;1;1;1;1;1;1;1;1;1;1;1;1;1;1;1;1;1;1;1;1;1;1;1;1;1;1;1;1;1;1;1;1;1;1;1;1;1;1;1;1;1;1;1;1;1;1;1;1;1;1;1;1;1;1;1;1;1;1;1;1;1;1;1;1;1;1;1;1;1;1;1;1;1;1;1;1;1;1;1;1;1;1;1	2;1;1;1;1;1;1;1;1;1;1;1;1;1;1;1;1;1;1;1;1;1;1;1;1;1;1;1;1;1;1;1;1;1;1;1;1;1;1;1;1;1;1;1;1;1;1;1;1;1;1;1;1;1;1;1;1;1;1;1;1;1;1;1;1;1;1;1;1;1;1;1;1;1;1;1;1;1;1;1;1;1;1;1;1;1;1;1;1;1;1;1;1;1;1;1;1;1;1;1;1;1;1;1;1;1;1;1;1;1;1;1;1;1;1;1;1;1;1;1;1;1;1;1;1;1;1;1;1	sp|A1USC8|RPOB_BARBK DNA-directed RNA polymerase subunit beta OS=Bartonella bacilliformis (strain ATCC 35685 / NCTC 12138 / KC583) OX=360095 GN=rpoB PE=3 SV=1;sp|Q0AUH2|RPOB_SYNWW DNA-directed RNA polymerase subunit beta OS=Syntrophomonas wolfei subsp. wol	129	2	2	2	1	1	2	0	0	1	0	2	0	0	0	2	2	0	0	1	0	0	0	0	0	2	0	0	0	0	0	1	0	2	0	0	0	1	1	1	2	0	0	1
sp|A1WZT1|ATPB_HALHL	sp|A1WZT1|ATPB_HALHL	2	1	1	sp|A1WZT1|ATPB_HALHL ATP synthase subunit beta OS=Halorhodospira halophila (strain DSM 244 / SL1) OX=349124 GN=atpD PE=3 SV=1	1	2	1	1	2	0	1	1	1	1	1	1	1	1	0	0	1	1	1	1	1	1	0	1	1	1	0	1	1	1	1	0	1	0	1	1	1	1	1	0	0	0	0	0
sp|B7H1K5|EFTU_ACIB3;sp|A3M1F6|EFTU_ACIBT;sp|Q6FF97|EFTU_ACIAD;sp|Q4FQG6|EFTU_PSYA2;sp|Q1Q8P2|EFTU_PSYCK	sp|B7H1K5|EFTU_ACIB3;sp|A3M1F6|EFTU_ACIBT;sp|Q6FF97|EFTU_ACIAD;sp|Q4FQG6|EFTU_PSYA2;sp|Q1Q8P2|EFTU_PSYCK	2;2;1;1;1	1;1;1;1;1	0;0;0;0;0	sp|B7H1K5|EFTU_ACIB3 Elongation factor Tu OS=Acinetobacter baumannii (strain AB307-0294) OX=557600 GN=tuf PE=3 SV=1;sp|A3M1F6|EFTU_ACIBT Elongation factor Tu OS=Acinetobacter baumannii (strain ATCC 17978 / CIP 53.77 / LMG 1025 / NCDC KC755 / 5377) OX=40066	5	2	1	0	0	0	0	1	1	1	0	1	1	1	0	0	0	0	1	0	1	0	1	1	1	0	0	0	1	1	0	0	0	0	1	0	0	0	0	0	0	0	0	0
sp|Q3J5S4|EFTU_CERS4;sp|A3PGI1|EFTU_CERS1;sp|A4WVL0|EFTU_CERS5;sp|Q8A463|EFTU_BACTN;sp|Q5L890|EFTU_BACFN;sp|P33165|EFTU_BACFR;sp|A6KYK9|EFTU_PHOV8;sp|A6LE88|EFTU_PARD8	sp|Q3J5S4|EFTU_CERS4;sp|A3PGI1|EFTU_CERS1;sp|A4WVL0|EFTU_CERS5	3;3;2;1;1;1;1;1	3;3;2;1;1;1;1;1	3;3;2;1;1;1;1;1	sp|Q3J5S4|EFTU_CERS4 Elongation factor Tu OS=Cereibacter sphaeroides (strain ATCC 17023 / DSM 158 / JCM 6121 / CCUG 31486 / LMG 2827 / NBRC 12203 / NCIMB 8253 / ATH 2.4.1.) OX=272943 GN=tuf2 PE=3 SV=1;sp|A3PGI1|EFTU_CERS1 Elongation factor Tu OS=Cereibacte	8	3	3	3	2	0	2	0	0	2	1	1	0	1	1	1	0	1	1	1	1	0	1	1	2	2	1	0	0	0	0	1	1	1	1	1	0	0	2	0	2	0	0	2
sp|Q0T7B1|KAD_SHIF8;sp|B4TMG6|KAD_SALSV;sp|A8AJW9|KAD_CITK8;sp|A8GAV3|KAD_SERP5;sp|Q325C2|KAD_SHIBS;sp|B1XFR1|KAD_ECODH;sp|B5EXN0|KAD_SALA4;sp|B2U4S7|KAD_SHIB3;sp|B2VHX2|KAD_ERWT9;sp|B4SWY1|KAD_SALNS;sp|B4T9I1|KAD_SALHS;sp|P69442|KAD_ECO57;sp|A7ZIN4|KAD_ECO24;sp|B5R612|KAD_SALG2;sp|Q5PFK8|KAD_SALPA;sp|Q8FK84|KAD_ECOL6;sp|Q83M40|KAD_SHIFL;sp|A4W7F8|KAD_ENT38;sp|Q6D7Z5|KAD_PECAS;sp|Q7N0P5|KAD_PHOLL…	sp|Q0T7B1|KAD_SHIF8;sp|B4TMG6|KAD_SALSV;sp|A8AJW9|KAD_CITK8;sp|A8GAV3|KAD_SERP5;sp|Q325C2|KAD_SHIBS;sp|B1XFR1|KAD_ECODH;sp|B5EXN0|KAD_SALA4;sp|B2U4S7|KAD_SHIB3;sp|B2VHX2|KAD_ERWT9;sp|B4SWY1|KAD_SALNS;sp|B4T9I1|KAD_SALHS;sp|P69442|KAD_ECO57;sp|A7ZIN4|KAD_ECO24;sp|B5R612|KAD_SALG2;sp|Q5PFK8|KAD_SALPA;sp|Q8FK84|KAD_ECOL6;sp|Q83M40|KAD_SHIFL;sp|A4W7F8|KAD_ENT38;sp|Q6D7Z5|KAD_PECAS;sp|Q7N0P5|KAD_PHOLL…	2;2;2;2;2;2;2;2;2;2;2;2;2;2;2;2;2;2;2;2;2;2;2;2;2;2;2;2;2;2;2;2;2;2;2;2;2;2;2;2;2;2;2;2;2;1;1;1;1;1;1;1;1;1;1;1;1;1;1;1;1;1;1;1;1;1;1;1;1;1;1;1;1;1;1	2;2;2;2;2;2;2;2;2;2;2;2;2;2;2;2;2;2;2;2;2;2;2;2;2;2;2;2;2;2;2;2;2;2;2;2;2;2;2;2;2;2;2;2;2;1;1;1;1;1;1;1;1;1;1;1;1;1;1;1;1;1;1;1;1;1;1;1;1;1;1;1;1;1;1	2;2;2;2;2;2;2;2;2;2;2;2;2;2;2;2;2;2;2;2;2;2;2;2;2;2;2;2;2;2;2;2;2;2;2;2;2;2;2;2;2;2;2;2;2;1;1;1;1;1;1;1;1;1;1;1;1;1;1;1;1;1;1;1;1;1;1;1;1;1;1;1;1;1;1	sp|Q0T7B1|KAD_SHIF8 Adenylate kinase OS=Shigella flexneri serotype 5b (strain 8401) OX=373384 GN=adk PE=3 SV=1;sp|B4TMG6|KAD_SALSV Adenylate kinase OS=Salmonella schwarzengrund (strain CVM19633) OX=439843 GN=adk PE=3 SV=1;sp|A8AJW9|KAD_CITK8 Adenylate kina	75	2	2	2	0	0	0	0	0	0	0	0	0	0	0	0	0	0	0	0	0	0	0	0	0	0	2	0	0	0	0	0	0	0	0	0	0	0	0	0	0	0	0	0
sp|A4WVL1|EFG_CERS5;sp|Q82T70|EFG_NITEU;sp|Q2YB00|EFG_NITMU;sp|Q0AIJ8|EFG_NITEC;sp|Q3J8R1|EFG_NITOC;sp|P57938|EFG_PASMU;sp|Q46PQ4|EFG2_CUPPJ;sp|A3N247|EFG_ACTP2;sp|Q1LAN7|EFG2_CUPMC;sp|A6T3K7|EFG_JANMA;sp|Q3J5S5|EFG_CERS4;sp|B9KL88|EFG_CERSK;sp|A8LM45|EFG_DINSH	sp|A4WVL1|EFG_CERS5;sp|Q82T70|EFG_NITEU;sp|Q2YB00|EFG_NITMU;sp|Q0AIJ8|EFG_NITEC;sp|Q3J8R1|EFG_NITOC;sp|P57938|EFG_PASMU;sp|Q46PQ4|EFG2_CUPPJ;sp|A3N247|EFG_ACTP2;sp|Q1LAN7|EFG2_CUPMC;sp|A6T3K7|EFG_JANMA;sp|Q3J5S5|EFG_CERS4;sp|B9KL88|EFG_CERSK;sp|A8LM45|EFG_DINSH	2;1;1;1;1;1;1;1;1;1;1;1;1	2;1;1;1;1;1;1;1;1;1;1;1;1	2;1;1;1;1;1;1;1;1;1;1;1;1	sp|A4WVL1|EFG_CERS5 Elongation factor G OS=Cereibacter sphaeroides (strain ATCC 17025 / ATH 2.4.3) OX=349102 GN=fusA PE=3 SV=1;sp|Q82T70|EFG_NITEU Elongation factor G OS=Nitrosomonas europaea (strain ATCC 19718 / CIP 103999 / KCTC 2705 / NBRC 14298) OX=228	13	2	2	2	1	0	0	0	0	0	0	0	0	0	1	0	0	1	1	0	1	0	1	0	0	0	1	0	0	0	0	0	0	0	0	0	0	0	1	0	0	0	0	0
sp|A4YRI5|CH601_BRASO;sp|A5EG60|CH603_BRASB;sp|P77829|CH601_BRADU;sp|P35861|CH602_BRADU;sp|Q2RWV4|CH602_RHORT;sp|A9WXQ0|CH60_BRUSI;sp|B6IU98|CH60_RHOCS;sp|C0RKD5|CH60_BRUMB;sp|P0CB35|CH60_BRUAB;sp|Q8YB53|CH60_BRUME;sp|Q2YIJ3|CH60_BRUA2;sp|O33964|CH60_BARQU;sp|B1LVA0|CH60_METRJ;sp|A9IY10|CH60_BART1;sp|O33963|CH60_BARHE;sp|A5G1G2|CH60_ACICJ;sp|Q2WAW8|CH60_MAGSA;sp|B1ZAU5|CH60_METPB;sp|A9MDV1|CH60_B…	sp|A4YRI5|CH601_BRASO;sp|A5EG60|CH603_BRASB;sp|P77829|CH601_BRADU;sp|P35861|CH602_BRADU;sp|Q2RWV4|CH602_RHORT	3;3;2;2;2;1;1;1;1;1;1;1;1;1;1;1;1;1;1;1;1;1;1;1;1;1;1;1;1;1;1;1;1;1;1	1;1;1;0;0;0;0;0;0;0;0;0;0;0;0;0;0;0;0;0;0;0;0;0;0;0;0;0;0;0;0;0;0;0;0	1;1;1;0;0;0;0;0;0;0;0;0;0;0;0;0;0;0;0;0;0;0;0;0;0;0;0;0;0;0;0;0;0;0;0	sp|A4YRI5|CH601_BRASO Chaperonin GroEL 1 OS=Bradyrhizobium sp. (strain ORS 278) OX=114615 GN=groEL1 PE=3 SV=1;sp|A5EG60|CH603_BRASB Chaperonin GroEL 3 OS=Bradyrhizobium sp. (strain BTAi1 / ATCC BAA-1182) OX=288000 GN=groEL3 PE=3 SV=1;sp|P77829|CH601_BRADU	35	3	1	1	1	0	1	0	0	1	1	2	0	1	1	0	1	1	1	1	1	1	1	3	1	0	1	1	0	1	0	0	1	0	0	0	0	0	0	0	0	0	0	0
sp|A5FZW7|EFTU_ACICJ;sp|Q2W2H3|EFTU_MAGSA;sp|Q2RQV8|EFTU1_RHORT;sp|Q2RQU6|EFTU2_RHORT;sp|A1WVD6|EFTU2_HALHL;sp|A1WVC4|EFTU1_HALHL;sp|B8J1A0|EFTU_DESDA	sp|A5FZW7|EFTU_ACICJ;sp|Q2W2H3|EFTU_MAGSA;sp|Q2RQV8|EFTU1_RHORT;sp|Q2RQU6|EFTU2_RHORT;sp|A1WVD6|EFTU2_HALHL;sp|A1WVC4|EFTU1_HALHL;sp|B8J1A0|EFTU_DESDA	2;1;1;1;1;1;1	1;1;1;1;1;1;1	1;1;1;1;1;1;1	sp|A5FZW7|EFTU_ACICJ Elongation factor Tu OS=Acidiphilium cryptum (strain JF-5) OX=349163 GN=tuf PE=3 SV=1;sp|Q2W2H3|EFTU_MAGSA Elongation factor Tu OS=Magnetospirillum magneticum (strain AMB-1 / ATCC 700264) OX=342108 GN=tuf2 PE=3 SV=1;sp|Q2RQV8|EFTU1_RHO	7	2	1	1	1	0	0	1	1	1	0	0	1	1	0	0	0	0	1	0	1	0	1	1	1	0	0	0	2	1	0	0	0	0	2	0	0	0	1	0	0	0	0	0
sp|A5GTY4|PSBA1_SYNR3;sp|P15191|PSBA_PROHO;sp|Q31A92|PSBA_PROM9;sp|A8G5N5|PSBA_PROM2;sp|P0A444|PSBA1_THEVB;sp|A3PAU3|PSBA_PROM0;sp|Q7V365|PSBA_PROMP;sp|A2C057|PSBA_PROM1;sp|A2BUK1|PSBA_PROM5;sp|A2BP21|PSBA_PROMS;sp|Q7M7A9|PSBA1_GLOVI;sp|P0A446|PSBA2_THEVB;sp|P0A445|PSBA1_SYNEL;sp|P51764|PSBA_MICAE;sp|Q3MAB1|PSBA2_TRIV2;sp|Q3MCT0|PSBA1_TRIV2;sp|P14660|PSBA_SYNY4;sp|Q46JV2|PSBA_PROMT;sp|Q5N337|PSBA…	sp|A5GTY4|PSBA1_SYNR3;sp|P15191|PSBA_PROHO;sp|Q31A92|PSBA_PROM9;sp|A8G5N5|PSBA_PROM2;sp|P0A444|PSBA1_THEVB;sp|A3PAU3|PSBA_PROM0;sp|Q7V365|PSBA_PROMP;sp|A2C057|PSBA_PROM1;sp|A2BUK1|PSBA_PROM5;sp|A2BP21|PSBA_PROMS;sp|Q7M7A9|PSBA1_GLOVI;sp|P0A446|PSBA2_THEVB;sp|P0A445|PSBA1_SYNEL;sp|P51764|PSBA_MICAE;sp|Q3MAB1|PSBA2_TRIV2;sp|Q3MCT0|PSBA1_TRIV2;sp|P14660|PSBA_SYNY4;sp|Q46JV2|PSBA_PROMT;sp|Q5N337|PSBA…	2;1;1;1;1;1;1;1;1;1;1;1;1;1;1;1;1;1;1;1;1;1;1;1;1;1;1;1;1;1;1;1;1;1;1;1;1;1;1;1;1;1;1;1;1;1;1;1;1;1;1;1;1;1;1;1;1;1;1;1	2;1;1;1;1;1;1;1;1;1;1;1;1;1;1;1;1;1;1;1;1;1;1;1;1;1;1;1;1;1;1;1;1;1;1;1;1;1;1;1;1;1;1;1;1;1;1;1;1;1;1;1;1;1;1;1;1;1;1;1	2;1;1;1;1;1;1;1;1;1;1;1;1;1;1;1;1;1;1;1;1;1;1;1;1;1;1;1;1;1;1;1;1;1;1;1;1;1;1;1;1;1;1;1;1;1;1;1;1;1;1;1;1;1;1;1;1;1;1;1	sp|A5GTY4|PSBA1_SYNR3 Photosystem II protein D1 1 OS=Synechococcus sp. (strain RCC307) OX=316278 GN=psbA4 PE=3 SV=1;sp|P15191|PSBA_PROHO Photosystem II protein D1 OS=Prochlorothrix hollandica OX=1223 GN=psbA2 PE=3 SV=1;sp|Q31A92|PSBA_PROM9 Photosystem II p	60	2	2	2	1	0	1	0	1	0	1	1	0	0	1	2	0	1	1	2	1	0	2	1	2	0	0	0	0	0	0	1	1	0	0	0	0	0	1	0	1	0	1	0
sp|Q4QMW6|EFTU1_HAEI8;sp|A5UHC1|EFTU_HAEIG;sp|P43926|EFTU_HAEIN;sp|P57939|EFTU1_PASMU;sp|Q4QMT5|EFTU2_HAEI8;sp|A5U9R1|EFTU_HAEIE;sp|B0BQZ3|EFTU_ACTPJ;sp|A3N246|EFTU_ACTP2;sp|Q0I1U9|EFTU_HAES1;sp|Q7TTF9|EFTU_HAEDU;sp|P57966|EFTU2_PASMU;sp|Q65QG6|EFTU_MANSM;sp|B0UV21|EFTU_HISS2;sp|A6VKH7|EFTU_ACTSZ;sp|A4YBY5|EFTU_SHEPC;sp|P09591|EFTU_PSEAE;sp|A3Q968|EFTU1_SHELP;sp|P33169|EFTU_SHEPU;sp|A6WHR4|EFTU_S…	sp|Q4QMW6|EFTU1_HAEI8;sp|A5UHC1|EFTU_HAEIG;sp|P43926|EFTU_HAEIN;sp|P57939|EFTU1_PASMU;sp|Q4QMT5|EFTU2_HAEI8;sp|A5U9R1|EFTU_HAEIE;sp|B0BQZ3|EFTU_ACTPJ;sp|A3N246|EFTU_ACTP2;sp|Q0I1U9|EFTU_HAES1;sp|Q7TTF9|EFTU_HAEDU;sp|P57966|EFTU2_PASMU;sp|Q65QG6|EFTU_MANSM;sp|B0UV21|EFTU_HISS2;sp|A6VKH7|EFTU_ACTSZ	5;5;5;5;5;5;4;4;4;4;4;4;4;3;1;1;1;1;1;1;1;1;1;1;1;1;1;1;1;1;1;1;1;1;1;1;1;1;1;1	1;1;1;1;1;1;1;1;1;1;1;1;1;1;0;0;0;0;0;0;0;0;0;0;0;0;0;0;0;0;0;0;0;0;0;0;0;0;0;0	0;0;0;0;0;0;0;0;0;0;0;0;0;0;0;0;0;0;0;0;0;0;0;0;0;0;0;0;0;0;0;0;0;0;0;0;0;0;0;0	sp|Q4QMW6|EFTU1_HAEI8 Elongation factor Tu 1 OS=Haemophilus influenzae (strain 86-028NP) OX=281310 GN=tuf1 PE=3 SV=1;sp|A5UHC1|EFTU_HAEIG Elongation factor Tu OS=Haemophilus influenzae (strain PittGG) OX=374931 GN=tuf PE=3 SV=1;sp|P43926|EFTU_HAEIN Elongat	40	5	1	0	0	0	2	1	1	2	0	2	1	1	1	0	0	2	1	0	1	0	1	1	1	0	4	0	1	1	4	0	0	1	1	0	0	1	0	0	0	1	1	1
sp|A6LE82|RL7_PARD8;sp|Q11QA4|RL7_CYTH3;sp|Q8A468|RL7_BACTN;sp|Q64NJ6|RL7_BACFR;sp|Q5L896|RL7_BACFN;sp|A6KYK4|RL7_PHOV8;sp|C5CGE0|RL7_KOSOT	sp|A6LE82|RL7_PARD8;sp|Q11QA4|RL7_CYTH3;sp|Q8A468|RL7_BACTN;sp|Q64NJ6|RL7_BACFR;sp|Q5L896|RL7_BACFN;sp|A6KYK4|RL7_PHOV8;sp|C5CGE0|RL7_KOSOT	2;1;1;1;1;1;1	2;1;1;1;1;1;1	2;1;1;1;1;1;1	sp|A6LE82|RL7_PARD8 50S ribosomal protein L7/L12 OS=Parabacteroides distasonis (strain ATCC 8503 / DSM 20701 / CIP 104284 / JCM 5825 / NCTC 11152) OX=435591 GN=rplL PE=3 SV=1;sp|Q11QA4|RL7_CYTH3 50S ribosomal protein L7/L12 OS=Cytophaga hutchinsonii (strai	7	2	2	2	2	1	2	1	1	0	0	0	1	1	0	0	0	0	1	0	0	0	0	1	0	0	0	0	0	0	0	0	2	0	1	0	0	0	2	1	2	1	1	0
sp|A6T4X2|EFTS_KLEP7;sp|P0A6P3|EFTS_ECO57;sp|B1IQH1|EFTS_ECOLC;sp|A8ALC0|EFTS_CITK8;sp|A7ZWB6|EFTS_ECOHS;sp|A7ZHR0|EFTS_ECO24;sp|B5FJ17|EFTS_SALDC;sp|P0A6P1|EFTS_ECOLI;sp|P64052|EFTS_SALTY;sp|P0A6P4|EFTS_SHIFL;sp|Q5PD62|EFTS_SALPA;sp|B1XD39|EFTS_ECODH;sp|Q57T38|EFTS_SALCH;sp|Q3Z5I8|EFTS_SHISS;sp|Q325X0|EFTS_SHIBS;sp|Q1RG19|EFTS_ECOUT;sp|Q0TLG3|EFTS_ECOL5;sp|Q0T839|EFTS_SHIF8;sp|P64053|EFTS_SALTI;…	sp|A6T4X2|EFTS_KLEP7;sp|P0A6P3|EFTS_ECO57;sp|B1IQH1|EFTS_ECOLC;sp|A8ALC0|EFTS_CITK8;sp|A7ZWB6|EFTS_ECOHS;sp|A7ZHR0|EFTS_ECO24;sp|B5FJ17|EFTS_SALDC;sp|P0A6P1|EFTS_ECOLI;sp|P64052|EFTS_SALTY;sp|P0A6P4|EFTS_SHIFL;sp|Q5PD62|EFTS_SALPA;sp|B1XD39|EFTS_ECODH;sp|Q57T38|EFTS_SALCH;sp|Q3Z5I8|EFTS_SHISS;sp|Q325X0|EFTS_SHIBS;sp|Q1RG19|EFTS_ECOUT;sp|Q0TLG3|EFTS_ECOL5;sp|Q0T839|EFTS_SHIF8;sp|P64053|EFTS_SALTI;…	3;3;3;3;3;3;3;3;3;3;3;3;3;3;3;3;3;3;3;3;3;3;3;3;3;3;3;3;3;3;3;3;3;3;3;3;3;3;3;3;3;3;1;1;1;1;1;1;1;1;1;1;1;1;1;1;1;1;1	3;3;3;3;3;3;3;3;3;3;3;3;3;3;3;3;3;3;3;3;3;3;3;3;3;3;3;3;3;3;3;3;3;3;3;3;3;3;3;3;3;3;1;1;1;1;1;1;1;1;1;1;1;1;1;1;1;1;1	3;3;3;3;3;3;3;3;3;3;3;3;3;3;3;3;3;3;3;3;3;3;3;3;3;3;3;3;3;3;3;3;3;3;3;3;3;3;3;3;3;3;1;1;1;1;1;1;1;1;1;1;1;1;1;1;1;1;1	sp|A6T4X2|EFTS_KLEP7 Elongation factor Ts OS=Klebsiella pneumoniae subsp. pneumoniae (strain ATCC 700721 / MGH 78578) OX=272620 GN=tsf PE=3 SV=1;sp|P0A6P3|EFTS_ECO57 Elongation factor Ts OS=Escherichia coli O157:H7 OX=83334 GN=tsf PE=3 SV=2;sp|B1IQH1|EFTS_	59	3	3	3	0	0	0	0	0	0	0	0	0	0	0	0	0	0	0	0	0	0	0	0	0	0	3	0	0	0	0	0	0	0	0	0	0	0	0	0	0	0	0	0
sp|A6TEQ3|MDH_KLEP7;sp|B5XSQ7|MDH_KLEP3;sp|A9N855|MDH_SALPB;sp|A9MNX5|MDH_SALAR;sp|Q8Z3E0|MDH_SALTI;sp|Q7WS85|MDH_SALPA;sp|Q57JA9|MDH_SALCH;sp|P25077|MDH_SALTY;sp|C0PZQ4|MDH_SALPC;sp|B5REV7|MDH_SALG2;sp|B5R0N2|MDH_SALEP;sp|B5FIT7|MDH_SALDC;sp|B5F7L9|MDH_SALA4;sp|B5BGR3|MDH_SALPK;sp|B4TWK9|MDH_SALSV;sp|B4TJT3|MDH_SALHS;sp|B4T769|MDH_SALNS;sp|Q59838|MDH_SALMU;sp|P61896|MDH_KLEVA;sp|P61895|MDH_RAOTE…	sp|A6TEQ3|MDH_KLEP7;sp|B5XSQ7|MDH_KLEP3;sp|A9N855|MDH_SALPB;sp|A9MNX5|MDH_SALAR;sp|Q8Z3E0|MDH_SALTI;sp|Q7WS85|MDH_SALPA;sp|Q57JA9|MDH_SALCH;sp|P25077|MDH_SALTY;sp|C0PZQ4|MDH_SALPC;sp|B5REV7|MDH_SALG2;sp|B5R0N2|MDH_SALEP;sp|B5FIT7|MDH_SALDC;sp|B5F7L9|MDH_SALA4;sp|B5BGR3|MDH_SALPK;sp|B4TWK9|MDH_SALSV;sp|B4TJT3|MDH_SALHS;sp|B4T769|MDH_SALNS;sp|Q59838|MDH_SALMU;sp|P61896|MDH_KLEVA;sp|P61895|MDH_RAOTE…	3;3;2;2;2;2;2;2;2;2;2;2;2;2;2;2;2;2;2;2;2;1;1;1;1;1;1;1;1;1;1;1;1;1;1;1;1;1;1;1;1;1;1;1;1;1;1;1;1;1;1;1;1;1;1;1;1;1;1;1;1;1;1;1;1;1;1;1;1;1;1;1;1;1;1;1;1;1;1;1;1;1;1;1;1;1	1;1;0;0;0;0;0;0;0;0;0;0;0;0;0;0;0;0;0;0;0;0;0;0;0;0;0;0;0;0;0;0;0;0;0;0;0;0;0;0;0;0;0;0;0;0;0;0;0;0;0;0;0;0;0;0;0;0;0;0;0;0;0;0;0;0;0;0;0;0;0;0;0;0;0;0;0;0;0;0;0;0;0;0;0;0	1;1;0;0;0;0;0;0;0;0;0;0;0;0;0;0;0;0;0;0;0;0;0;0;0;0;0;0;0;0;0;0;0;0;0;0;0;0;0;0;0;0;0;0;0;0;0;0;0;0;0;0;0;0;0;0;0;0;0;0;0;0;0;0;0;0;0;0;0;0;0;0;0;0;0;0;0;0;0;0;0;0;0;0;0;0	sp|A6TEQ3|MDH_KLEP7 Malate dehydrogenase OS=Klebsiella pneumoniae subsp. pneumoniae (strain ATCC 700721 / MGH 78578) OX=272620 GN=mdh PE=3 SV=1;sp|B5XSQ7|MDH_KLEP3 Malate dehydrogenase OS=Klebsiella pneumoniae (strain 342) OX=507522 GN=mdh PE=3 SV=1;sp|A9N	86	3	1	1	1	0	1	1	1	1	1	1	1	1	1	1	1	1	1	1	1	0	0	1	1	1	3	1	1	1	1	1	1	1	1	1	1	1	1	0	1	1	1	1
sp|P42374|DNAK_RHIME;sp|A6UEY0|DNAK_SINMW;sp|A9ILH7|DNAK_BART1;sp|Q9ZIV1|DNAK_MEGEL;sp|Q01PM8|DNAK_SOLUE	sp|P42374|DNAK_RHIME;sp|A6UEY0|DNAK_SINMW;sp|A9ILH7|DNAK_BART1	3;3;2;1;1	2;2;1;1;1	2;2;1;1;1	sp|P42374|DNAK_RHIME Chaperone protein DnaK OS=Rhizobium meliloti (strain 1021) OX=266834 GN=dnaK PE=3 SV=2;sp|A6UEY0|DNAK_SINMW Chaperone protein DnaK OS=Sinorhizobium medicae (strain WSM419) OX=366394 GN=dnaK PE=3 SV=1;sp|A9ILH7|DNAK_BART1 Chaperone prot	5	3	2	2	0	0	0	0	0	0	1	0	0	0	0	1	0	0	0	1	0	0	1	1	0	0	0	0	0	0	1	0	0	0	0	0	0	1	0	0	0	0	0	0
sp|B1IE34|ATPB_CLOBK;sp|A7G9Q9|ATPB_CLOBL	sp|B1IE34|ATPB_CLOBK;sp|A7G9Q9|ATPB_CLOBL	3;3	1;1	1;1	sp|B1IE34|ATPB_CLOBK ATP synthase subunit beta OS=Clostridium botulinum (strain Okra / Type B1) OX=498213 GN=atpD PE=3 SV=1;sp|A7G9Q9|ATPB_CLOBL ATP synthase subunit beta OS=Clostridium botulinum (strain Langeland / NCTC 10281 / Type F) OX=441772 GN=atpD P	2	3	1	1	2	2	2	1	1	2	1	2	1	1	2	1	1	2	1	2	1	1	1	1	1	2	2	1	0	1	2	2	1	0	1	1	1	1	1	1	1	0	0	1
sp|A7HBL7|EFTU_ANADF	sp|A7HBL7|EFTU_ANADF	2	2	2	sp|A7HBL7|EFTU_ANADF Elongation factor Tu OS=Anaeromyxobacter sp. (strain Fw109-5) OX=404589 GN=tuf2 PE=3 SV=1	1	2	2	2	1	0	1	1	1	1	0	1	1	1	0	0	1	0	0	0	0	1	1	0	0	1	1	1	1	1	2	1	1	1	0	1	1	2	1	0	1	1	1	1
sp|A7HJV7|ATPB_FERNB;sp|Q1IIG8|ATPB_KORVE	sp|A7HJV7|ATPB_FERNB;sp|Q1IIG8|ATPB_KORVE	2;1	1;1	1;1	sp|A7HJV7|ATPB_FERNB ATP synthase subunit beta OS=Fervidobacterium nodosum (strain ATCC 35602 / DSM 5306 / Rt17-B1) OX=381764 GN=atpD PE=3 SV=1;sp|Q1IIG8|ATPB_KORVE ATP synthase subunit beta OS=Koribacter versatilis (strain Ellin345) OX=204669 GN=atpD PE=3	2	2	1	1	0	0	0	0	0	0	0	0	0	0	1	1	0	2	2	1	2	0	2	2	2	0	0	0	0	0	0	0	0	0	0	0	0	0	0	0	0	0	0	0
sp|B7NJ58|TIG_ECO7I;sp|Q0T7E7|TIG_SHIF8;sp|B7LME3|TIG_ESCF3;sp|B7M3S9|TIG_ECO8A;sp|B7MQF2|TIG_ECO81;sp|B7N8Z0|TIG_ECOLU;sp|B5Z3U4|TIG_ECO5E;sp|B7UJQ9|TIG_ECO27;sp|A7ZX94|TIG_ECOHS;sp|C4ZTJ3|TIG_ECOBW;sp|P0A851|TIG_ECO57;sp|P0A852|TIG_SHIFL;sp|Q0TKK5|TIG_ECOL5;sp|B6HZP3|TIG_ECOSE;sp|Q325G5|TIG_SHIBS;sp|Q3Z4W7|TIG_SHISS;sp|Q8FKA7|TIG_ECOL6;sp|B2U4P1|TIG_SHIB3;sp|B1XFM4|TIG_ECODH;sp|B1LJJ3|TIG_ECOSM…	sp|B7NJ58|TIG_ECO7I;sp|Q0T7E7|TIG_SHIF8;sp|B7LME3|TIG_ESCF3;sp|B7M3S9|TIG_ECO8A;sp|B7MQF2|TIG_ECO81;sp|B7N8Z0|TIG_ECOLU;sp|B5Z3U4|TIG_ECO5E;sp|B7UJQ9|TIG_ECO27;sp|A7ZX94|TIG_ECOHS;sp|C4ZTJ3|TIG_ECOBW;sp|P0A851|TIG_ECO57;sp|P0A852|TIG_SHIFL;sp|Q0TKK5|TIG_ECOL5;sp|B6HZP3|TIG_ECOSE;sp|Q325G5|TIG_SHIBS;sp|Q3Z4W7|TIG_SHISS;sp|Q8FKA7|TIG_ECOL6;sp|B2U4P1|TIG_SHIB3;sp|B1XFM4|TIG_ECODH;sp|B1LJJ3|TIG_ECOSM…	6;6;6;6;6;6;6;6;6;6;6;6;6;6;6;6;6;6;6;6;6;6;6;6;5;5;5;5;4;4;4;4;4;4;4;4;4;4;3;3;3;3;3;3;2;2;2;2;1;1;1;1;1;1;1;1;1;1;1;1;1;1;1;1	6;6;6;6;6;6;6;6;6;6;6;6;6;6;6;6;6;6;6;6;6;6;6;6;5;5;5;5;4;4;4;4;4;4;4;4;4;4;3;3;3;3;3;3;2;2;2;2;1;1;1;1;1;1;1;1;1;1;1;1;1;1;1;1	6;6;6;6;6;6;6;6;6;6;6;6;6;6;6;6;6;6;6;6;6;6;6;6;5;5;5;5;4;4;4;4;4;4;4;4;4;4;3;3;3;3;3;3;2;2;2;2;1;1;1;1;1;1;1;1;1;1;1;1;1;1;1;1	sp|B7NJ58|TIG_ECO7I Trigger factor OS=Escherichia coli O7:K1 (strain IAI39 / ExPEC) OX=585057 GN=tig PE=3 SV=1;sp|Q0T7E7|TIG_SHIF8 Trigger factor OS=Shigella flexneri serotype 5b (strain 8401) OX=373384 GN=tig PE=3 SV=1;sp|B7LME3|TIG_ESCF3 Trigger factor O	64	6	6	6	0	0	0	0	0	0	0	0	0	0	0	0	1	0	0	1	0	0	0	0	0	0	6	0	0	0	0	0	0	0	0	0	0	0	0	0	0	0	0	0
sp|A7ZJA8|SUCC_ECO24;sp|B7LAD4|SUCC_ECO55;sp|Q32IK3|SUCC_SHIDS;sp|Q324I4|SUCC_SHIBS;sp|A7ZXY8|SUCC_ECOHS;sp|B1IY02|SUCC_ECOLC;sp|B1LLG1|SUCC_ECOSM;sp|B1X6Q8|SUCC_ECODH;sp|B2TUB2|SUCC_SHIB3;sp|B5YQR7|SUCC_ECO5E;sp|B6I7Z9|SUCC_ECOSE;sp|Q3Z476|SUCC_SHISS;sp|B7M5P1|SUCC_ECO8A;sp|B7NMS9|SUCC_ECO7I;sp|C4ZWK2|SUCC_ECOBW;sp|P0A836|SUCC_ECOLI;sp|P0A837|SUCC_ECOL6;sp|P0A838|SUCC_ECO57;sp|P0A839|SUCC_SHIFL;…	sp|A7ZJA8|SUCC_ECO24;sp|B7LAD4|SUCC_ECO55;sp|Q32IK3|SUCC_SHIDS;sp|Q324I4|SUCC_SHIBS;sp|A7ZXY8|SUCC_ECOHS;sp|B1IY02|SUCC_ECOLC;sp|B1LLG1|SUCC_ECOSM;sp|B1X6Q8|SUCC_ECODH;sp|B2TUB2|SUCC_SHIB3;sp|B5YQR7|SUCC_ECO5E;sp|B6I7Z9|SUCC_ECOSE;sp|Q3Z476|SUCC_SHISS;sp|B7M5P1|SUCC_ECO8A;sp|B7NMS9|SUCC_ECO7I;sp|C4ZWK2|SUCC_ECOBW;sp|P0A836|SUCC_ECOLI;sp|P0A837|SUCC_ECOL6;sp|P0A838|SUCC_ECO57;sp|P0A839|SUCC_SHIFL;…	2;2;2;2;2;2;2;2;2;2;2;2;2;2;2;2;2;2;2;2;2;1;1;1;1;1;1;1;1;1;1;1;1;1;1;1;1;1;1;1;1	2;2;2;2;2;2;2;2;2;2;2;2;2;2;2;2;2;2;2;2;2;1;1;1;1;1;1;1;1;1;1;1;1;1;1;1;1;1;1;1;1	2;2;2;2;2;2;2;2;2;2;2;2;2;2;2;2;2;2;2;2;2;1;1;1;1;1;1;1;1;1;1;1;1;1;1;1;1;1;1;1;1	sp|A7ZJA8|SUCC_ECO24 Succinate--CoA ligase [ADP-forming] subunit beta OS=Escherichia coli O139:H28 (strain E24377A / ETEC) OX=331111 GN=sucC PE=3 SV=1;sp|B7LAD4|SUCC_ECO55 Succinate--CoA ligase [ADP-forming] subunit beta OS=Escherichia coli (strain 55989 /	41	2	2	2	0	0	0	0	0	0	0	0	0	0	0	0	0	0	0	0	0	0	0	0	0	0	2	0	0	0	0	0	0	0	0	0	0	0	0	0	0	0	0	0
sp|A7ZTG3|SECB_ECO24;sp|B7NPB8|SECB_ECO7I;sp|A8A674|SECB_ECOHS;sp|B1LK48|SECB_ECOSM;sp|B1X943|SECB_ECODH;sp|B2U5C8|SECB_SHIB3;sp|B5YWB1|SECB_ECO5E;sp|B7L735|SECB_ECO55;sp|B7M496|SECB_ECO8A;sp|B7NER6|SECB_ECOLU;sp|B7LTL6|SECB_ESCF3;sp|P0AG86|SECB_ECOLI;sp|P0AG89|SECB_SHIFL;sp|Q3YVX4|SECB_SHISS;sp|Q31V12|SECB_SHIBS;sp|Q0SYD5|SECB_SHIF8;sp|C4ZXK1|SECB_ECOBW;sp|P0AG88|SECB_ECO57;sp|P0AG87|SECB_ECOL6;…	sp|A7ZTG3|SECB_ECO24;sp|B7NPB8|SECB_ECO7I;sp|A8A674|SECB_ECOHS;sp|B1LK48|SECB_ECOSM;sp|B1X943|SECB_ECODH;sp|B2U5C8|SECB_SHIB3;sp|B5YWB1|SECB_ECO5E;sp|B7L735|SECB_ECO55;sp|B7M496|SECB_ECO8A;sp|B7NER6|SECB_ECOLU;sp|B7LTL6|SECB_ESCF3;sp|P0AG86|SECB_ECOLI;sp|P0AG89|SECB_SHIFL;sp|Q3YVX4|SECB_SHISS;sp|Q31V12|SECB_SHIBS;sp|Q0SYD5|SECB_SHIF8;sp|C4ZXK1|SECB_ECOBW;sp|P0AG88|SECB_ECO57;sp|P0AG87|SECB_ECOL6;…	2;2;2;2;2;2;2;2;2;2;2;2;2;2;2;2;2;2;2;1;1;1;1;1;1;1;1;1;1;1;1;1;1;1;1;1;1;1;1;1;1;1;1;1;1	2;2;2;2;2;2;2;2;2;2;2;2;2;2;2;2;2;2;2;1;1;1;1;1;1;1;1;1;1;1;1;1;1;1;1;1;1;1;1;1;1;1;1;1;1	2;2;2;2;2;2;2;2;2;2;2;2;2;2;2;2;2;2;2;1;1;1;1;1;1;1;1;1;1;1;1;1;1;1;1;1;1;1;1;1;1;1;1;1;1	sp|A7ZTG3|SECB_ECO24 Protein-export protein SecB OS=Escherichia coli O139:H28 (strain E24377A / ETEC) OX=331111 GN=secB PE=3 SV=1;sp|B7NPB8|SECB_ECO7I Protein-export protein SecB OS=Escherichia coli O7:K1 (strain IAI39 / ExPEC) OX=585057 GN=secB PE=3 SV=1;	45	2	2	2	0	0	0	0	0	0	0	0	0	0	0	0	0	0	0	0	0	0	0	0	0	0	2	0	0	0	0	0	0	0	0	0	0	0	0	0	0	0	0	0
sp|Q8XB34|TNAA_ECO57;sp|Q8FBV2|TNAA_ECOL6;sp|Q0TB00|TNAA_ECOL5;sp|Q0SYP7|TNAA_SHIF8;sp|P0A854|TNAA_SHIFL;sp|P0A853|TNAA_ECOLI;sp|C4ZYY6|TNAA_ECOBW;sp|B7UMH5|TNAA_ECO27;sp|B7NR10|TNAA_ECO7I;sp|B7NF25|TNAA_ECOLU;sp|B7N212|TNAA_ECO81;sp|B7MGC9|TNAA_ECO45;sp|B7M560|TNAA_ECO8A;sp|B7LK50|TNAA_ESCF3;sp|B7L853|TNAA_ECO55;sp|B6I3U1|TNAA_ECOSE;sp|B5YXB2|TNAA_ECO5E;sp|B2TUR7|TNAA_SHIB3;sp|B1X9T7|TNAA_ECODH;…	sp|Q8XB34|TNAA_ECO57;sp|Q8FBV2|TNAA_ECOL6;sp|Q0TB00|TNAA_ECOL5;sp|Q0SYP7|TNAA_SHIF8;sp|P0A854|TNAA_SHIFL;sp|P0A853|TNAA_ECOLI;sp|C4ZYY6|TNAA_ECOBW;sp|B7UMH5|TNAA_ECO27;sp|B7NR10|TNAA_ECO7I;sp|B7NF25|TNAA_ECOLU;sp|B7N212|TNAA_ECO81;sp|B7MGC9|TNAA_ECO45;sp|B7M560|TNAA_ECO8A;sp|B7LK50|TNAA_ESCF3;sp|B7L853|TNAA_ECO55;sp|B6I3U1|TNAA_ECOSE;sp|B5YXB2|TNAA_ECO5E;sp|B2TUR7|TNAA_SHIB3;sp|B1X9T7|TNAA_ECODH;…	4;4;4;4;4;4;4;4;4;4;4;4;4;4;4;4;4;4;4;4;4;4;4	4;4;4;4;4;4;4;4;4;4;4;4;4;4;4;4;4;4;4;4;4;4;4	4;4;4;4;4;4;4;4;4;4;4;4;4;4;4;4;4;4;4;4;4;4;4	sp|Q8XB34|TNAA_ECO57 Tryptophanase OS=Escherichia coli O157:H7 OX=83334 GN=tnaA PE=3 SV=1;sp|Q8FBV2|TNAA_ECOL6 Tryptophanase OS=Escherichia coli O6:H1 (strain CFT073 / ATCC 700928 / UPEC) OX=199310 GN=tnaA PE=3 SV=2;sp|Q0TB00|TNAA_ECOL5 Tryptophanase OS=Es	23	4	4	4	0	0	0	0	0	0	0	0	0	0	0	0	0	0	0	0	0	0	0	0	0	0	4	0	0	0	0	0	0	0	0	0	0	0	0	0	0	0	0	0
sp|Q83PC2|RL1_SHIFL;sp|Q31U13|RL1_SHIBS;sp|C5A0S4|RL1_ECOBW;sp|B7UPD9|RL1_ECO27;sp|B7NRR2|RL1_ECO7I;sp|B7NFS4|RL1_ECOLU;sp|B7MR70|RL1_ECO81;sp|Q0TA81|RL1_ECOL5;sp|B7MIX0|RL1_ECO45;sp|B7LUL8|RL1_ESCF3;sp|B7LA77|RL1_ECO55;sp|B6I5J4|RL1_ECOSE;sp|B5Z080|RL1_ECO5E;sp|B2TWH0|RL1_SHIB3;sp|B1XBY6|RL1_ECODH;sp|B1LNT6|RL1_ECOSM;sp|B1IUR3|RL1_ECOLC;sp|A8A783|RL1_ECOHS;sp|B7M731|RL1_ECO8A;sp|Q1R5U9|RL1_ECOUT…	sp|Q83PC2|RL1_SHIFL;sp|Q31U13|RL1_SHIBS;sp|C5A0S4|RL1_ECOBW;sp|B7UPD9|RL1_ECO27;sp|B7NRR2|RL1_ECO7I;sp|B7NFS4|RL1_ECOLU;sp|B7MR70|RL1_ECO81;sp|Q0TA81|RL1_ECOL5;sp|B7MIX0|RL1_ECO45;sp|B7LUL8|RL1_ESCF3;sp|B7LA77|RL1_ECO55;sp|B6I5J4|RL1_ECOSE;sp|B5Z080|RL1_ECO5E;sp|B2TWH0|RL1_SHIB3;sp|B1XBY6|RL1_ECODH;sp|B1LNT6|RL1_ECOSM;sp|B1IUR3|RL1_ECOLC;sp|A8A783|RL1_ECOHS;sp|B7M731|RL1_ECO8A;sp|Q1R5U9|RL1_ECOUT…	3;3;3;3;3;3;3;3;3;3;3;3;3;3;3;3;3;3;3;3;3;3;3;3;3;3;3;2;2;2;2;2;2;2;2;2;2;2;2;2;2;2;2;2;2;2;2;2;2;2;2;2;1;1;1;1;1;1;1;1;1;1;1;1;1;1;1;1;1;1;1;1;1;1;1;1;1;1;1;1;1;1;1;1;1;1;1;1;1;1;1;1;1;1;1;1;1;1;1;1;1;1;1;1;1;1;1;1;1;1;1;1;1	3;3;3;3;3;3;3;3;3;3;3;3;3;3;3;3;3;3;3;3;3;3;3;3;3;3;3;2;2;2;2;2;2;2;2;2;2;2;2;2;2;2;2;2;2;2;2;2;2;2;2;2;1;1;1;1;1;1;1;1;1;1;1;1;1;1;1;1;1;1;1;1;1;1;1;1;1;1;1;1;1;1;1;1;1;1;1;1;1;1;1;1;1;1;1;1;1;1;1;1;1;1;1;1;1;1;1;1;1;1;1;1;1	3;3;3;3;3;3;3;3;3;3;3;3;3;3;3;3;3;3;3;3;3;3;3;3;3;3;3;2;2;2;2;2;2;2;2;2;2;2;2;2;2;2;2;2;2;2;2;2;2;2;2;2;1;1;1;1;1;1;1;1;1;1;1;1;1;1;1;1;1;1;1;1;1;1;1;1;1;1;1;1;1;1;1;1;1;1;1;1;1;1;1;1;1;1;1;1;1;1;1;1;1;1;1;1;1;1;1;1;1;1;1;1;1	sp|Q83PC2|RL1_SHIFL 50S ribosomal protein L1 OS=Shigella flexneri OX=623 GN=rplA PE=3 SV=2;sp|Q31U13|RL1_SHIBS 50S ribosomal protein L1 OS=Shigella boydii serotype 4 (strain Sb227) OX=300268 GN=rplA PE=3 SV=1;sp|C5A0S4|RL1_ECOBW 50S ribosomal protein L1 OS	113	3	3	3	0	0	0	0	0	0	0	0	0	0	0	0	0	1	0	0	0	0	0	0	0	0	3	0	0	0	0	0	0	0	0	0	0	0	0	0	0	0	0	0
sp|Q31U11|RL7_SHIBS;sp|B7LUL6|RL7_ESCF3;sp|B7MIX2|RL7_ECO45;sp|A7ZUK0|RL7_ECO24;sp|Q32AF8|RL7_SHIDS;sp|B7MRB2|RL7_ECO81;sp|Q1R5V1|RL7_ECOUT;sp|A8G8E6|RL7_SERP5;sp|B1IUR1|RL7_ECOLC;sp|B1LNT8|RL7_ECOSM;sp|B1XBY8|RL7_ECODH;sp|B2TWH2|RL7_SHIB3;sp|B4EYV0|RL7_PROMH;sp|B6I5J6|RL7_ECOSE;sp|B7LA79|RL7_ECO55;sp|B5Z082|RL7_ECO5E;sp|P0A7K5|RL7_SHIFL;sp|B7M733|RL7_ECO8A;sp|A8A785|RL7_ECOHS;sp|B7NFS6|RL7_ECOLU…	sp|Q31U11|RL7_SHIBS;sp|B7LUL6|RL7_ESCF3;sp|B7MIX2|RL7_ECO45;sp|A7ZUK0|RL7_ECO24;sp|Q32AF8|RL7_SHIDS;sp|B7MRB2|RL7_ECO81;sp|Q1R5V1|RL7_ECOUT;sp|A8G8E6|RL7_SERP5;sp|B1IUR1|RL7_ECOLC;sp|B1LNT8|RL7_ECOSM;sp|B1XBY8|RL7_ECODH;sp|B2TWH2|RL7_SHIB3;sp|B4EYV0|RL7_PROMH;sp|B6I5J6|RL7_ECOSE;sp|B7LA79|RL7_ECO55;sp|B5Z082|RL7_ECO5E;sp|P0A7K5|RL7_SHIFL;sp|B7M733|RL7_ECO8A;sp|A8A785|RL7_ECOHS;sp|B7NFS6|RL7_ECOLU…	2;2;2;2;2;2;2;2;2;2;2;2;2;2;2;2;2;2;2;2;2;2;2;2;2;2;2;2;1;1;1;1;1;1;1;1;1;1;1;1;1;1;1;1;1;1;1;1;1;1;1;1;1;1	2;2;2;2;2;2;2;2;2;2;2;2;2;2;2;2;2;2;2;2;2;2;2;2;2;2;2;2;1;1;1;1;1;1;1;1;1;1;1;1;1;1;1;1;1;1;1;1;1;1;1;1;1;1	2;2;2;2;2;2;2;2;2;2;2;2;2;2;2;2;2;2;2;2;2;2;2;2;2;2;2;2;1;1;1;1;1;1;1;1;1;1;1;1;1;1;1;1;1;1;1;1;1;1;1;1;1;1	sp|Q31U11|RL7_SHIBS 50S ribosomal protein L7/L12 OS=Shigella boydii serotype 4 (strain Sb227) OX=300268 GN=rplL PE=3 SV=3;sp|B7LUL6|RL7_ESCF3 50S ribosomal protein L7/L12 OS=Escherichia fergusonii (strain ATCC 35469 / DSM 13698 / CCUG 18766 / IAM 14443 / J	54	2	2	2	1	0	1	0	0	0	0	0	0	0	0	0	0	2	0	0	0	0	0	0	0	0	2	0	0	0	0	0	0	0	0	0	0	0	1	0	1	0	0	0
sp|Q92G88|ATPB_RICCN;sp|Q1RKD7|ATPB_RICBR;sp|C4K227|ATPB_RICPU;sp|C3PLT1|ATPB_RICAE;sp|B0BVB6|ATPB_RICRO;sp|A8GY40|ATPB_RICB8;sp|A8GTS6|ATPB_RICRS;sp|A8F2U0|ATPB_RICM5;sp|Q4UK18|ATPB_RICFE;sp|O50290|ATPB_RICPR;sp|A8GPZ4|ATPB_RICAH;sp|Q68VU8|ATPB_RICTY;sp|Q5FRC5|ATPB1_GLUOX;sp|A9H9A8|ATPB_GLUDA	sp|Q92G88|ATPB_RICCN;sp|Q1RKD7|ATPB_RICBR;sp|C4K227|ATPB_RICPU;sp|C3PLT1|ATPB_RICAE;sp|B0BVB6|ATPB_RICRO;sp|A8GY40|ATPB_RICB8;sp|A8GTS6|ATPB_RICRS;sp|A8F2U0|ATPB_RICM5;sp|Q4UK18|ATPB_RICFE;sp|O50290|ATPB_RICPR;sp|A8GPZ4|ATPB_RICAH;sp|Q68VU8|ATPB_RICTY;sp|Q5FRC5|ATPB1_GLUOX	3;3;3;3;3;3;3;3;3;3;2;2;2;1	1;1;1;1;1;1;1;1;1;1;1;1;0;0	1;1;1;1;1;1;1;1;1;1;1;1;0;0	sp|Q92G88|ATPB_RICCN ATP synthase subunit beta OS=Rickettsia conorii (strain ATCC VR-613 / Malish 7) OX=272944 GN=atpD PE=3 SV=2;sp|Q1RKD7|ATPB_RICBR ATP synthase subunit beta OS=Rickettsia bellii (strain RML369-C) OX=336407 GN=atpD PE=3 SV=1;sp|C4K227|ATP	14	3	1	1	1	1	1	1	2	1	2	1	2	2	1	2	1	1	2	2	2	1	2	2	2	1	1	1	1	2	1	1	1	0	2	2	1	1	0	0	0	0	1	0
sp|A8LJR6|ATPA2_DINSH;sp|P05439|ATPA_FUSBL;sp|Q162S7|ATPA_ROSDO;sp|A7GV58|ATPA_BACCN;sp|P72245|ATPA_RHOCA;sp|B6JD06|ATPA_AFIC5;sp|A1B8N8|ATPA_PARDP;sp|Q5LNN9|ATPA_RUEPO;sp|Q3J433|ATPA_CERS4;sp|B9KPI6|ATPA_CERSK;sp|A4WUM9|ATPA_CERS5;sp|A3PIB7|ATPA1_CERS1;sp|Q28TJ8|ATPA_JANSC;sp|Q1GEU6|ATPA_RUEST	sp|A8LJR6|ATPA2_DINSH;sp|P05439|ATPA_FUSBL;sp|Q162S7|ATPA_ROSDO	3;2;2;1;1;1;1;1;1;1;1;1;1;1	3;2;2;1;1;1;1;1;1;1;1;1;1;1	3;2;2;1;1;1;1;1;1;1;1;1;1;1	sp|A8LJR6|ATPA2_DINSH ATP synthase subunit alpha 2 OS=Dinoroseobacter shibae (strain DSM 16493 / NCIMB 14021 / DFL 12) OX=398580 GN=atpA2 PE=3 SV=1;sp|P05439|ATPA_FUSBL ATP synthase subunit alpha OS=Fuscovulum blasticum OX=1075 GN=atpA PE=3 SV=1;sp|Q162S7|	14	3	3	3	1	0	0	0	0	0	0	0	0	0	1	0	0	1	1	0	0	0	3	2	2	0	0	0	0	0	0	0	0	0	0	0	0	0	1	0	0	0	0	0
sp|A8LLG2|EFTU_DINSH;sp|A1B002|EFTU_PARDP;sp|Q3J8Q0|EFTU_NITOC	sp|A8LLG2|EFTU_DINSH	5;2;1	1;0;0	1;0;0	sp|A8LLG2|EFTU_DINSH Elongation factor Tu OS=Dinoroseobacter shibae (strain DSM 16493 / NCIMB 14021 / DFL 12) OX=398580 GN=tuf2 PE=3 SV=1	3	5	1	1	1	1	4	1	1	2	3	4	2	1	2	0	2	3	3	1	2	1	3	4	2	1	3	3	2	1	2	1	1	2	1	2	1	0	0	0	1	0	0	0
sp|A8MFD4|MUTS_ALKOO	sp|A8MFD4|MUTS_ALKOO	2	2	2	sp|A8MFD4|MUTS_ALKOO DNA mismatch repair protein MutS OS=Alkaliphilus oremlandii (strain OhILAs) OX=350688 GN=mutS PE=3 SV=2	1	2	2	2	0	0	0	0	0	1	1	0	0	0	0	0	0	0	0	0	0	0	0	0	0	0	0	0	0	0	0	0	0	0	0	0	0	0	0	0	0	0	0	1
sp|Q4L7Y4|ATPB_STAHJ;sp|A9AVV4|ATPB_HERA2;sp|P42466|ATPB_HERAU;sp|Q1CX36|ATPB_MYXXD;sp|A1UJY4|ATPB_MYCSK;sp|Q3YS09|ATPB_EHRCJ;sp|Q2GGP9|ATPB_EHRCR;sp|Q5FGY3|ATPB_EHRRG;sp|Q5HB71|ATPB_EHRRW;sp|Q6AG58|ATPB_LEIXX;sp|A0JY64|ATPB_ARTS2;sp|A4XAW2|ATPB_SALTO;sp|A5CQ60|ATPB_CLAM3;sp|A6W7G9|ATPB_KINRD;sp|A8M2J3|ATPB_SALAI;sp|A9WNC8|ATPB_RENSM;sp|A1SHJ1|ATPB_NOCSJ;sp|Q1B553|ATPB_MYCSS;sp|B8HAY9|ATPB_PSECP;…	sp|Q4L7Y4|ATPB_STAHJ;sp|A9AVV4|ATPB_HERA2;sp|P42466|ATPB_HERAU;sp|Q1CX36|ATPB_MYXXD;sp|A1UJY4|ATPB_MYCSK;sp|Q3YS09|ATPB_EHRCJ;sp|Q2GGP9|ATPB_EHRCR;sp|Q5FGY3|ATPB_EHRRG;sp|Q5HB71|ATPB_EHRRW;sp|Q6AG58|ATPB_LEIXX;sp|A0JY64|ATPB_ARTS2;sp|A4XAW2|ATPB_SALTO;sp|A5CQ60|ATPB_CLAM3;sp|A6W7G9|ATPB_KINRD;sp|A8M2J3|ATPB_SALAI;sp|A9WNC8|ATPB_RENSM;sp|A1SHJ1|ATPB_NOCSJ;sp|Q1B553|ATPB_MYCSS;sp|B8HAY9|ATPB_PSECP;…	2;2;2;2;1;1;1;1;1;1;1;1;1;1;1;1;1;1;1;1;1;1;1;1;1;1;1;1;1;1;1;1;1;1	1;1;1;1;1;1;1;1;1;1;1;1;1;1;1;1;1;1;1;1;1;1;1;1;1;1;1;1;1;1;1;1;1;1	0;0;0;0;0;0;0;0;0;0;0;0;0;0;0;0;0;0;0;0;0;0;0;0;0;0;0;0;0;0;0;0;0;0	sp|Q4L7Y4|ATPB_STAHJ ATP synthase subunit beta OS=Staphylococcus haemolyticus (strain JCSC1435) OX=279808 GN=atpD PE=3 SV=1;sp|A9AVV4|ATPB_HERA2 ATP synthase subunit beta OS=Herpetosiphon aurantiacus (strain ATCC 23779 / DSM 785 / 114-95) OX=316274 GN=atpD	34	2	1	0	1	1	1	1	1	1	1	1	1	1	1	1	1	1	2	2	1	1	1	1	1	1	1	1	0	1	1	1	1	0	1	1	1	1	0	0	0	0	0	0
sp|Q2KXZ3|CH60_BORA1;sp|A9I685|CH60_BORPD;sp|Q5F541|CH60_NEIG1;sp|P57006|CH60_NEIMA;sp|P48215|CH60_NEIFL;sp|P42385|CH60_NEIMB;sp|P29842|CH60_NEIGO;sp|B4RRA1|CH60_NEIG2;sp|A9M0Q6|CH60_NEIM0;sp|A1KW52|CH60_NEIMF;sp|C5CPP8|CH60_VARPS	sp|Q2KXZ3|CH60_BORA1;sp|A9I685|CH60_BORPD;sp|Q5F541|CH60_NEIG1;sp|P57006|CH60_NEIMA;sp|P48215|CH60_NEIFL;sp|P42385|CH60_NEIMB;sp|P29842|CH60_NEIGO;sp|B4RRA1|CH60_NEIG2;sp|A9M0Q6|CH60_NEIM0;sp|A1KW52|CH60_NEIMF;sp|C5CPP8|CH60_VARPS	2;2;1;1;1;1;1;1;1;1;1	2;2;1;1;1;1;1;1;1;1;1	2;2;1;1;1;1;1;1;1;1;1	sp|Q2KXZ3|CH60_BORA1 Chaperonin GroEL OS=Bordetella avium (strain 197N) OX=360910 GN=groEL PE=3 SV=1;sp|A9I685|CH60_BORPD Chaperonin GroEL OS=Bordetella petrii (strain ATCC BAA-461 / DSM 12804 / CCUG 43448) OX=340100 GN=groEL PE=3 SV=1;sp|Q5F541|CH60_NEIG1	11	2	2	2	0	0	0	0	0	0	0	0	0	0	0	0	0	0	0	0	0	0	1	0	0	0	1	0	0	0	0	0	0	0	0	0	0	0	0	0	0	0	0	0
sp|Q8PC59|EFTU1_XANCP;sp|Q8PC51|EFTU2_XANCP;sp|Q8NL22|EFTU_XANAC;sp|Q5GWR8|EFTU_XANOR;sp|Q4URD7|EFTU1_XANC8;sp|Q4URC5|EFTU2_XANC8;sp|Q3BWY6|EFTU_XANC5;sp|Q2NZX1|EFTU_XANOM;sp|B0RU96|EFTU2_XANCB;sp|B0RU84|EFTU1_XANCB;sp|Q9P9Q9|EFTU_XYLFA;sp|Q877P8|EFTU_XYLFT	sp|Q8PC59|EFTU1_XANCP;sp|Q8PC51|EFTU2_XANCP;sp|Q8NL22|EFTU_XANAC;sp|Q5GWR8|EFTU_XANOR;sp|Q4URD7|EFTU1_XANC8;sp|Q4URC5|EFTU2_XANC8;sp|Q3BWY6|EFTU_XANC5;sp|Q2NZX1|EFTU_XANOM;sp|B0RU96|EFTU2_XANCB;sp|B0RU84|EFTU1_XANCB;sp|Q9P9Q9|EFTU_XYLFA;sp|Q877P8|EFTU_XYLFT	2;2;2;2;2;2;2;2;2;2;1;1	1;1;1;1;1;1;1;1;1;1;1;1	1;1;1;1;1;1;1;1;1;1;1;1	sp|Q8PC59|EFTU1_XANCP Elongation factor Tu-A OS=Xanthomonas campestris pv. campestris (strain ATCC 33913 / DSM 3586 / NCPPB 528 / LMG 568 / P 25) OX=190485 GN=tufA PE=3 SV=1;sp|Q8PC51|EFTU2_XANCP Elongation factor Tu-B OS=Xanthomonas campestris pv. campest	12	2	1	1	0	0	1	1	2	1	0	1	1	1	0	0	1	0	1	0	1	0	1	1	1	1	1	0	2	1	0	1	1	0	2	0	0	0	0	0	1	0	1	0
sp|B1XBT4|GRPE_ECODH;sp|C4ZYN1|GRPE_ECOBW;sp|P09372|GRPE_ECOLI;sp|B7MYA6|GRPE_ECO81;sp|Q7ABI1|GRPE_ECO57;sp|Q3YYM5|GRPE_SHISS;sp|Q32CX5|GRPE_SHIDS;sp|Q31XD2|GRPE_SHIBS;sp|Q1R8B1|GRPE_ECOUT;sp|Q0TEM6|GRPE_ECOL5;sp|B7UH62|GRPE_ECO27;sp|B7NSB2|GRPE_ECO7I;sp|B7N6J9|GRPE_ECOLU;sp|A7ZQ54|GRPE_ECO24;sp|Q7C0D0|GRPE_SHIFL;sp|B1LPC1|GRPE_ECOSM;sp|B7LDK2|GRPE_ECO55;sp|B6I635|GRPE_ECOSE;sp|B5Z231|GRPE_ECO5E;…	sp|B1XBT4|GRPE_ECODH;sp|C4ZYN1|GRPE_ECOBW;sp|P09372|GRPE_ECOLI;sp|B7MYA6|GRPE_ECO81;sp|Q7ABI1|GRPE_ECO57;sp|Q3YYM5|GRPE_SHISS;sp|Q32CX5|GRPE_SHIDS;sp|Q31XD2|GRPE_SHIBS;sp|Q1R8B1|GRPE_ECOUT;sp|Q0TEM6|GRPE_ECOL5;sp|B7UH62|GRPE_ECO27;sp|B7NSB2|GRPE_ECO7I;sp|B7N6J9|GRPE_ECOLU;sp|A7ZQ54|GRPE_ECO24;sp|Q7C0D0|GRPE_SHIFL;sp|B1LPC1|GRPE_ECOSM;sp|B7LDK2|GRPE_ECO55;sp|B6I635|GRPE_ECOSE;sp|B5Z231|GRPE_ECO5E;…	2;2;2;1;1;1;1;1;1;1;1;1;1;1;1;1;1;1;1;1;1;1;1;1;1	2;2;2;1;1;1;1;1;1;1;1;1;1;1;1;1;1;1;1;1;1;1;1;1;1	2;2;2;1;1;1;1;1;1;1;1;1;1;1;1;1;1;1;1;1;1;1;1;1;1	sp|B1XBT4|GRPE_ECODH Protein GrpE OS=Escherichia coli (strain K12 / DH10B) OX=316385 GN=grpE PE=3 SV=1;sp|C4ZYN1|GRPE_ECOBW Protein GrpE OS=Escherichia coli (strain K12 / MC4100 / BW2952) OX=595496 GN=grpE PE=1 SV=1;sp|P09372|GRPE_ECOLI Protein GrpE OS=Esc	25	2	2	2	0	0	0	0	0	0	0	0	0	0	0	0	0	0	0	0	0	0	0	0	0	0	2	0	0	0	0	0	0	0	0	0	0	0	0	0	0	0	0	0
sp|B2ICU4|CH60_BEII9;sp|A5EM76|CH604_BRASB;sp|A4YS25|CH602_BRASO;sp|B8ER20|CH60_METSB;sp|Q2JKV7|CH602_SYNJB	sp|B2ICU4|CH60_BEII9;sp|A5EM76|CH604_BRASB;sp|A4YS25|CH602_BRASO;sp|B8ER20|CH60_METSB	4;2;2;2;1	4;2;2;2;1	1;0;0;0;0	sp|B2ICU4|CH60_BEII9 Chaperonin GroEL OS=Beijerinckia indica subsp. indica (strain ATCC 9039 / DSM 1715 / NCIMB 8712) OX=395963 GN=groEL PE=3 SV=1;sp|A5EM76|CH604_BRASB Chaperonin GroEL 4 OS=Bradyrhizobium sp. (strain BTAi1 / ATCC BAA-1182) OX=288000 GN=gr	5	4	4	1	3	0	1	1	0	3	2	3	1	3	3	0	2	2	2	3	2	2	2	3	3	2	3	2	0	2	2	0	2	1	0	1	0	0	3	0	1	1	0	3
sp|B2UQY9|EFTU_AKKM8	sp|B2UQY9|EFTU_AKKM8	2	1	1	sp|B2UQY9|EFTU_AKKM8 Elongation factor Tu OS=Akkermansia muciniphila (strain ATCC BAA-835 / DSM 22959 / JCM 33894 / BCRC 81048 / CCUG 64013 / CIP 107961 / Muc) OX=349741 GN=tuf PE=3 SV=1	1	2	1	1	1	0	0	0	0	0	0	0	0	0	0	0	0	1	0	0	0	0	1	0	0	0	0	0	0	0	0	0	0	0	0	0	0	0	0	0	0	0	0	0
sp|B3ETZ7|EFTU_AMOA5;sp|A5FIJ9|EFTU_FLAJ1	sp|B3ETZ7|EFTU_AMOA5;sp|A5FIJ9|EFTU_FLAJ1	2;1	1;0	1;0	sp|B3ETZ7|EFTU_AMOA5 Elongation factor Tu OS=Amoebophilus asiaticus (strain 5a2) OX=452471 GN=tuf PE=3 SV=1;sp|A5FIJ9|EFTU_FLAJ1 Elongation factor Tu OS=Flavobacterium johnsoniae (strain ATCC 17061 / DSM 2064 / JCM 8514 / NBRC 14942 / NCIMB 11054 / UW101)	2	2	1	1	1	1	1	1	1	0	0	1	1	1	0	0	1	1	1	0	1	1	1	0	0	1	1	1	1	1	0	1	1	1	0	1	1	0	0	0	0	0	0	0
sp|B3QUP6|ATPB_CHLT3	sp|B3QUP6|ATPB_CHLT3	3	1	1	sp|B3QUP6|ATPB_CHLT3 ATP synthase subunit beta OS=Chloroherpeton thalassium (strain ATCC 35110 / GB-78) OX=517418 GN=atpD PE=3 SV=1	1	3	1	1	1	1	1	1	1	1	2	1	1	1	1	1	1	3	1	1	2	1	2	1	1	1	1	1	0	1	1	1	1	0	1	1	1	1	0	0	0	0	0	0
sp|Q5QVT4|CH60_IDILO;sp|B4S112|CH60_ALTMD;sp|A1AWK7|CH60_RUTMC;sp|Q4FU94|CH60_PSYA2;sp|Q2SDG0|CH60_HAHCH;sp|Q1QDC9|CH60_PSYCK;sp|A5WD52|CH60_PSYWF;sp|Q0VRW6|CH60_ALCBS;sp|A4XYM0|CH60_PSEMY;sp|Q0HEQ4|CH60_SHESM;sp|A5CWP6|CH60_VESOH;sp|Q8KIX3|CH60_BUCTC;sp|Q9XAU7|CH60_PSET1;sp|Q058F3|CH60_BUCCC;sp|B8GL19|CH60_THISH;sp|P59526|CH60_BUCBP;sp|A6WJ17|CH60_SHEB8;sp|A1RNN6|CH60_SHESW;sp|Q12S61|CH60_SHEDO;…	sp|Q5QVT4|CH60_IDILO;sp|B4S112|CH60_ALTMD;sp|A1AWK7|CH60_RUTMC;sp|Q4FU94|CH60_PSYA2;sp|Q2SDG0|CH60_HAHCH;sp|Q1QDC9|CH60_PSYCK;sp|A5WD52|CH60_PSYWF;sp|Q0VRW6|CH60_ALCBS;sp|A4XYM0|CH60_PSEMY;sp|Q0HEQ4|CH60_SHESM;sp|A5CWP6|CH60_VESOH;sp|Q8KIX3|CH60_BUCTC;sp|Q9XAU7|CH60_PSET1;sp|Q058F3|CH60_BUCCC;sp|B8GL19|CH60_THISH;sp|P59526|CH60_BUCBP;sp|A6WJ17|CH60_SHEB8;sp|A1RNN6|CH60_SHESW;sp|Q12S61|CH60_SHEDO;…	3;3;2;2;2;2;2;2;2;2;2;2;2;2;2;2;2;2;2;2;2;2;2;2;1;1;1;1;1;1;1;1;1;1;1;1;1;1;1;1;1;1;1;1;1;1;1;1;1;1	1;1;1;1;1;1;1;1;1;1;1;1;1;1;1;1;1;1;1;1;1;1;1;1;1;1;1;1;1;1;1;1;1;1;1;1;1;1;1;1;1;1;1;1;1;1;1;1;1;1	1;1;1;1;1;1;1;1;1;1;1;1;1;1;1;1;1;1;1;1;1;1;1;1;1;1;1;1;1;1;1;1;1;1;1;1;1;1;1;1;1;1;1;1;1;1;1;1;1;1	sp|Q5QVT4|CH60_IDILO Chaperonin GroEL OS=Idiomarina loihiensis (strain ATCC BAA-735 / DSM 15497 / L2-TR) OX=283942 GN=groEL PE=3 SV=1;sp|B4S112|CH60_ALTMD Chaperonin GroEL OS=Alteromonas mediterranea (strain DSM 17117 / CIP 110805 / LMG 28347 / Deep ecotyp	50	3	1	1	1	0	1	0	0	1	0	2	0	0	1	0	0	1	0	0	1	0	0	1	0	1	1	0	0	0	0	0	0	0	0	0	0	0	0	0	0	0	0	0
sp|B5YDR9|CH60_DICT6;sp|B8E1A9|CH60_DICTD	sp|B5YDR9|CH60_DICT6;sp|B8E1A9|CH60_DICTD	2;1	1;1	1;1	sp|B5YDR9|CH60_DICT6 Chaperonin GroEL OS=Dictyoglomus thermophilum (strain ATCC 35947 / DSM 3960 / H-6-12) OX=309799 GN=groEL PE=3 SV=1;sp|B8E1A9|CH60_DICTD Chaperonin GroEL OS=Dictyoglomus turgidum (strain DSM 6724 / Z-1310) OX=515635 GN=groEL PE=3 SV=1	2	2	1	1	0	0	1	1	1	2	0	1	1	1	0	0	1	1	1	1	0	0	0	1	1	1	0	2	1	2	1	1	0	0	1	1	1	0	0	0	0	0	0	1
sp|P0C8Z2|OMPA_ESCFE;sp|P0A911|OMPA_ECO57;sp|P0A910|OMPA_ECOLI;sp|P02935|OMPA_SHIDY;sp|B7LNW7|OMPA_ESCF3;sp|A0A2S4N3N0|OMPA_SHIFL;sp|P24016|OMPA_CITFR;sp|P24754|OMPA_ATLHE;sp|Q8Z7S0|OMPA_SALTI;sp|P02936|OMPA_SALTY	sp|P0C8Z2|OMPA_ESCFE;sp|P0A911|OMPA_ECO57;sp|P0A910|OMPA_ECOLI;sp|P02935|OMPA_SHIDY;sp|B7LNW7|OMPA_ESCF3;sp|A0A2S4N3N0|OMPA_SHIFL	4;4;4;4;4;3;1;1;1;1	4;4;4;4;4;3;1;1;1;1	4;4;4;4;4;3;1;1;1;1	sp|P0C8Z2|OMPA_ESCFE Outer membrane protein A (Fragment) OS=Escherichia fergusonii OX=564 GN=ompA PE=3 SV=1;sp|P0A911|OMPA_ECO57 Outer membrane protein A OS=Escherichia coli O157:H7 OX=83334 GN=ompA PE=3 SV=1;sp|P0A910|OMPA_ECOLI Outer membrane protein A O	10	4	4	4	0	0	0	0	0	0	0	0	0	0	0	0	0	1	0	0	0	0	0	0	0	0	4	0	0	0	1	0	0	0	0	0	0	0	0	0	0	0	0	0
sp|P0A9B3|G3P_ECOL6;sp|B7LQ20|G3P_ESCF3;sp|P0A1P0|G3P_SALTY;sp|P0A1P1|G3P_SALTI;sp|P0A9B2|G3P1_ECOLI;sp|P0A9B4|G3P1_ECO57;sp|P0A9B5|G3P_SHIFL;sp|P24748|G3P_CITFR;sp|P24166|G3P_SERMA;sp|P24163|G3P_KLEAE;sp|P0DJO7|G3P_SHIBL;sp|P0C8Z1|G3P_ESCFE;sp|P24751|G3P_PSEVU;sp|P24164|G3P_KLEPN;sp|P24750|G3P_ATLHE;sp|I2BA89|G3P_SHIBC;sp|P24753|G3P_SEROD;sp|P44304|G3P_HAEIN	sp|P0A9B3|G3P_ECOL6;sp|B7LQ20|G3P_ESCF3;sp|P0A1P0|G3P_SALTY;sp|P0A1P1|G3P_SALTI;sp|P0A9B2|G3P1_ECOLI;sp|P0A9B4|G3P1_ECO57;sp|P0A9B5|G3P_SHIFL;sp|P24748|G3P_CITFR;sp|P24166|G3P_SERMA;sp|P24163|G3P_KLEAE;sp|P0DJO7|G3P_SHIBL;sp|P0C8Z1|G3P_ESCFE;sp|P24751|G3P_PSEVU;sp|P24164|G3P_KLEPN;sp|P24750|G3P_ATLHE;sp|I2BA89|G3P_SHIBC	3;3;3;3;3;3;3;2;2;2;2;2;2;2;2;2;1;1	3;3;3;3;3;3;3;2;2;2;2;2;2;2;2;2;1;1	3;3;3;3;3;3;3;2;2;2;2;2;2;2;2;2;1;1	sp|P0A9B3|G3P_ECOL6 Glyceraldehyde-3-phosphate dehydrogenase OS=Escherichia coli O6:H1 (strain CFT073 / ATCC 700928 / UPEC) OX=199310 GN=gapA PE=3 SV=2;sp|B7LQ20|G3P_ESCF3 Glyceraldehyde-3-phosphate dehydrogenase OS=Escherichia fergusonii (strain ATCC 3546	18	3	3	3	0	0	1	0	0	0	0	1	0	0	0	0	0	1	0	0	0	1	0	0	0	0	3	0	0	0	0	0	1	1	0	0	0	1	0	0	1	0	0	0
sp|C4K4F8|EFTU_HAMD5	sp|C4K4F8|EFTU_HAMD5	4	1	1	sp|C4K4F8|EFTU_HAMD5 Elongation factor Tu OS=Hamiltonella defensa subsp. Acyrthosiphon pisum (strain 5AT) OX=572265 GN=tuf PE=3 SV=1	1	4	1	1	0	0	1	0	0	0	0	2	0	0	0	0	0	2	0	0	0	0	0	0	0	0	3	0	0	0	2	0	1	1	1	0	0	1	0	0	0	0	0	0
sp|C4ZWC9|SYL_ECOBW;sp|P07813|SYL_ECOLI;sp|Q8FJY9|SYL_ECOL6;sp|Q83LX5|SYL_SHIFL;sp|Q3Z4F0|SYL_SHISS;sp|Q32IT9|SYL_SHIDS;sp|Q324Q2|SYL_SHIBS;sp|Q1RER9|SYL_ECOUT;sp|Q0TK31|SYL_ECOL5;sp|Q0T6Q2|SYL_SHIF8;sp|B7UKT2|SYL_ECO27;sp|B7NM01|SYL_ECO7I;sp|B7N9P8|SYL_ECOLU;sp|B7MRS9|SYL_ECO81;sp|Q8XBN8|SYL_ECO57;sp|B7M5G9|SYL_ECO8A;sp|B7LLH1|SYL_ESCF3;sp|B7L9I6|SYL_ECO55;sp|B6I153|SYL_ECOSE;sp|B5YQJ4|SYL_ECO5E…	sp|C4ZWC9|SYL_ECOBW;sp|P07813|SYL_ECOLI;sp|Q8FJY9|SYL_ECOL6;sp|Q83LX5|SYL_SHIFL;sp|Q3Z4F0|SYL_SHISS;sp|Q32IT9|SYL_SHIDS;sp|Q324Q2|SYL_SHIBS;sp|Q1RER9|SYL_ECOUT;sp|Q0TK31|SYL_ECOL5;sp|Q0T6Q2|SYL_SHIF8;sp|B7UKT2|SYL_ECO27;sp|B7NM01|SYL_ECO7I;sp|B7N9P8|SYL_ECOLU;sp|B7MRS9|SYL_ECO81;sp|Q8XBN8|SYL_ECO57;sp|B7M5G9|SYL_ECO8A;sp|B7LLH1|SYL_ESCF3;sp|B7L9I6|SYL_ECO55;sp|B6I153|SYL_ECOSE;sp|B5YQJ4|SYL_ECO5E…	2;2;1;1;1;1;1;1;1;1;1;1;1;1;1;1;1;1;1;1;1;1;1;1;1;1;1	2;2;1;1;1;1;1;1;1;1;1;1;1;1;1;1;1;1;1;1;1;1;1;1;1;1;1	2;2;1;1;1;1;1;1;1;1;1;1;1;1;1;1;1;1;1;1;1;1;1;1;1;1;1	sp|C4ZWC9|SYL_ECOBW Leucine--tRNA ligase OS=Escherichia coli (strain K12 / MC4100 / BW2952) OX=595496 GN=leuS PE=3 SV=1;sp|P07813|SYL_ECOLI Leucine--tRNA ligase OS=Escherichia coli (strain K12) OX=83333 GN=leuS PE=1 SV=2;sp|Q8FJY9|SYL_ECOL6 Leucine--tRNA l	27	2	2	2	0	0	0	0	0	0	0	0	0	0	0	0	0	0	0	0	0	0	0	0	0	0	2	0	0	0	0	0	0	0	0	0	0	0	0	0	0	0	0	0
sp|C5B8X2|ENO_EDWI9;sp|Q5E326|ENO_ALIF1;sp|B5FAF9|ENO_ALIFM;sp|B1GYL7|ENO_ENDTX	sp|C5B8X2|ENO_EDWI9;sp|Q5E326|ENO_ALIF1;sp|B5FAF9|ENO_ALIFM	4;3;3;1	1;1;1;1	1;1;1;1	sp|C5B8X2|ENO_EDWI9 Enolase OS=Edwardsiella ictaluri (strain 93-146) OX=634503 GN=eno PE=3 SV=1;sp|Q5E326|ENO_ALIF1 Enolase OS=Aliivibrio fischeri (strain ATCC 700601 / ES114) OX=312309 GN=eno PE=3 SV=1;sp|B5FAF9|ENO_ALIFM Enolase OS=Aliivibrio fischeri (s	4	4	1	1	0	0	0	0	0	0	0	0	0	0	0	0	0	0	0	0	0	0	0	0	0	0	4	0	0	0	0	0	0	0	0	0	0	0	0	0	0	0	0	0
sp|C5BF98|MDH_EDWI9	sp|C5BF98|MDH_EDWI9	3	1	1	sp|C5BF98|MDH_EDWI9 Malate dehydrogenase OS=Edwardsiella ictaluri (strain 93-146) OX=634503 GN=mdh PE=3 SV=1	1	3	1	1	0	0	0	0	0	0	0	0	0	0	0	0	0	0	0	0	0	0	0	0	0	0	3	0	0	0	0	0	0	0	0	0	0	0	0	0	0	0	0	0
sp|D0VWR8|PSBD_THEVL;sp|Q8CM25|PSBD_THEVB;sp|A5GMA8|PSBD_SYNPW;sp|P51766|PSBD_PROHO;sp|A5GQK3|PSBD_SYNR3;sp|Q5N3Q7|PSBD1_SYNP6;sp|Q5MZ82|PSBD2_SYNP6;sp|P09192|PSBD_SYNY3;sp|P11005|PSBD_SYNE7;sp|P20898|PSBD_SYNP2;sp|Q2JRJ5|PSBD_SYNJA;sp|Q2JKT8|PSBD_SYNJB;sp|Q7TTI2|PSBD_PARMW;sp|B0C1V6|PSBD1_ACAM1;sp|Q0I6Z7|PSBD_SYNS3;sp|Q3B038|PSBD_SYNS9;sp|Q3AH25|PSBD_SYNSC;sp|Q8XFA5|PSBD_NOSS1;sp|Q7V6I0|PSBD_PRO…	sp|D0VWR8|PSBD_THEVL;sp|Q8CM25|PSBD_THEVB;sp|A5GMA8|PSBD_SYNPW;sp|P51766|PSBD_PROHO;sp|A5GQK3|PSBD_SYNR3;sp|Q5N3Q7|PSBD1_SYNP6;sp|Q5MZ82|PSBD2_SYNP6;sp|P09192|PSBD_SYNY3;sp|P11005|PSBD_SYNE7;sp|P20898|PSBD_SYNP2;sp|Q2JRJ5|PSBD_SYNJA;sp|Q2JKT8|PSBD_SYNJB;sp|Q7TTI2|PSBD_PARMW;sp|B0C1V6|PSBD1_ACAM1;sp|Q0I6Z7|PSBD_SYNS3;sp|Q3B038|PSBD_SYNS9;sp|Q3AH25|PSBD_SYNSC;sp|Q8XFA5|PSBD_NOSS1;sp|Q7V6I0|PSBD_PRO…	2;2;1;1;1;1;1;1;1;1;1;1;1;1;1;1;1;1;1;1;1;1;1	2;2;1;1;1;1;1;1;1;1;1;1;1;1;1;1;1;1;1;1;1;1;1	2;2;1;1;1;1;1;1;1;1;1;1;1;1;1;1;1;1;1;1;1;1;1	sp|D0VWR8|PSBD_THEVL Photosystem II D2 protein (Fragment) OS=Thermostichus vulcanus OX=32053 GN=psbD PE=1 SV=2;sp|Q8CM25|PSBD_THEVB Photosystem II D2 protein OS=Thermosynechococcus vestitus (strain IAM M-273 / NIES-2133 / BP-1) OX=197221 GN=psbD2 PE=1 SV=1	23	2	2	2	0	1	0	0	1	1	0	0	1	1	1	0	0	0	1	1	0	0	0	1	1	0	0	1	0	0	0	0	0	0	1	1	0	1	0	1	0	0	1	1
sp|P02938|LPP_SERMA;sp|Q8XFI1|LPP1_SALTI;sp|Q7CQN4|LPP1_SALTY;sp|Q5PH64|LPP1_SALPA;sp|P69780|LPP_SHIFL;sp|P69778|LPP_ECO57;sp|P69777|LPP_ECOL6;sp|P69776|LPP_ECOLI;sp|E8XH70|LPP1_SALT4;sp|Q8ZDZ6|LPP_YERPE;sp|Q6D622|LPP_PECAS;sp|Q66A25|LPP_YERPS;sp|Q8Z6K1|LPP2_SALTI;sp|Q5PH63|LPP2_SALPA;sp|Q5PH62|LPP3_SALPA	sp|P02938|LPP_SERMA;sp|Q8XFI1|LPP1_SALTI;sp|Q7CQN4|LPP1_SALTY;sp|Q5PH64|LPP1_SALPA;sp|P69780|LPP_SHIFL;sp|P69778|LPP_ECO57;sp|P69777|LPP_ECOL6;sp|P69776|LPP_ECOLI;sp|E8XH70|LPP1_SALT4	3;3;3;3;3;3;3;3;3;1;1;1;1;1;1	3;3;3;3;3;3;3;3;3;1;1;1;1;1;1	3;3;3;3;3;3;3;3;3;1;1;1;1;1;1	sp|P02938|LPP_SERMA Major outer membrane lipoprotein Lpp OS=Serratia marcescens OX=615 GN=lpp PE=3 SV=1;sp|Q8XFI1|LPP1_SALTI Major outer membrane lipoprotein Lpp 1 OS=Salmonella typhi OX=90370 GN=lpp1 PE=3 SV=1;sp|Q7CQN4|LPP1_SALTY Major outer membrane lip	15	3	3	3	0	0	2	0	0	0	0	2	0	0	0	0	0	2	0	0	0	0	0	0	0	0	2	0	0	0	3	0	0	1	0	0	1	0	0	0	2	0	0	0
sp|K0BE10|TALB_ECO1E;sp|P0A870|TALB_ECOLI;sp|P0A871|TALB_ECO57;sp|P0A872|TALB_SHIFL;sp|Q326L3|TAL_SHIBS;sp|Q32KB0|TAL_SHIDS;sp|Q3Z606|TAL1_SHISS;sp|Q8FLD1|TALB_ECOL6;sp|Q57TP8|TAL1_SALCH;sp|Q5PDM6|TAL1_SALPA;sp|P66955|TALB_SALTY;sp|P66956|TALB_SALTI;sp|B3GZQ2|TAL_ACTP7;sp|B4F2V2|TAL_PROMH;sp|A1JJD0|TAL_YERE8;sp|Q7N8Z1|TAL_PHOLL;sp|C5B7L0|TAL_EDWI9;sp|Q6D0B2|TAL2_PECAS;sp|B0BRM0|TAL_ACTPJ;sp|A3MYD…	sp|K0BE10|TALB_ECO1E;sp|P0A870|TALB_ECOLI;sp|P0A871|TALB_ECO57;sp|P0A872|TALB_SHIFL;sp|Q326L3|TAL_SHIBS;sp|Q32KB0|TAL_SHIDS;sp|Q3Z606|TAL1_SHISS;sp|Q8FLD1|TALB_ECOL6;sp|Q57TP8|TAL1_SALCH;sp|Q5PDM6|TAL1_SALPA;sp|P66955|TALB_SALTY;sp|P66956|TALB_SALTI	4;4;4;4;4;4;4;4;2;2;2;2;1;1;1;1;1;1;1;1;1	4;4;4;4;4;4;4;4;2;2;2;2;1;1;1;1;1;1;1;1;1	4;4;4;4;4;4;4;4;2;2;2;2;1;1;1;1;1;1;1;1;1	sp|K0BE10|TALB_ECO1E Transaldolase OS=Escherichia coli O104:H4 (strain 2009EL-2071) OX=1133853 GN=talB PE=3 SV=1;sp|P0A870|TALB_ECOLI Transaldolase B OS=Escherichia coli (strain K12) OX=83333 GN=talB PE=1 SV=2;sp|P0A871|TALB_ECO57 Transaldolase B OS=Escher	21	4	4	4	0	0	0	0	0	0	0	0	0	0	0	0	0	0	0	0	0	0	0	0	0	0	4	0	0	0	0	0	0	0	0	0	0	0	0	0	0	0	0	0
sp|P41583|6PGD_CITFR;sp|P41582|6PGD_CITKO;sp|P41580|6PGD_SHISO;sp|P41579|6PGD_SHIDY;sp|P41578|6PGD_SHIBO;sp|P41575|6PGD_RAOPL;sp|P41574|6PGD_PSEVU;sp|P41576|6PGD_KLEPN;sp|P37756|6PGD_SHIFL;sp|P37754|6PGD9_ECOLX;sp|P14062|6PGD_SALTY;sp|P00350|6PGD_ECOLI;sp|P41581|6PGD_CITAM;sp|P41577|6PGD_RAOTE	sp|P41583|6PGD_CITFR;sp|P41582|6PGD_CITKO;sp|P41580|6PGD_SHISO;sp|P41579|6PGD_SHIDY;sp|P41578|6PGD_SHIBO;sp|P41575|6PGD_RAOPL;sp|P41574|6PGD_PSEVU;sp|P41576|6PGD_KLEPN;sp|P37756|6PGD_SHIFL;sp|P37754|6PGD9_ECOLX;sp|P14062|6PGD_SALTY;sp|P00350|6PGD_ECOLI;sp|P41581|6PGD_CITAM;sp|P41577|6PGD_RAOTE	2;2;2;2;2;2;2;2;2;2;2;2;1;1	2;2;2;2;2;2;2;2;2;2;2;2;1;1	2;2;2;2;2;2;2;2;2;2;2;2;1;1	sp|P41583|6PGD_CITFR 6-phosphogluconate dehydrogenase, decarboxylating (Fragment) OS=Citrobacter freundii OX=546 GN=gnd PE=3 SV=1;sp|P41582|6PGD_CITKO 6-phosphogluconate dehydrogenase, decarboxylating (Fragment) OS=Citrobacter koseri OX=545 GN=gnd PE=3 SV=	14	2	2	2	0	0	0	0	0	0	0	0	0	0	0	1	0	1	0	0	0	0	0	0	0	0	2	0	0	0	0	0	0	0	0	0	0	0	0	0	0	0	0	0
sp|P02925|RBSB_ECOLI;sp|P0A2C6|RBSB_SALTI;sp|P0A2C5|RBSB_SALTY;sp|P44737|RBSB_HAEIN	sp|P02925|RBSB_ECOLI;sp|P0A2C6|RBSB_SALTI;sp|P0A2C5|RBSB_SALTY	7;6;6;1	7;6;6;1	7;6;6;1	sp|P02925|RBSB_ECOLI Ribose import binding protein RbsB OS=Escherichia coli (strain K12) OX=83333 GN=rbsB PE=1 SV=1;sp|P0A2C6|RBSB_SALTI Ribose import binding protein RbsB OS=Salmonella typhi OX=90370 GN=rbsB PE=3 SV=1;sp|P0A2C5|RBSB_SALTY Ribose import bi	4	7	7	7	0	0	0	0	0	0	0	0	0	0	0	0	0	1	0	0	0	0	0	0	0	0	7	0	0	0	0	0	0	0	0	0	0	0	0	0	0	0	0	0
sp|P02930|TOLC_ECOLI;sp|Q54001|TOLC_SALEN	sp|P02930|TOLC_ECOLI;sp|Q54001|TOLC_SALEN	3;2	3;2	3;2	sp|P02930|TOLC_ECOLI Outer membrane protein TolC OS=Escherichia coli (strain K12) OX=83333 GN=tolC PE=1 SV=3;sp|Q54001|TOLC_SALEN Outer membrane protein TolC OS=Salmonella enteritidis OX=149539 GN=tolC PE=1 SV=1	2	3	3	3	0	0	0	0	0	0	0	0	0	0	0	0	0	0	0	0	0	0	0	0	0	0	3	0	0	0	0	0	0	0	0	0	0	0	0	0	0	0	0	0
sp|P05440|ATPB_FUSBL;sp|Q2N8Z2|ATPB_ERYLH;sp|Q5NQY9|ATPB_ZYMMO	sp|P05440|ATPB_FUSBL;sp|Q2N8Z2|ATPB_ERYLH	5;3;2	1;1;1	0;0;0	sp|P05440|ATPB_FUSBL ATP synthase subunit beta OS=Fuscovulum blasticum OX=1075 GN=atpD PE=3 SV=1;sp|Q2N8Z2|ATPB_ERYLH ATP synthase subunit beta OS=Erythrobacter litoralis (strain HTCC2594) OX=314225 GN=atpD PE=3 SV=1	3	5	1	0	2	1	2	2	2	1	3	3	2	1	1	2	2	3	2	2	3	1	3	3	2	1	1	2	1	2	1	1	1	0	2	2	1	1	0	0	0	0	0	0
sp|P07014|SDHB_ECOLI;sp|Q8ZQU2|SDHB_SALTY	sp|P07014|SDHB_ECOLI;sp|Q8ZQU2|SDHB_SALTY	2;1	2;1	2;1	sp|P07014|SDHB_ECOLI Succinate dehydrogenase iron-sulfur subunit OS=Escherichia coli (strain K12) OX=83333 GN=sdhB PE=1 SV=1;sp|Q8ZQU2|SDHB_SALTY Succinate dehydrogenase iron-sulfur subunit OS=Salmonella typhimurium (strain LT2 / SGSC1412 / ATCC 700720) OX	2	2	2	2	0	0	0	0	0	0	0	0	0	0	0	0	0	0	0	0	0	0	0	0	0	0	2	0	0	0	0	0	0	0	0	0	0	0	0	0	0	0	0	0
sp|P08200|IDH_ECOLI	sp|P08200|IDH_ECOLI	6	6	6	sp|P08200|IDH_ECOLI Isocitrate dehydrogenase [NADP] OS=Escherichia coli (strain K12) OX=83333 GN=icd PE=1 SV=1	1	6	6	6	0	0	0	0	0	0	0	0	0	0	0	0	0	0	0	0	0	0	0	0	0	0	6	0	0	0	0	0	0	0	0	0	0	0	0	0	0	0	0	0
sp|P08839|PT1_ECOLI	sp|P08839|PT1_ECOLI	2	2	2	sp|P08839|PT1_ECOLI Phosphoenolpyruvate-protein phosphotransferase OS=Escherichia coli (strain K12) OX=83333 GN=ptsI PE=1 SV=1	1	2	2	2	0	0	0	0	0	0	0	0	0	0	0	0	0	0	0	0	0	0	0	0	0	0	2	0	0	0	0	0	0	0	0	0	0	0	0	0	0	0	0	0
sp|P0ACG0|HNS_ECO57;sp|P0ACF9|HNS_ECOL6;sp|P0ACF8|HNS_ECOLI;sp|P09120|HNS_SHIFL;sp|Q5PCT5|HNS_SALPA;sp|P0A1S3|HNS_SALTI;sp|P0A1S2|HNS_SALTY;sp|A0A0H3NBY9|HNS_SALTS;sp|A0A0F6B244|HNS_SALT1	sp|P0ACG0|HNS_ECO57;sp|P0ACF9|HNS_ECOL6;sp|P0ACF8|HNS_ECOLI;sp|P09120|HNS_SHIFL;sp|Q5PCT5|HNS_SALPA;sp|P0A1S3|HNS_SALTI;sp|P0A1S2|HNS_SALTY;sp|A0A0H3NBY9|HNS_SALTS;sp|A0A0F6B244|HNS_SALT1	2;2;2;2;1;1;1;1;1	2;2;2;2;1;1;1;1;1	2;2;2;2;1;1;1;1;1	sp|P0ACG0|HNS_ECO57 DNA-binding protein H-NS OS=Escherichia coli O157:H7 OX=83334 GN=hns PE=3 SV=2;sp|P0ACF9|HNS_ECOL6 DNA-binding protein H-NS OS=Escherichia coli O6:H1 (strain CFT073 / ATCC 700928 / UPEC) OX=199310 GN=hns PE=3 SV=2;sp|P0ACF8|HNS_ECOLI DN	9	2	2	2	0	0	0	0	0	0	0	0	0	0	0	0	0	0	0	0	0	0	0	0	0	0	2	0	0	0	0	0	0	0	0	0	0	0	0	0	0	0	0	0
sp|P0AE11|AHPC_SHIFL;sp|P0AE10|AHPC_ECO57;sp|P0AE09|AHPC_ECOL6;sp|P0AE08|AHPC_ECOLI;sp|P0A252|AHPC_SALTI;sp|P0A251|AHPC_SALTY	sp|P0AE11|AHPC_SHIFL;sp|P0AE10|AHPC_ECO57;sp|P0AE09|AHPC_ECOL6;sp|P0AE08|AHPC_ECOLI;sp|P0A252|AHPC_SALTI;sp|P0A251|AHPC_SALTY	2;2;2;2;2;2	2;2;2;2;2;2	2;2;2;2;2;2	sp|P0AE11|AHPC_SHIFL Alkyl hydroperoxide reductase C OS=Shigella flexneri OX=623 GN=ahpC PE=3 SV=2;sp|P0AE10|AHPC_ECO57 Alkyl hydroperoxide reductase C OS=Escherichia coli O157:H7 OX=83334 GN=ahpC PE=3 SV=2;sp|P0AE09|AHPC_ECOL6 Alkyl hydroperoxide reductas	6	2	2	2	0	0	0	0	0	0	0	0	0	0	0	0	0	0	0	0	0	0	0	0	0	0	2	0	0	0	1	0	0	0	0	0	0	0	0	0	0	0	0	0
sp|P0A866|TPX_SHIDY;sp|P0A865|TPX_SHIFL;sp|P0A864|TPX_ECO57;sp|P0A863|TPX_ECOL6;sp|P0A862|TPX_ECOLI	sp|P0A866|TPX_SHIDY;sp|P0A865|TPX_SHIFL;sp|P0A864|TPX_ECO57;sp|P0A863|TPX_ECOL6;sp|P0A862|TPX_ECOLI	2;2;2;2;2	2;2;2;2;2	2;2;2;2;2	sp|P0A866|TPX_SHIDY Thiol peroxidase OS=Shigella dysenteriae OX=622 GN=tpx PE=3 SV=2;sp|P0A865|TPX_SHIFL Thiol peroxidase OS=Shigella flexneri OX=623 GN=tpx PE=3 SV=2;sp|P0A864|TPX_ECO57 Thiol peroxidase OS=Escherichia coli O157:H7 OX=83334 GN=tpx PE=3 SV=	5	2	2	2	0	0	0	0	0	0	0	0	0	0	0	0	0	0	0	0	0	0	0	0	0	0	2	0	0	0	0	0	0	0	0	0	0	0	0	0	0	0	0	0
sp|P0A920|OMPX_SHIFL;sp|P0A919|OMPX_ECO57;sp|P0A918|OMPX_ECOL6;sp|P0A917|OMPX_ECOLI	sp|P0A920|OMPX_SHIFL;sp|P0A919|OMPX_ECO57;sp|P0A918|OMPX_ECOL6;sp|P0A917|OMPX_ECOLI	3;3;3;3	3;3;3;3	3;3;3;3	sp|P0A920|OMPX_SHIFL Outer membrane protein X OS=Shigella flexneri OX=623 GN=ompX PE=3 SV=1;sp|P0A919|OMPX_ECO57 Outer membrane protein X OS=Escherichia coli O157:H7 OX=83334 GN=ompX PE=3 SV=1;sp|P0A918|OMPX_ECOL6 Outer membrane protein X OS=Escherichia co	4	3	3	3	0	0	0	0	0	0	0	0	0	0	0	0	0	0	0	0	0	0	0	0	0	0	3	0	0	0	0	0	0	0	0	0	0	0	0	0	0	0	0	0
sp|P0A9A8|FTSZ_ECO57;sp|P0A9A7|FTSZ_ECOL6;sp|P0A9A6|FTSZ_ECOLI;sp|Q9ALA4|FTSZ_SODGL;sp|Q83MF6|FTSZ_SHIFL;sp|P57308|FTSZ_BUCAI;sp|O51929|FTSZ_BUCAP	sp|P0A9A8|FTSZ_ECO57;sp|P0A9A7|FTSZ_ECOL6;sp|P0A9A6|FTSZ_ECOLI;sp|Q9ALA4|FTSZ_SODGL;sp|Q83MF6|FTSZ_SHIFL	3;3;3;3;2;1;1	3;3;3;3;2;1;1	3;3;3;3;2;1;1	sp|P0A9A8|FTSZ_ECO57 Cell division protein FtsZ OS=Escherichia coli O157:H7 OX=83334 GN=ftsZ PE=3 SV=1;sp|P0A9A7|FTSZ_ECOL6 Cell division protein FtsZ OS=Escherichia coli O6:H1 (strain CFT073 / ATCC 700928 / UPEC) OX=199310 GN=ftsZ PE=3 SV=1;sp|P0A9A6|FTSZ	7	3	3	3	0	0	0	0	0	0	0	0	0	0	0	0	0	0	0	0	0	0	0	0	0	0	3	0	0	0	0	0	0	0	0	0	0	0	0	0	0	0	0	0
sp|P0A9G6|ACEA_ECOLI;sp|P0A9G7|ACEA_ECOL6;sp|P51066|ACEA_SALTY	sp|P0A9G6|ACEA_ECOLI;sp|P0A9G7|ACEA_ECOL6	5;5;2	5;5;2	5;5;2	sp|P0A9G6|ACEA_ECOLI Isocitrate lyase OS=Escherichia coli (strain K12) OX=83333 GN=aceA PE=1 SV=1;sp|P0A9G7|ACEA_ECOL6 Isocitrate lyase OS=Escherichia coli O6:H1 (strain CFT073 / ATCC 700928 / UPEC) OX=199310 GN=aceA PE=3 SV=1	3	5	5	5	0	0	0	0	0	0	0	0	0	0	0	0	0	0	0	0	0	0	0	0	0	0	5	0	0	0	0	0	0	0	0	0	0	0	0	0	0	0	0	0
sp|P0A9P3|DLDH_SHIFL;sp|P0A9P2|DLDH_ECO57;sp|P0A9P1|DLDH_ECOL6;sp|P0A9P0|DLDH_ECOLI;sp|P43784|DLDH_HAEIN;sp|Q9KPF6|DLDH_VIBCH;sp|O50286|DLDH_VIBPA	sp|P0A9P3|DLDH_SHIFL;sp|P0A9P2|DLDH_ECO57;sp|P0A9P1|DLDH_ECOL6;sp|P0A9P0|DLDH_ECOLI;sp|P43784|DLDH_HAEIN	4;4;4;4;2;1;1	4;4;4;4;2;1;1	4;4;4;4;2;1;1	sp|P0A9P3|DLDH_SHIFL Dihydrolipoyl dehydrogenase OS=Shigella flexneri OX=623 GN=lpdA PE=3 SV=2;sp|P0A9P2|DLDH_ECO57 Dihydrolipoyl dehydrogenase OS=Escherichia coli O157:H7 OX=83334 GN=lpdA PE=3 SV=2;sp|P0A9P1|DLDH_ECOL6 Dihydrolipoyl dehydrogenase OS=Esche	7	4	4	4	0	0	0	0	0	0	0	0	0	0	0	0	0	0	0	0	0	0	0	0	0	0	4	0	0	0	0	0	0	0	0	0	0	0	0	0	0	0	0	0
sp|P0A9Q8|ADHE_ECO57;sp|P0A9Q7|ADHE_ECOLI	sp|P0A9Q8|ADHE_ECO57;sp|P0A9Q7|ADHE_ECOLI	6;6	6;6	6;6	sp|P0A9Q8|ADHE_ECO57 Bifunctional aldehyde-alcohol dehydrogenase AdhE OS=Escherichia coli O157:H7 OX=83334 GN=adhE PE=1 SV=2;sp|P0A9Q7|ADHE_ECOLI Bifunctional aldehyde-alcohol dehydrogenase AdhE OS=Escherichia coli (strain K12) OX=83333 GN=adhE PE=1 SV=2	2	6	6	6	0	0	0	0	0	0	0	0	0	0	0	0	0	0	0	0	0	0	0	0	0	0	6	0	0	0	0	0	0	0	0	0	0	0	0	0	0	0	0	0
sp|P0AB73|ALF_SHIFL;sp|P0AB72|ALF_ECO57;sp|P0AB71|ALF_ECOLI	sp|P0AB73|ALF_SHIFL;sp|P0AB72|ALF_ECO57;sp|P0AB71|ALF_ECOLI	3;3;3	3;3;3	3;3;3	sp|P0AB73|ALF_SHIFL Fructose-bisphosphate aldolase class 2 OS=Shigella flexneri OX=623 GN=fbaA PE=3 SV=2;sp|P0AB72|ALF_ECO57 Fructose-bisphosphate aldolase class 2 OS=Escherichia coli O157:H7 OX=83334 GN=fbaA PE=3 SV=2;sp|P0AB71|ALF_ECOLI Fructose-bisphosp	3	3	3	3	0	0	0	0	0	0	0	0	0	0	0	0	0	1	0	0	0	0	0	0	0	0	3	0	0	0	0	0	0	0	0	0	0	0	0	0	0	0	0	0
sp|P0ABK6|CYSK_ECO57;sp|P0ABK5|CYSK_ECOLI;sp|P0A1E4|CYSK_SALTI;sp|P0A1E3|CYSK_SALTY	sp|P0ABK6|CYSK_ECO57;sp|P0ABK5|CYSK_ECOLI	3;3;1;1	3;3;1;1	3;3;1;1	sp|P0ABK6|CYSK_ECO57 Cysteine synthase A OS=Escherichia coli O157:H7 OX=83334 GN=cysK PE=3 SV=2;sp|P0ABK5|CYSK_ECOLI Cysteine synthase A OS=Escherichia coli (strain K12) OX=83333 GN=cysK PE=1 SV=2	4	3	3	3	0	0	0	0	0	0	0	0	0	0	0	0	0	0	0	0	0	0	0	0	0	0	3	0	0	0	0	0	0	0	0	0	0	0	0	0	0	0	0	0
sp|P0AC43|SDHA_ECO57;sp|P0AC42|SDHA_ECOL6;sp|P0AC41|SDHA_ECOLI;sp|Q8ZQU3|SDHA_SALTY	sp|P0AC43|SDHA_ECO57;sp|P0AC42|SDHA_ECOL6;sp|P0AC41|SDHA_ECOLI;sp|Q8ZQU3|SDHA_SALTY	3;3;3;2	3;3;3;2	3;3;3;2	sp|P0AC43|SDHA_ECO57 Succinate dehydrogenase flavoprotein subunit OS=Escherichia coli O157:H7 OX=83334 GN=sdhA PE=3 SV=1;sp|P0AC42|SDHA_ECOL6 Succinate dehydrogenase flavoprotein subunit OS=Escherichia coli O6:H1 (strain CFT073 / ATCC 700928 / UPEC) OX=199	4	3	3	3	0	0	0	0	0	0	0	0	0	0	0	0	0	0	0	0	0	0	0	0	0	0	3	0	0	0	0	0	0	0	0	0	0	0	0	0	0	0	0	0
sp|P0AD62|KPYK1_ECO57;sp|P0AD61|KPYK1_ECOLI;sp|Q8Z6K2|KPYK1_SALTI;sp|P77983|KPYK1_SALTY	sp|P0AD62|KPYK1_ECO57;sp|P0AD61|KPYK1_ECOLI;sp|Q8Z6K2|KPYK1_SALTI;sp|P77983|KPYK1_SALTY	3;3;2;2	3;3;2;2	3;3;2;2	sp|P0AD62|KPYK1_ECO57 Pyruvate kinase I OS=Escherichia coli O157:H7 OX=83334 GN=pykF PE=3 SV=1;sp|P0AD61|KPYK1_ECOLI Pyruvate kinase I OS=Escherichia coli (strain K12) OX=83333 GN=pykF PE=1 SV=1;sp|Q8Z6K2|KPYK1_SALTI Pyruvate kinase I OS=Salmonella typhi O	4	3	3	3	0	0	0	0	0	0	0	0	0	0	0	0	0	0	0	0	0	0	0	0	0	0	3	0	0	0	0	0	0	0	0	0	0	0	0	0	0	0	0	0
sp|P0ADE7|KBP_ECOL6;sp|P0ADE6|KBP_ECOLI	sp|P0ADE7|KBP_ECOL6;sp|P0ADE6|KBP_ECOLI	2;2	2;2	2;2	sp|P0ADE7|KBP_ECOL6 Potassium binding protein Kbp OS=Escherichia coli O6:H1 (strain CFT073 / ATCC 700928 / UPEC) OX=199310 GN=kbp PE=3 SV=2;sp|P0ADE6|KBP_ECOLI Potassium binding protein Kbp OS=Escherichia coli (strain K12) OX=83333 GN=kbp PE=1 SV=2	2	2	2	2	0	0	0	0	0	0	0	0	0	0	0	0	0	0	0	0	0	0	0	0	0	0	2	0	0	0	0	0	0	0	0	0	0	0	0	0	0	0	0	0
sp|P0AEE7|DGAL_SHIFL;sp|P0AEE6|DGAL_ECOL6;sp|P0AEE5|DGAL_ECOLI;sp|P23925|DGAL_CITFR;sp|P23905|DGAL_SALTY	sp|P0AEE7|DGAL_SHIFL;sp|P0AEE6|DGAL_ECOL6;sp|P0AEE5|DGAL_ECOLI;sp|P23925|DGAL_CITFR;sp|P23905|DGAL_SALTY	2;2;2;1;1	2;2;2;1;1	2;2;2;1;1	sp|P0AEE7|DGAL_SHIFL D-galactose-binding periplasmic protein OS=Shigella flexneri OX=623 GN=mglB PE=3 SV=1;sp|P0AEE6|DGAL_ECOL6 D-galactose-binding periplasmic protein OS=Escherichia coli O6:H1 (strain CFT073 / ATCC 700928 / UPEC) OX=199310 GN=mglB PE=3 SV	5	2	2	2	0	0	0	0	0	0	0	0	0	0	0	0	0	0	0	0	0	0	0	0	0	0	2	0	0	0	0	0	0	0	0	0	0	0	0	0	0	0	0	0
sp|P0AEY0|MALE_ECO57;sp|P0AEX9|MALE_ECOLI;sp|P19576|MALE_SALTY;sp|P18815|MALE_KLEAE	sp|P0AEY0|MALE_ECO57;sp|P0AEX9|MALE_ECOLI	3;3;1;1	3;3;1;1	3;3;1;1	sp|P0AEY0|MALE_ECO57 Maltose/maltodextrin-binding periplasmic protein OS=Escherichia coli O157:H7 OX=83334 GN=malE PE=1 SV=1;sp|P0AEX9|MALE_ECOLI Maltose/maltodextrin-binding periplasmic protein OS=Escherichia coli (strain K12) OX=83333 GN=malE PE=1 SV=1	4	3	3	3	0	0	0	0	0	0	0	0	0	0	0	0	0	0	0	1	0	0	0	0	0	0	3	0	0	0	0	0	0	0	0	0	0	0	0	0	0	0	0	0
sp|P0AFF9|NUSA_SHIFL;sp|P0AFF8|NUSA_ECO57;sp|P0AFF7|NUSA_ECOL6;sp|P0AFF6|NUSA_ECOLI;sp|P37430|NUSA_SALTY	sp|P0AFF9|NUSA_SHIFL;sp|P0AFF8|NUSA_ECO57;sp|P0AFF7|NUSA_ECOL6;sp|P0AFF6|NUSA_ECOLI	4;4;4;4;1	4;4;4;4;1	4;4;4;4;1	sp|P0AFF9|NUSA_SHIFL Transcription termination/antitermination protein NusA OS=Shigella flexneri OX=623 GN=nusA PE=3 SV=1;sp|P0AFF8|NUSA_ECO57 Transcription termination/antitermination protein NusA OS=Escherichia coli O157:H7 OX=83334 GN=nusA PE=3 SV=1;sp|	5	4	4	4	0	0	0	0	0	0	0	0	0	0	0	0	0	0	0	0	0	0	0	0	0	0	4	0	0	0	0	0	0	0	0	0	0	0	0	0	0	0	0	0
sp|P0AFG8|ODP1_ECOLI;sp|P0AFG9|ODP1_ECO57;sp|P57301|ODP1_BUCAI	sp|P0AFG8|ODP1_ECOLI;sp|P0AFG9|ODP1_ECO57	4;4;1	4;4;1	4;4;1	sp|P0AFG8|ODP1_ECOLI Pyruvate dehydrogenase E1 component OS=Escherichia coli (strain K12) OX=83333 GN=aceE PE=1 SV=2;sp|P0AFG9|ODP1_ECO57 Pyruvate dehydrogenase E1 component OS=Escherichia coli O157:H7 OX=83334 GN=aceE PE=1 SV=2	3	4	4	4	0	0	0	0	0	0	0	0	0	0	0	0	0	0	0	0	0	0	0	0	0	0	4	0	0	0	0	0	0	0	0	0	0	0	0	0	0	0	0	0
sp|P0AFW7|RNK_SHIFL;sp|P0AFW6|RNK_ECO57;sp|P0AFW5|RNK_ECOL6;sp|P0AFW4|RNK_ECOLI	sp|P0AFW7|RNK_SHIFL;sp|P0AFW6|RNK_ECO57;sp|P0AFW5|RNK_ECOL6;sp|P0AFW4|RNK_ECOLI	2;2;2;2	2;2;2;2	2;2;2;2	sp|P0AFW7|RNK_SHIFL Regulator of nucleoside diphosphate kinase OS=Shigella flexneri OX=623 GN=rnk PE=3 SV=1;sp|P0AFW6|RNK_ECO57 Regulator of nucleoside diphosphate kinase OS=Escherichia coli O157:H7 OX=83334 GN=rnk PE=3 SV=1;sp|P0AFW5|RNK_ECOL6 Regulator o	4	2	2	2	0	0	0	0	0	0	0	0	0	0	0	0	0	0	0	0	0	0	0	0	0	0	2	0	0	0	0	0	0	0	0	0	0	0	0	0	0	0	0	0
sp|P0AG70|RS1_SHIFL;sp|P0AG69|RS1_ECO57;sp|P0AG68|RS1_ECOL6;sp|P0AG67|RS1_ECOLI;sp|P37985|RS1_DICD3;sp|P14128|RS1_PROSP;sp|P57395|RS1_BUCAI;sp|Q44653|RS1_BUCAP;sp|Q89AJ3|RS1_BUCBP	sp|P0AG70|RS1_SHIFL;sp|P0AG69|RS1_ECO57;sp|P0AG68|RS1_ECOL6;sp|P0AG67|RS1_ECOLI;sp|P37985|RS1_DICD3	8;8;8;8;6;2;1;1;1	8;8;8;8;6;2;1;1;1	8;8;8;8;6;2;1;1;1	sp|P0AG70|RS1_SHIFL 30S ribosomal protein S1 OS=Shigella flexneri OX=623 GN=rpsA PE=3 SV=1;sp|P0AG69|RS1_ECO57 30S ribosomal protein S1 OS=Escherichia coli O157:H7 OX=83334 GN=rpsA PE=3 SV=1;sp|P0AG68|RS1_ECOL6 30S ribosomal protein S1 OS=Escherichia coli	9	8	8	8	0	0	0	0	0	0	0	0	0	0	0	0	0	0	0	0	0	0	0	0	0	0	8	0	0	0	0	0	0	0	0	0	0	0	0	0	0	0	0	0
sp|Q8ZNA5|FADL_SALTY;sp|Q8Z4Y8|FADL_SALTI;sp|Q8XCN6|FADL_ECO57;sp|P59741|FADL_SHIFL;sp|P10384|FADL_ECOLI;sp|Q8CVU7|FADL_ECOL6	sp|Q8ZNA5|FADL_SALTY;sp|Q8Z4Y8|FADL_SALTI;sp|Q8XCN6|FADL_ECO57;sp|P59741|FADL_SHIFL;sp|P10384|FADL_ECOLI;sp|Q8CVU7|FADL_ECOL6	2;2;2;2;2;1	2;2;2;2;2;1	2;2;2;2;2;1	sp|Q8ZNA5|FADL_SALTY Long-chain fatty acid transport protein OS=Salmonella typhimurium (strain LT2 / SGSC1412 / ATCC 700720) OX=99287 GN=fadL PE=3 SV=2;sp|Q8Z4Y8|FADL_SALTI Long-chain fatty acid transport protein OS=Salmonella typhi OX=90370 GN=fadL PE=3 S	6	2	2	2	0	0	0	0	0	0	0	0	0	0	0	0	0	0	0	0	0	0	0	0	0	0	2	0	0	0	0	0	0	0	0	0	0	0	0	0	0	0	0	0
sp|P11004|PSBC_SYNE7;sp|D0VWR7|PSBC_THEVL;sp|Q8DIF8|PSBC_THEVB	sp|P11004|PSBC_SYNE7;sp|D0VWR7|PSBC_THEVL;sp|Q8DIF8|PSBC_THEVB	2;1;1	2;1;1	2;1;1	sp|P11004|PSBC_SYNE7 Photosystem II CP43 reaction center protein OS=Synechococcus elongatus (strain PCC 7942 / FACHB-805) OX=1140 GN=psbC PE=3 SV=3;sp|D0VWR7|PSBC_THEVL Photosystem II CP43 reaction center protein (Fragment) OS=Thermostichus vulcanus OX=320	3	2	2	2	1	1	1	1	1	1	2	1	1	1	2	0	1	2	2	0	2	1	2	2	2	1	1	1	1	1	0	1	1	1	1	1	1	1	1	1	1	1	1	1
sp|P12698|ATPB_PRIM1	sp|P12698|ATPB_PRIM1	2	1	1	sp|P12698|ATPB_PRIM1 ATP synthase subunit beta OS=Priestia megaterium (strain ATCC 12872 / QMB1551) OX=545693 GN=atpD PE=3 SV=2	1	2	1	1	1	1	1	1	1	1	1	1	1	1	1	1	1	1	1	1	1	1	1	1	1	1	1	1	0	1	1	2	1	0	1	1	1	1	0	0	0	0	0	0
sp|P13357|ATPB_CELLY;sp|A5V3X5|ATPB_RHIWR;sp|A6GVV9|ATPB_FLAPJ;sp|A5FLS1|ATPB_FLAJ1;sp|A0M791|ATPB_GRAFK	sp|P13357|ATPB_CELLY;sp|A5V3X5|ATPB_RHIWR;sp|A6GVV9|ATPB_FLAPJ;sp|A5FLS1|ATPB_FLAJ1;sp|A0M791|ATPB_GRAFK	4;3;3;3;3	2;1;1;1;1	1;1;0;0;1	sp|P13357|ATPB_CELLY ATP synthase subunit beta OS=Cellulophaga lytica OX=979 GN=atpD PE=3 SV=1;sp|A5V3X5|ATPB_RHIWR ATP synthase subunit beta OS=Rhizorhabdus wittichii (strain DSM 6014 / CCUG 31198 / JCM 15750 / NBRC 105917 / EY 4224 / RW1) OX=392499 GN=at	5	4	2	1	2	1	1	1	1	1	1	3	1	1	1	1	1	1	1	1	1	1	1	1	2	2	1	2	0	1	1	1	1	0	1	1	1	1	1	0	0	0	0	0
sp|P23843|OPPA_ECOLI	sp|P23843|OPPA_ECOLI	2	2	2	sp|P23843|OPPA_ECOLI Periplasmic oligopeptide-binding protein OS=Escherichia coli (strain K12) OX=83333 GN=oppA PE=1 SV=2	1	2	2	2	0	0	0	0	0	0	0	0	0	0	0	0	0	0	0	0	0	0	0	0	0	0	2	0	0	0	0	0	0	0	0	0	0	0	0	0	0	0	0	0
sp|P25553|ALDA_ECOLI	sp|P25553|ALDA_ECOLI	5	5	5	sp|P25553|ALDA_ECOLI Lactaldehyde dehydrogenase OS=Escherichia coli (strain K12) OX=83333 GN=aldA PE=1 SV=2	1	5	5	5	0	0	0	0	0	0	0	0	0	0	0	0	0	0	0	0	0	0	0	0	0	0	5	0	0	0	0	0	0	0	0	0	0	0	0	0	0	0	0	0
sp|Q8KAC9|ATPB2_CHLTE;sp|P35110|ATPB_CHLLI;sp|P42465|ATPB_CHLP8;sp|Q3AP13|ATPB_CHLCH;sp|B3EJK9|ATPB_CHLPB	sp|Q8KAC9|ATPB2_CHLTE;sp|P35110|ATPB_CHLLI;sp|P42465|ATPB_CHLP8;sp|Q3AP13|ATPB_CHLCH;sp|B3EJK9|ATPB_CHLPB	4;4;3;3;3	1;1;1;1;1	1;1;1;1;1	sp|Q8KAC9|ATPB2_CHLTE ATP synthase subunit beta 2 OS=Chlorobaculum tepidum (strain ATCC 49652 / DSM 12025 / NBRC 103806 / TLS) OX=194439 GN=atpD2 PE=3 SV=1;sp|P35110|ATPB_CHLLI ATP synthase subunit beta OS=Chlorobium limicola OX=1092 GN=atpD PE=3 SV=1;sp|P	5	4	1	1	2	1	2	2	2	2	2	2	2	2	1	1	2	4	2	2	2	2	1	2	2	2	1	2	1	2	2	1	2	0	2	2	2	2	0	0	0	0	0	0
sp|Q3SQJ5|CH602_NITWN;sp|Q89IK8|CH606_BRADU;sp|Q1QK71|CH602_NITHX;sp|P35862|CH603_BRADU;sp|Q2IV30|CH602_RHOP2;sp|Q1QP32|CH601_NITHX;sp|Q07PA9|CH602_RHOP5;sp|Q212H2|CH601_RHOPB;sp|Q138M7|CH601_RHOPS;sp|P60365|CH602_RHOPA;sp|Q0AS40|CH60_MARMM	sp|Q3SQJ5|CH602_NITWN;sp|Q89IK8|CH606_BRADU;sp|Q1QK71|CH602_NITHX;sp|P35862|CH603_BRADU;sp|Q2IV30|CH602_RHOP2;sp|Q1QP32|CH601_NITHX;sp|Q07PA9|CH602_RHOP5;sp|Q212H2|CH601_RHOPB;sp|Q138M7|CH601_RHOPS;sp|P60365|CH602_RHOPA;sp|Q0AS40|CH60_MARMM	4;4;4;4;4;3;3;3;3;3;2	1;1;1;1;1;1;1;0;1;1;0	0;0;0;0;0;0;0;0;0;0;0	sp|Q3SQJ5|CH602_NITWN Chaperonin GroEL 2 OS=Nitrobacter winogradskyi (strain ATCC 25391 / DSM 10237 / CIP 104748 / NCIMB 11846 / Nb-255) OX=323098 GN=groEL2 PE=3 SV=1;sp|Q89IK8|CH606_BRADU Chaperonin GroEL 6 OS=Bradyrhizobium diazoefficiens (strain JCM 108	11	4	1	0	2	0	2	2	1	3	1	3	1	3	2	0	2	2	2	3	1	1	2	4	3	1	2	3	1	3	2	1	1	0	1	1	1	0	0	0	1	1	1	1
sp|P37902|GLTI_ECOLI;sp|Q9ZF60|GLTI_SALTY	sp|P37902|GLTI_ECOLI	3;1	3;1	3;1	sp|P37902|GLTI_ECOLI Glutamate/aspartate import solute-binding protein OS=Escherichia coli (strain K12) OX=83333 GN=gltI PE=1 SV=2	2	3	3	3	0	0	0	0	0	0	0	0	0	0	0	0	0	1	0	0	0	0	0	0	0	0	3	0	0	0	0	0	0	0	0	0	0	0	0	0	0	0	0	0
sp|Q11Q98|EFTU_CYTH3;sp|P42480|EFTU_PAROE;sp|A1SNN5|EFTU_NOCSJ;sp|A5GW14|EFTU_SYNR3	sp|Q11Q98|EFTU_CYTH3;sp|P42480|EFTU_PAROE;sp|A1SNN5|EFTU_NOCSJ;sp|A5GW14|EFTU_SYNR3	2;2;1;1	2;2;1;1	1;1;1;1	sp|Q11Q98|EFTU_CYTH3 Elongation factor Tu OS=Cytophaga hutchinsonii (strain ATCC 33406 / DSM 1761 / CIP 103989 / NBRC 15051 / NCIMB 9469 / D465) OX=269798 GN=tuf PE=3 SV=1;sp|P42480|EFTU_PAROE Elongation factor Tu OS=Parahymenobacter ocellatus OX=36878 GN=	4	2	2	1	2	2	1	1	1	1	1	2	2	1	0	0	2	1	1	0	2	2	1	0	0	2	1	1	1	0	0	2	2	1	0	1	1	0	2	2	1	1	1	1
sp|P69785|PTGA_SHIFL;sp|P69784|PTGA_ECOL6;sp|P69783|PTGA_ECOLI;sp|P0A284|PTGA_SALTI;sp|P0A283|PTGA_SALTY	sp|P69785|PTGA_SHIFL;sp|P69784|PTGA_ECOL6;sp|P69783|PTGA_ECOLI;sp|P0A284|PTGA_SALTI;sp|P0A283|PTGA_SALTY	2;2;2;1;1	2;2;2;1;1	2;2;2;1;1	sp|P69785|PTGA_SHIFL PTS system glucose-specific EIIA component OS=Shigella flexneri OX=623 GN=crr PE=3 SV=2;sp|P69784|PTGA_ECOL6 PTS system glucose-specific EIIA component OS=Escherichia coli O6:H1 (strain CFT073 / ATCC 700928 / UPEC) OX=199310 GN=crr PE=	5	2	2	2	0	0	0	0	0	0	0	0	0	0	0	0	0	0	0	0	0	0	0	0	0	0	2	0	0	0	0	0	0	0	0	0	0	0	0	0	0	0	0	0
sp|P72247|ATPB_RHOCA;sp|A4WUM7|ATPB_CERS5;sp|Q3J431|ATPB1_CERS4;sp|A3PIB9|ATPB1_CERS1;sp|A8LJR4|ATPB2_DINSH;sp|A8HS10|ATPB_AZOC5;sp|A1UR49|ATPB_BARBK;sp|Q6G1W9|ATPB_BARHE;sp|Q6FYM3|ATPB_BARQU;sp|A9IYW6|ATPB_BART1	sp|P72247|ATPB_RHOCA;sp|A4WUM7|ATPB_CERS5;sp|Q3J431|ATPB1_CERS4;sp|A3PIB9|ATPB1_CERS1;sp|A8LJR4|ATPB2_DINSH	8;7;6;6;5;3;3;2;2;2	8;7;6;6;5;3;3;2;2;2	0;0;0;0;0;0;0;0;0;0	sp|P72247|ATPB_RHOCA ATP synthase subunit beta OS=Rhodobacter capsulatus OX=1061 GN=atpD PE=1 SV=3;sp|A4WUM7|ATPB_CERS5 ATP synthase subunit beta OS=Cereibacter sphaeroides (strain ATCC 17025 / ATH 2.4.3) OX=349102 GN=atpD PE=3 SV=1;sp|Q3J431|ATPB1_CERS4 A	10	8	8	0	3	1	2	3	3	1	4	2	3	2	1	3	2	4	3	3	3	1	4	4	3	1	1	2	2	2	1	1	1	0	2	2	1	2	3	1	2	3	3	1
sp|P75682|YAGE_ECOLI	sp|P75682|YAGE_ECOLI	2	2	2	sp|P75682|YAGE_ECOLI Putative 2-dehydro-3-deoxy-D-gluconate aldolase YagE OS=Escherichia coli (strain K12) OX=83333 GN=yagE PE=1 SV=2	1	2	2	2	0	0	0	0	0	0	0	0	0	0	0	0	0	0	0	0	0	0	0	0	0	0	2	0	0	0	0	0	0	0	0	0	0	0	0	0	0	0	0	0
sp|P95678|CH60_RHOCA;sp|A4WUL5|CH60_CERS5;sp|Q93MH1|CH60_RHOPL;sp|Q3J419|CH601_CERS4;sp|A3PID0|CH60_CERS1;sp|P20110|CH601_CERSP;sp|Q87BC0|CH60_XYLFT;sp|Q130Z3|CH602_RHOPS;sp|P60364|CH601_RHOPA;sp|B2I7D4|CH60_XYLF2;sp|B0U418|CH60_XYLFM;sp|Q07TB7|CH601_RHOP5;sp|Q89DA6|CH607_BRADU;sp|A5ECI7|CH601_BRASB;sp|Q9PFP2|CH60_XYLFA;sp|A4Z0U1|CH603_BRASO;sp|A1B877|CH60_PARDP;sp|Q1QIL6|CH603_NITHX;sp|Q9Z462|CH…	sp|P95678|CH60_RHOCA;sp|A4WUL5|CH60_CERS5;sp|Q93MH1|CH60_RHOPL;sp|Q3J419|CH601_CERS4;sp|A3PID0|CH60_CERS1;sp|P20110|CH601_CERSP	4;3;3;2;2;2;1;1;1;1;1;1;1;1;1;1;1;1;1;1	1;0;0;0;0;0;0;0;0;0;0;0;0;0;0;0;0;0;0;0	1;0;0;0;0;0;0;0;0;0;0;0;0;0;0;0;0;0;0;0	sp|P95678|CH60_RHOCA Chaperonin GroEL OS=Rhodobacter capsulatus OX=1061 GN=groEL PE=1 SV=1;sp|A4WUL5|CH60_CERS5 Chaperonin GroEL OS=Cereibacter sphaeroides (strain ATCC 17025 / ATH 2.4.3) OX=349102 GN=groEL PE=3 SV=1;sp|Q93MH1|CH60_RHOPL Chaperonin GroEL O	20	4	1	1	1	1	0	1	0	1	3	1	2	2	1	1	1	1	2	3	2	1	2	4	3	1	0	1	1	2	0	1	1	0	0	2	0	0	0	0	0	1	0	0
sp|Q8F0S3|RPOC_LEPIN;sp|Q04QJ0|RPOC_LEPBJ;sp|Q054E1|RPOC_LEPBL;sp|Q72UA7|RPOC_LEPIC;sp|Q7NDF8|RPOC1_GLOVI;sp|A5WH34|RPOC_PSYWF;sp|Q47UW0|RPOC_COLP3;sp|Q7N9A3|RPOC_PHOLL;sp|A7FNI2|RPOC_YERP3;sp|Q2NWR5|RPOC_SODGM;sp|B2K114|RPOC_YERPB;sp|Q1CN77|RPOC_YERPN;sp|B1JJK0|RPOC_YERPY;sp|Q66FQ1|RPOC_YERPS;sp|Q4FQH4|RPOC_PSYA2;sp|A9R0H9|RPOC_YERPG;sp|A1JII1|RPOC_YERE8;sp|Q1C1U2|RPOC_YERPA;sp|Q8D1H3|RPOC_YERPE…	sp|Q8F0S3|RPOC_LEPIN;sp|Q04QJ0|RPOC_LEPBJ;sp|Q054E1|RPOC_LEPBL;sp|Q72UA7|RPOC_LEPIC;sp|Q7NDF8|RPOC1_GLOVI;sp|A5WH34|RPOC_PSYWF;sp|Q47UW0|RPOC_COLP3;sp|Q7N9A3|RPOC_PHOLL;sp|A7FNI2|RPOC_YERP3;sp|Q2NWR5|RPOC_SODGM;sp|B2K114|RPOC_YERPB;sp|Q1CN77|RPOC_YERPN;sp|B1JJK0|RPOC_YERPY;sp|Q66FQ1|RPOC_YERPS;sp|Q4FQH4|RPOC_PSYA2;sp|A9R0H9|RPOC_YERPG;sp|A1JII1|RPOC_YERE8;sp|Q1C1U2|RPOC_YERPA;sp|Q8D1H3|RPOC_YERPE…	2;2;2;2;1;1;1;1;1;1;1;1;1;1;1;1;1;1;1;1;1;1;1;1;1;1;1;1;1;1;1;1;1;1;1;1;1;1;1;1;1;1;1;1;1;1;1;1;1;1;1;1;1;1;1;1;1;1;1;1;1;1;1;1;1;1;1;1;1;1;1;1;1;1;1;1;1;1;1;1;1;1;1;1;1;1;1;1;1;1;1;1;1;1;1;1;1;1;1;1;1;1;1;1;1;1;1;1;1;1;1;1;1;1;1;1;1;1;1;1;1;1;1;1;1;1;1;1;1;1;1;1;1;1;1;1;1;1;1;1;1;1;1;1;1;1;1;1;1;1;1;1;1;1;1;1;1;1;1;1;1;1;1;1;1;1;1;1;1;1;1;1;1;1;1;1;1;1;1;1;1;1;1;1;1;1;1;1;1;1;1;1;1;1;1;1;1;1;1;1…	2;2;2;2;1;1;1;1;1;1;1;1;1;1;1;1;1;1;1;1;1;1;1;1;1;1;1;1;1;1;1;1;1;1;1;1;1;1;1;1;1;1;1;1;1;1;1;1;1;1;1;1;1;1;1;1;1;1;1;1;1;1;1;1;1;1;1;1;1;1;1;1;1;1;1;1;1;1;1;1;1;1;1;1;1;1;1;1;1;1;1;1;1;1;1;1;1;1;1;1;1;1;1;1;1;1;1;1;1;1;1;1;1;1;1;1;1;1;1;1;1;1;1;1;1;1;1;1;1;1;1;1;1;1;1;1;1;1;1;1;1;1;1;1;1;1;1;1;1;1;1;1;1;1;1;1;1;1;1;1;1;1;1;1;1;1;1;1;1;1;1;1;1;1;1;1;1;1;1;1;1;1;1;1;1;1;1;1;1;1;1;1;1;1;1;1;1;1;1;1…	2;2;2;2;1;1;1;1;1;1;1;1;1;1;1;1;1;1;1;1;1;1;1;1;1;1;1;1;1;1;1;1;1;1;1;1;1;1;1;1;1;1;1;1;1;1;1;1;1;1;1;1;1;1;1;1;1;1;1;1;1;1;1;1;1;1;1;1;1;1;1;1;1;1;1;1;1;1;1;1;1;1;1;1;1;1;1;1;1;1;1;1;1;1;1;1;1;1;1;1;1;1;1;1;1;1;1;1;1;1;1;1;1;1;1;1;1;1;1;1;1;1;1;1;1;1;1;1;1;1;1;1;1;1;1;1;1;1;1;1;1;1;1;1;1;1;1;1;1;1;1;1;1;1;1;1;1;1;1;1;1;1;1;1;1;1;1;1;1;1;1;1;1;1;1;1;1;1;1;1;1;1;1;1;1;1;1;1;1;1;1;1;1;1;1;1;1;1;1;1…	sp|Q8F0S3|RPOC_LEPIN DNA-directed RNA polymerase subunit beta OS=Leptospira interrogans serogroup Icterohaemorrhagiae serovar Lai (strain 56601) OX=189518 GN=rpoC PE=3 SV=1;sp|Q04QJ0|RPOC_LEPBJ DNA-directed RNA polymerase subunit beta OS=Leptospira borgp	592	2	2	2	0	0	0	0	0	0	0	0	0	0	0	0	0	0	0	0	0	0	0	1	1	0	0	0	0	0	0	0	0	0	0	0	0	0	0	0	0	0	0	0
sp|Q8XID4|ATPB_CLOPE;sp|Q0TNC4|ATPB_CLOP1;sp|Q0SQZ5|ATPB_CLOPS;sp|Q8F2J5|ATPB_LEPIN;sp|Q72SX9|ATPB_LEPIC;sp|Q04ZU5|ATPB_LEPBL;sp|Q04S18|ATPB_LEPBJ;sp|B0SLC8|ATPB_LEPBP;sp|B0SDA5|ATPB_LEPBA	sp|Q8XID4|ATPB_CLOPE;sp|Q0TNC4|ATPB_CLOP1;sp|Q0SQZ5|ATPB_CLOPS;sp|Q8F2J5|ATPB_LEPIN;sp|Q72SX9|ATPB_LEPIC;sp|Q04ZU5|ATPB_LEPBL;sp|Q04S18|ATPB_LEPBJ;sp|B0SLC8|ATPB_LEPBP;sp|B0SDA5|ATPB_LEPBA	3;3;3;2;2;2;2;2;2	2;2;2;1;1;1;1;1;1	1;1;1;0;0;0;0;0;0	sp|Q8XID4|ATPB_CLOPE ATP synthase subunit beta OS=Clostridium perfringens (strain 13 / Type A) OX=195102 GN=atpD PE=3 SV=1;sp|Q0TNC4|ATPB_CLOP1 ATP synthase subunit beta OS=Clostridium perfringens (strain ATCC 13124 / DSM 756 / JCM 1290 / NCIMB 6125 / NCTC	9	3	2	1	0	0	1	1	1	0	0	1	2	2	0	0	0	0	1	0	0	0	0	1	0	0	0	0	2	0	2	0	0	0	1	1	0	0	0	0	1	1	1	0
sp|Q0TQZ2|ENO_CLOP1;sp|Q0STE0|ENO_CLOPS;sp|Q8XKU4|ENO_CLOPE;sp|Q2RLT8|ENO_MOOTA;sp|C4Z1M9|ENO_LACE2;sp|C3KZ49|ENO_CLOB6;sp|C1FQW6|ENO_CLOBJ;sp|B2UY16|ENO_CLOBA;sp|B2TPW4|ENO_CLOBB;sp|B1IDB9|ENO_CLOBK;sp|A7G9Y3|ENO_CLOBL;sp|B1KTJ8|ENO_CLOBM;sp|A7FQP0|ENO_CLOB1;sp|C0Z6L3|ENO_BREBN;sp|A8G2L5|ENO_PROM2;sp|A6LR09|ENO_CLOB8;sp|Q7V377|ENO_PROMP;sp|A5N2N5|ENO_CLOK5;sp|A3PAS6|ENO_PROM0;sp|A2BUI5|ENO_PROM5…	sp|Q0TQZ2|ENO_CLOP1;sp|Q0STE0|ENO_CLOPS;sp|Q8XKU4|ENO_CLOPE;sp|Q2RLT8|ENO_MOOTA;sp|C4Z1M9|ENO_LACE2;sp|C3KZ49|ENO_CLOB6;sp|C1FQW6|ENO_CLOBJ;sp|B2UY16|ENO_CLOBA;sp|B2TPW4|ENO_CLOBB;sp|B1IDB9|ENO_CLOBK;sp|A7G9Y3|ENO_CLOBL;sp|B1KTJ8|ENO_CLOBM;sp|A7FQP0|ENO_CLOB1;sp|C0Z6L3|ENO_BREBN;sp|A8G2L5|ENO_PROM2;sp|A6LR09|ENO_CLOB8;sp|Q7V377|ENO_PROMP;sp|A5N2N5|ENO_CLOK5;sp|A3PAS6|ENO_PROM0;sp|A2BUI5|ENO_PROM5…	2;2;2;1;1;1;1;1;1;1;1;1;1;1;1;1;1;1;1;1;1;1;1;1;1	2;2;2;1;1;1;1;1;1;1;1;1;1;1;1;1;1;1;1;1;1;1;1;1;1	2;2;2;1;1;1;1;1;1;1;1;1;1;1;1;1;1;1;1;1;1;1;1;1;1	sp|Q0TQZ2|ENO_CLOP1 Enolase OS=Clostridium perfringens (strain ATCC 13124 / DSM 756 / JCM 1290 / NCIMB 6125 / NCTC 8237 / Type A) OX=195103 GN=eno PE=3 SV=1;sp|Q0STE0|ENO_CLOPS Enolase OS=Clostridium perfringens (strain SM101 / Type A) OX=289380 GN=eno PE=	25	2	2	2	1	0	1	1	1	1	0	1	0	0	0	0	0	0	1	0	0	0	1	1	1	0	0	1	0	0	0	0	1	0	1	0	1	1	1	0	1	1	1	1
sp|Q11DD5|ATPB_CHESB;sp|Q6NDD2|ATPB_RHOPA;sp|Q3SVJ1|ATPB_NITWN;sp|B6JD09|ATPB_AFIC5;sp|Q8UC76|ATPB_AGRFC;sp|Q2J3I4|ATPB_RHOP2;sp|Q21CY7|ATPB_RHOPB;sp|Q1QQS8|ATPB_NITHX;sp|Q13DP2|ATPB_RHOPS;sp|Q07UZ5|ATPB_RHOP5;sp|Q89X74|ATPB_BRADU;sp|A5E950|ATPB1_BRASB;sp|A4YKE0|ATPB_BRASO;sp|A7IH31|ATPB_XANP2	sp|Q11DD5|ATPB_CHESB;sp|Q6NDD2|ATPB_RHOPA;sp|Q3SVJ1|ATPB_NITWN;sp|B6JD09|ATPB_AFIC5;sp|Q8UC76|ATPB_AGRFC;sp|Q2J3I4|ATPB_RHOP2;sp|Q21CY7|ATPB_RHOPB;sp|Q1QQS8|ATPB_NITHX;sp|Q13DP2|ATPB_RHOPS;sp|Q07UZ5|ATPB_RHOP5;sp|Q89X74|ATPB_BRADU;sp|A5E950|ATPB1_BRASB;sp|A4YKE0|ATPB_BRASO	6;4;4;4;4;3;3;3;3;3;3;3;3;2	2;0;1;1;1;1;1;1;1;1;1;1;1;0	0;0;0;0;0;0;0;0;0;0;0;0;0;0	sp|Q11DD5|ATPB_CHESB ATP synthase subunit beta OS=Chelativorans sp. (strain BNC1) OX=266779 GN=atpD PE=3 SV=1;sp|Q6NDD2|ATPB_RHOPA ATP synthase subunit beta OS=Rhodopseudomonas palustris (strain ATCC BAA-98 / CGA009) OX=258594 GN=atpD PE=3 SV=1;sp|Q3SVJ1|A	14	6	2	0	2	1	2	2	3	2	2	1	3	3	2	3	1	2	3	3	2	2	2	2	4	2	3	2	2	2	3	2	1	0	2	2	2	3	1	0	1	0	1	1
sp|Q162S9|ATPB_ROSDO;sp|Q73IG3|ATPB_WOLPM;sp|C0R5I6|ATPB_WOLWR;sp|B3CN17|ATPB_WOLPP;sp|Q9A2V9|ATPB_CAUVC;sp|B0T335|ATPB_CAUSK	sp|Q162S9|ATPB_ROSDO	7;2;2;2;1;1	2;1;1;1;1;1	1;0;0;0;1;1	sp|Q162S9|ATPB_ROSDO ATP synthase subunit beta OS=Roseobacter denitrificans (strain ATCC 33942 / OCh 114) OX=375451 GN=atpD PE=3 SV=1	6	7	2	1	3	1	2	2	2	1	4	3	2	1	2	3	2	5	2	2	3	1	4	3	2	1	1	2	1	2	1	1	1	0	2	2	1	1	1	0	0	0	0	0
sp|Q162U5|CH602_ROSDO;sp|A8LJP9|CH60_DINSH;sp|Q5LV15|CH60_RUEPO;sp|Q16C40|CH601_ROSDO;sp|Q28LY7|CH60_JANSC;sp|Q1GJ36|CH60_RUEST;sp|Q20X88|CH602_RHOPB;sp|Q21MD3|CH60_SACD2;sp|O51832|CH60_BUCMP;sp|B8D6T6|CH60_BUCAT;sp|B8D8I2|CH60_BUCA5;sp|B8DJC4|CH60_DESVM;sp|B2K1Y4|CH60_YERPB;sp|Q6MBZ5|CH602_PARUW;sp|P25750|CH60_BUCAI;sp|Q15PD3|CH60_PSEA6;sp|Q2NW94|CH60_SODGM;sp|Q8KM30|CH60_OLEAN;sp|Q59177|CH60_BU…	sp|Q162U5|CH602_ROSDO;sp|A8LJP9|CH60_DINSH;sp|Q5LV15|CH60_RUEPO	10;8;7;4;3;3;2;2;1;1;1;1;1;1;1;1;1;1;1;1;1;1;1;1;1;1;1;1;1;1;1;1;1;1;1;1;1;1;1;1;1;1;1;1;1;1;1;1;1;1;1;1;1;1;1;1;1;1;1;1;1;1;1;1;1;1;1;1;1;1;1;1;1;1;1;1;1;1;1;1;1;1;1	10;8;7;4;3;3;2;2;1;1;1;1;1;1;1;1;1;1;1;1;1;1;1;1;1;1;1;1;1;1;1;1;1;1;1;1;1;1;1;1;1;1;1;1;1;1;1;1;1;1;1;1;1;1;1;1;1;1;1;1;1;1;1;1;1;1;1;1;1;1;1;1;1;1;1;1;1;1;1;1;1;1;1	5;4;2;1;1;1;0;0;0;0;0;0;0;0;0;0;0;0;0;0;0;0;0;0;0;0;0;0;0;0;0;0;0;0;0;0;0;0;0;0;0;0;0;0;0;0;0;0;0;0;0;0;0;0;0;0;0;0;0;0;0;0;0;0;0;0;0;0;0;0;0;0;0;0;0;0;0;0;0;0;0;0;0	sp|Q162U5|CH602_ROSDO Chaperonin GroEL 2 OS=Roseobacter denitrificans (strain ATCC 33942 / OCh 114) OX=375451 GN=groEL2 PE=3 SV=1;sp|A8LJP9|CH60_DINSH Chaperonin GroEL OS=Dinoroseobacter shibae (strain DSM 16493 / NCIMB 14021 / DFL 12) OX=398580 GN=groEL P	83	10	10	5	4	1	2	0	0	3	4	4	2	2	4	1	1	3	2	5	5	2	5	8	4	2	1	2	0	2	2	1	1	0	0	2	0	0	4	1	2	0	0	3
sp|Q16AB8|RPOA_ROSDO	sp|Q16AB8|RPOA_ROSDO	2	2	2	sp|Q16AB8|RPOA_ROSDO DNA-directed RNA polymerase subunit alpha OS=Roseobacter denitrificans (strain ATCC 33942 / OCh 114) OX=375451 GN=rpoA PE=3 SV=2	1	2	2	2	2	0	0	0	0	0	0	0	0	0	2	0	0	2	0	2	1	0	0	0	0	0	0	0	0	0	0	0	0	0	0	0	0	0	2	0	0	0	0	0
sp|Q5LMR5|EFTU_RUEPO;sp|Q1GDV0|EFTU_RUEST	sp|Q5LMR5|EFTU_RUEPO;sp|Q1GDV0|EFTU_RUEST	5;5	5;5	1;1	sp|Q5LMR5|EFTU_RUEPO Elongation factor Tu OS=Ruegeria pomeroyi (strain ATCC 700808 / DSM 15171 / DSS-3) OX=246200 GN=tuf2 PE=3 SV=1;sp|Q1GDV0|EFTU_RUEST Elongation factor Tu OS=Ruegeria sp. (strain TM1040) OX=292414 GN=tuf2 PE=3 SV=1	2	5	5	1	2	2	4	2	2	3	3	4	2	2	3	1	2	3	2	0	3	2	3	4	2	2	3	2	1	1	1	2	2	3	1	1	2	0	2	2	4	2	2	3
sp|Q1GKS3|DNAK_RUEST;sp|Q5LWJ6|DNAK_RUEPO;sp|A4WW89|DNAK_CERS5;sp|B6JCI3|DNAK_AFIC5;sp|A3PNM1|DNAK_CERS1;sp|Q11KJ6|DNAK_CHESB;sp|Q16D45|DNAK_ROSDO;sp|Q3IYM7|DNAK_CERS4;sp|Q07US6|DNAK_RHOP5;sp|P94317|DNAK_BRADU;sp|Q13E60|DNAK_RHOPS;sp|Q2J320|DNAK_RHOP2;sp|Q21CI2|DNAK_RHOPB;sp|Q6NCY4|DNAK_RHOPA;sp|O05700|DNAK_RHOS7;sp|B3Q972|DNAK_RHOPT;sp|Q3SW76|DNAK_NITWN;sp|A9W6R7|DNAK_METEP;sp|A7MWW0|DNAK_VIBCB;…	sp|Q1GKS3|DNAK_RUEST;sp|Q5LWJ6|DNAK_RUEPO;sp|A4WW89|DNAK_CERS5;sp|B6JCI3|DNAK_AFIC5;sp|A3PNM1|DNAK_CERS1;sp|Q11KJ6|DNAK_CHESB;sp|Q16D45|DNAK_ROSDO;sp|Q3IYM7|DNAK_CERS4;sp|Q07US6|DNAK_RHOP5;sp|P94317|DNAK_BRADU;sp|Q13E60|DNAK_RHOPS;sp|Q2J320|DNAK_RHOP2;sp|Q21CI2|DNAK_RHOPB;sp|Q6NCY4|DNAK_RHOPA;sp|O05700|DNAK_RHOS7;sp|B3Q972|DNAK_RHOPT;sp|Q3SW76|DNAK_NITWN	3;3;2;2;2;2;2;2;2;2;2;2;2;2;2;2;2;1;1;1;1;1;1;1;1;1;1;1;1;1;1;1;1;1;1;1;1;1;1;1	3;3;2;2;2;2;2;2;2;2;2;2;2;2;2;2;2;1;1;1;1;1;1;1;1;1;1;1;1;1;1;1;1;1;1;1;1;1;1;1	2;2;1;1;1;1;1;1;1;1;1;1;1;1;1;1;1;1;1;0;1;0;0;1;1;0;0;0;0;0;0;0;0;0;0;0;0;0;0;1	sp|Q1GKS3|DNAK_RUEST Chaperone protein DnaK OS=Ruegeria sp. (strain TM1040) OX=292414 GN=dnaK PE=3 SV=1;sp|Q5LWJ6|DNAK_RUEPO Chaperone protein DnaK OS=Ruegeria pomeroyi (strain ATCC 700808 / DSM 15171 / DSS-3) OX=246200 GN=dnaK PE=3 SV=1;sp|A4WW89|DNAK_CER	40	3	3	2	0	0	0	0	0	0	1	0	0	0	1	1	0	0	0	2	1	0	3	2	1	0	0	0	0	0	0	0	0	0	0	0	0	0	0	0	0	0	0	0
sp|Q1MQP8|CH60_LAWIP;sp|A9GBQ2|CH602_SORC5;sp|Q1ISQ0|CH60_KORVE	sp|Q1MQP8|CH60_LAWIP;sp|A9GBQ2|CH602_SORC5;sp|Q1ISQ0|CH60_KORVE	2;1;1	1;1;1	1;1;1	sp|Q1MQP8|CH60_LAWIP Chaperonin GroEL OS=Lawsonia intracellularis (strain PHE/MN1-00) OX=363253 GN=groEL PE=3 SV=1;sp|A9GBQ2|CH602_SORC5 Chaperonin GroEL 2 OS=Sorangium cellulosum (strain So ce56) OX=448385 GN=groEL2 PE=3 SV=1;sp|Q1ISQ0|CH60_KORVE Chaperon	3	2	1	1	1	0	1	0	1	1	0	0	0	0	1	0	0	1	0	0	1	0	0	0	0	0	1	0	0	0	0	0	0	0	0	0	0	0	0	0	0	0	1	0
sp|Q28TJ6|ATPB_JANSC	sp|Q28TJ6|ATPB_JANSC	4	1	1	sp|Q28TJ6|ATPB_JANSC ATP synthase subunit beta OS=Jannaschia sp. (strain CCS1) OX=290400 GN=atpD PE=3 SV=1	1	4	1	1	2	1	1	1	1	2	1	1	1	1	2	1	1	3	2	2	1	1	1	1	1	1	1	1	1	1	1	1	1	0	1	1	1	1	1	0	0	0	0	1
sp|Q28UW7|EFTU_JANSC;sp|Q160Y4|EFTU_ROSDO;sp|A4IJI7|EFTU_GEOTN	sp|Q28UW7|EFTU_JANSC;sp|Q160Y4|EFTU_ROSDO	5;4;1	1;1;1	0;0;0	sp|Q28UW7|EFTU_JANSC Elongation factor Tu OS=Jannaschia sp. (strain CCS1) OX=290400 GN=tuf2 PE=3 SV=1;sp|Q160Y4|EFTU_ROSDO Elongation factor Tu OS=Roseobacter denitrificans (strain ATCC 33942 / OCh 114) OX=375451 GN=tuf2 PE=3 SV=1	3	5	1	0	2	1	3	1	1	2	2	3	1	1	2	0	1	2	2	0	2	1	2	3	1	1	2	2	1	1	1	1	1	2	1	1	1	0	1	0	0	0	0	0
sp|Q2G5N5|ATPB_NOVAD	sp|Q2G5N5|ATPB_NOVAD	4	1	0	sp|Q2G5N5|ATPB_NOVAD ATP synthase subunit beta OS=Novosphingobium aromaticivorans (strain ATCC 700278 / DSM 12444 / CCUG 56034 / CIP 105152 / NBRC 16084 / F199) OX=279238 GN=atpD PE=3 SV=1	1	4	1	0	1	1	1	1	2	1	1	2	1	1	1	1	1	2	1	2	1	1	1	1	2	1	1	1	1	1	1	1	1	0	1	1	1	1	0	0	0	0	1	0
sp|Q5FCW3|EFTUL_EHRRW;sp|Q5HAS0|EFTU_EHRRW;sp|Q5FFE6|EFTU_EHRRG;sp|Q3YRK7|EFTU_EHRCJ;sp|Q2GFN6|EFTU_EHRCR	sp|Q5FCW3|EFTUL_EHRRW;sp|Q5HAS0|EFTU_EHRRW;sp|Q5FFE6|EFTU_EHRRG;sp|Q3YRK7|EFTU_EHRCJ;sp|Q2GFN6|EFTU_EHRCR	2;2;2;2;2	1;1;1;1;1	1;1;1;1;1	sp|Q5FCW3|EFTUL_EHRRW Putative elongation factor Tu-like protein OS=Ehrlichia ruminantium (strain Welgevonden) OX=254945 GN=ERWE_CDS_01630 PE=5 SV=1;sp|Q5HAS0|EFTU_EHRRW Elongation factor Tu OS=Ehrlichia ruminantium (strain Welgevonden) OX=254945 GN=tuf2 P	5	2	1	1	1	0	0	0	0	0	0	0	0	0	0	0	0	0	0	0	0	0	0	0	0	0	1	0	0	0	0	0	0	0	0	0	0	0	0	0	0	0	0	0
sp|Q2JX57|ATPB_SYNJA;sp|Q2JIV9|ATPB_SYNJB;sp|Q7NHG7|ATPB_GLOVI;sp|P26527|ATPB_SYNY3;sp|B9LBM0|ATPB_CHLSY;sp|B8G6G6|ATPB_CHLAD;sp|A9WGS4|ATPB_CHLAA;sp|Q3A083|ATPB2_SYNC1;sp|Q8KDL4|ATPB1_CHLTE	sp|Q2JX57|ATPB_SYNJA;sp|Q2JIV9|ATPB_SYNJB;sp|Q7NHG7|ATPB_GLOVI;sp|P26527|ATPB_SYNY3	4;4;2;2;1;1;1;1;1	2;2;2;2;1;1;1;1;1	1;1;1;1;1;1;1;1;1	sp|Q2JX57|ATPB_SYNJA ATP synthase subunit beta OS=Synechococcus sp. (strain JA-3-3Ab) OX=321327 GN=atpD PE=3 SV=1;sp|Q2JIV9|ATPB_SYNJB ATP synthase subunit beta OS=Synechococcus sp. (strain JA-2-3Ba(2-13)) OX=321332 GN=atpD PE=3 SV=1;sp|Q7NHG7|ATPB_GLOVI	9	4	2	1	0	0	0	0	0	0	2	0	0	0	1	1	0	2	2	2	3	0	3	3	3	0	1	0	0	0	0	0	0	0	0	0	0	0	0	0	0	0	0	0
sp|Q2VZN2|ATPB_MAGSA	sp|Q2VZN2|ATPB_MAGSA	5	1	0	sp|Q2VZN2|ATPB_MAGSA ATP synthase subunit beta OS=Magnetospirillum magneticum (strain AMB-1 / ATCC 700264) OX=342108 GN=atpD PE=3 SV=1	1	5	1	0	2	1	2	3	3	2	3	2	3	3	1	2	2	3	3	4	3	2	2	3	4	2	1	2	2	2	2	1	2	0	2	2	2	3	1	0	1	1	1	1
sp|Q4FP38|ATPB_PELUB;sp|Q6MGM7|ATPB_BDEBA;sp|A0LDA0|ATPB_MAGMM;sp|C1F3N6|ATPB_ACIC5	sp|Q4FP38|ATPB_PELUB	5;1;1;1	1;1;1;1	1;1;1;1	sp|Q4FP38|ATPB_PELUB ATP synthase subunit beta OS=Pelagibacter ubique (strain HTCC1062) OX=335992 GN=atpD PE=3 SV=1	4	5	1	1	2	2	3	1	2	2	3	2	2	2	2	2	2	3	2	2	3	3	3	2	2	2	4	2	1	2	2	2	2	0	3	2	3	2	0	1	1	0	0	0
sp|Q5LXE1|MDH_RUEPO;sp|Q2RV34|MDH_RHORT;sp|C0RFH2|MDH_BRUMB;sp|Q98EC4|MDH_RHILO;sp|Q11CV9|MDH_CHESB;sp|C3M9U0|MDH_SINFN;sp|Q8YJE7|MDH_BRUME;sp|Q8FYF4|MDH_BRUSU;sp|Q7CWK7|MDH_AGRFC;sp|Q57AX1|MDH_BRUAB;sp|Q3IZ83|MDH_CERS4;sp|Q2YLR9|MDH_BRUA2;sp|Q2K3E9|MDH_RHIEC;sp|Q28U77|MDH_JANSC;sp|Q169U9|MDH_ROSDO;sp|O33525|MDH_RHIL3;sp|B9KNB4|MDH_CERSK;sp|B6IYP5|MDH_RHOCS;sp|B9JCF5|MDH_AGRRK;sp|B5ZSS0|MDH_RHILW…	sp|Q5LXE1|MDH_RUEPO;sp|Q2RV34|MDH_RHORT;sp|C0RFH2|MDH_BRUMB;sp|Q98EC4|MDH_RHILO;sp|Q11CV9|MDH_CHESB;sp|C3M9U0|MDH_SINFN;sp|Q8YJE7|MDH_BRUME;sp|Q8FYF4|MDH_BRUSU;sp|Q7CWK7|MDH_AGRFC;sp|Q57AX1|MDH_BRUAB;sp|Q3IZ83|MDH_CERS4;sp|Q2YLR9|MDH_BRUA2;sp|Q2K3E9|MDH_RHIEC;sp|Q28U77|MDH_JANSC;sp|Q169U9|MDH_ROSDO;sp|O33525|MDH_RHIL3;sp|B9KNB4|MDH_CERSK;sp|B6IYP5|MDH_RHOCS;sp|B9JCF5|MDH_AGRRK;sp|B5ZSS0|MDH_RHILW…	2;1;1;1;1;1;1;1;1;1;1;1;1;1;1;1;1;1;1;1;1;1;1;1;1;1;1;1;1;1;1;1;1	2;1;1;1;1;1;1;1;1;1;1;1;1;1;1;1;1;1;1;1;1;1;1;1;1;1;1;1;1;1;1;1;1	2;1;1;1;1;1;1;1;1;1;1;1;1;1;1;1;1;1;1;1;1;1;1;1;1;1;1;1;1;1;1;1;1	sp|Q5LXE1|MDH_RUEPO Malate dehydrogenase OS=Ruegeria pomeroyi (strain ATCC 700808 / DSM 15171 / DSS-3) OX=246200 GN=mdh PE=3 SV=1;sp|Q2RV34|MDH_RHORT Malate dehydrogenase OS=Rhodospirillum rubrum (strain ATCC 11170 / ATH 1.1.1 / DSM 467 / LMG 4362 / NCIMB	33	2	2	2	1	0	0	1	1	0	0	0	1	1	0	0	0	0	1	0	0	0	0	1	1	0	0	1	0	0	0	0	0	0	1	1	0	1	1	0	0	1	1	0
sp|Q6AMQ3|DNAK_DESPS;sp|Q2RKX4|DNAK_MOOTA;sp|A6LRN4|DNAK_CLOB8;sp|A8ZRW3|DNAK_DESOH;sp|B3DZP7|DNAK_METI4;sp|Q8DI58|DNAK2_THEVB;sp|B8FGS3|DNAK_DESAL;sp|C0QGP6|DNAK_DESAH;sp|P22358|DNAK2_SYNY3;sp|Q3A8C2|DNAK_SYNC1;sp|A8EWT6|DNAK_ALIB4;sp|C1FVU0|DNAK_CLOBJ;sp|C3L3G7|DNAK_CLOB6;sp|B1KZN7|DNAK_CLOBM;sp|B1ILM3|DNAK_CLOBK;sp|A7GHH6|DNAK_CLOBL;sp|A5I640|DNAK_CLOBH;sp|A7FXL5|DNAK_CLOB1;sp|P26823|DNAK_CLOP…	sp|Q6AMQ3|DNAK_DESPS;sp|Q2RKX4|DNAK_MOOTA;sp|A6LRN4|DNAK_CLOB8;sp|A8ZRW3|DNAK_DESOH;sp|B3DZP7|DNAK_METI4;sp|Q8DI58|DNAK2_THEVB;sp|B8FGS3|DNAK_DESAL;sp|C0QGP6|DNAK_DESAH;sp|P22358|DNAK2_SYNY3;sp|Q3A8C2|DNAK_SYNC1;sp|A8EWT6|DNAK_ALIB4;sp|C1FVU0|DNAK_CLOBJ;sp|C3L3G7|DNAK_CLOB6;sp|B1KZN7|DNAK_CLOBM;sp|B1ILM3|DNAK_CLOBK;sp|A7GHH6|DNAK_CLOBL;sp|A5I640|DNAK_CLOBH;sp|A7FXL5|DNAK_CLOB1;sp|P26823|DNAK_CLOP…	2;1;1;1;1;1;1;1;1;1;1;1;1;1;1;1;1;1;1;1;1;1;1;1;1;1	1;1;1;1;1;1;1;1;1;1;1;1;1;1;1;1;1;1;1;1;1;1;1;1;1;1	1;1;1;1;1;1;1;1;1;1;1;1;1;1;1;1;1;1;1;1;1;1;1;1;1;1	sp|Q6AMQ3|DNAK_DESPS Chaperone protein DnaK OS=Desulfotalea psychrophila (strain LSv54 / DSM 12343) OX=177439 GN=dnaK PE=3 SV=1;sp|Q2RKX4|DNAK_MOOTA Chaperone protein DnaK OS=Moorella thermoacetica (strain ATCC 39073 / JCM 9320) OX=264732 GN=dnaK PE=3 SV=1	26	2	1	1	0	0	0	0	0	0	0	0	0	0	0	1	0	0	0	1	0	0	1	2	0	0	0	0	0	0	0	0	0	0	0	0	0	0	0	0	0	0	0	0
sp|Q6AQ10|ATPB_DESPS	sp|Q6AQ10|ATPB_DESPS	2	1	1	sp|Q6AQ10|ATPB_DESPS ATP synthase subunit beta OS=Desulfotalea psychrophila (strain LSv54 / DSM 12343) OX=177439 GN=atpD PE=3 SV=1	1	2	1	1	1	1	1	1	1	1	1	1	1	1	1	2	1	2	2	2	1	1	2	2	2	1	1	1	0	1	1	1	1	0	1	1	1	1	0	0	0	0	0	0
sp|Q7UM97|CH602_RHOBA	sp|Q7UM97|CH602_RHOBA	2	2	2	sp|Q7UM97|CH602_RHOBA Chaperonin GroEL 2 OS=Rhodopirellula baltica (strain DSM 10527 / NCIMB 13988 / SH1) OX=243090 GN=groEL2 PE=3 SV=1	1	2	2	2	0	0	0	1	1	0	0	2	1	1	0	0	0	0	1	0	0	0	0	2	1	0	0	0	1	0	0	0	0	0	0	2	0	0	0	0	0	1	1	0
sp|Q930Y0|CH603_RHIME;sp|A6UH06|CH604_SINMW	sp|Q930Y0|CH603_RHIME;sp|A6UH06|CH604_SINMW	2;1	1;1	1;1	sp|Q930Y0|CH603_RHIME Chaperonin GroEL 3 OS=Rhizobium meliloti (strain 1021) OX=266834 GN=groEL3 PE=3 SV=1;sp|A6UH06|CH604_SINMW Chaperonin GroEL 4 OS=Sinorhizobium medicae (strain WSM419) OX=366394 GN=groEL4 PE=3 SV=1	2	2	1	1	0	0	1	1	1	1	0	0	1	1	0	0	1	1	1	2	0	0	0	2	1	0	0	1	1	1	1	1	0	0	1	0	1	0	0	0	0	0	0	0
sp|Q981J9|CH605_RHILO;sp|Q98AX9|CH603_RHILO;sp|Q983S4|CH604_RHILO	sp|Q981J9|CH605_RHILO;sp|Q98AX9|CH603_RHILO;sp|Q983S4|CH604_RHILO	3;3;2	1;1;1	1;1;1	sp|Q981J9|CH605_RHILO Chaperonin GroEL 5 OS=Mesorhizobium japonicum (strain LMG 29417 / CECT 9101 / MAFF 303099) OX=266835 GN=groEL5 PE=3 SV=1;sp|Q98AX9|CH603_RHILO Chaperonin GroEL 3 OS=Mesorhizobium japonicum (strain LMG 29417 / CECT 9101 / MAFF 303099)	3	3	1	1	1	0	2	1	1	2	1	1	1	2	1	0	2	2	2	2	1	1	1	2	2	0	1	2	1	2	2	1	1	0	1	0	1	0	0	0	0	0	0	0
sp|Q9XCB1|DNAK_RHOMR	sp|Q9XCB1|DNAK_RHOMR	2	2	2	sp|Q9XCB1|DNAK_RHOMR Chaperone protein DnaK OS=Rhodothermus marinus OX=29549 GN=dnaK PE=3 SV=1	1	2	2	2	1	1	1	1	1	1	1	1	1	1	1	1	1	1	2	1	1	1	1	2	1	1	1	1	2	1	1	1	1	1	1	1	1	1	1	1	1	1	1	1
sp|Q9Z687|ATPB_CLOAB	sp|Q9Z687|ATPB_CLOAB	3	1	1	sp|Q9Z687|ATPB_CLOAB ATP synthase subunit beta OS=Clostridium acetobutylicum (strain ATCC 824 / DSM 792 / JCM 1419 / LMG 5710 / VKM B-1787) OX=272562 GN=atpD PE=3 SV=1	1	3	1	1	2	1	1	1	1	1	1	2	1	1	1	1	1	1	1	1	1	1	1	1	1	1	1	1	0	1	1	1	1	0	1	1	1	1	1	0	0	0	0	0
[truncated: 258 more columns]
